# Supplementary material for: DSIF and RNA Polymerase II CTD Phosphorylation Coordinate the Recruitment of Rpd3S to Actively Transcribed Genes
Source: PLoS Genet. 2010 Oct 28;6(10):e1001173. doi: 10.1371/journal.pgen.1001173 (PMC2965751; doi:10.1371/journal.pgen.1001173)
Supplement: Dataset S1 — A UCSC Genome Browser-ready file containing all the log2 enrichment ratios for all the Rco1 localization data from this study. (5.89 MB CDX) [file pgen.1001173.s001.cdx › SuppDataset1_Rco1.bed]

track type=wiggle_0 name="AA_RCO1-9Myc_vs_NoTag__ratio_29460" description="AA_RCO1-9Myc_vs_NoTag__S.cerevisiae.Feb08onOct03_FullCoord_log2_ratio_2009-08-14_29460" db=sacCer1 visibility=full color=255,100,0 priority=50 group=user autoScale=off maxHeightPixels=128:64:16 graphType=bar yLineMark=1 yLineOnOff=on windowingFunction=mean viewLimits=-3:3 gridDefault=on
chr1	48	93	-0.848092
chr1	193	240	-0.843279
chr1	766	825	-3.7123
chr1	1516	1571	-3.47914
chr1	2287	2346	-1.91275
chr1	2834	2893	0.63928
chr1	2997	3056	-2.08322
chr1	3194	3253	-1.48328
chr1	3505	3564	-1.41177
chr1	3736	3795	-0.557975
chr1	3891	3950	-1.21895
chr1	4075	4134	-2.29518
chr1	4229	4287	-1.75666
chr1	4372	4431	-0.33215
chr1	4580	4639	-0.788843
chr1	4857	4916	-1.12641
chr1	5169	5227	-0.701286
chr1	5349	5408	-1.71197
chr1	5626	5685	-1.91115
chr1	5763	5821	0.125172
chr1	5987	6046	-1.61587
chr1	6146	6205	-0.184542
chr1	6320	6379	0.247625
chr1	6750	6809	1.0134
chr1	6973	7032	-0.457297
chr1	7162	7221	-0.352149
chr1	7322	7381	-1.6773
chr1	7748	7807	-1.08584
chr1	8117	8174	-1.04063
chr1	8298	8356	-0.121052
chr1	8471	8530	-1.99601
chr1	8646	8705	-0.577343
chr1	8845	8903	-1.85362
chr1	9065	9124	-0.090052
chr1	9250	9309	-2.19353
chr1	9438	9497	-0.0575048
chr1	9582	9641	-0.801965
chr1	9737	9796	-0.682835
chr1	9989	10048	-0.42687
chr1	10241	10300	-0.268775
chr1	10499	10554	-0.0138984
chr1	10771	10827	-2.62002
chr1	11079	11138	-0.24213
chr1	11227	11286	0.444971
chr1	11364	11423	-0.0781333
chr1	11599	11655	-0.68868
chr1	12233	12287	0.0131478
chr1	13246	13298	0.925157
chr1	13480	13539	-0.0435233
chr1	14005	14061	1.20112
chr1	14275	14327	-0.570467
chr1	14632	14691	-1.37469
chr1	15417	15462	-1.35389
chr1	16138	16197	-1.9936
chr1	16454	16513	-1.41818
chr1	16825	16884	-0.513051
chr1	17254	17313	-0.486234
chr1	17518	17577	-0.301609
chr1	17759	17818	-0.797667
chr1	18506	18565	0.165398
chr1	19765	19824	-0.92373
chr1	21406	21465	-1.6969
chr1	22502	22538	-1.26399
chr1	22538	22575	-1.43165
chr1	23206	23265	-1.48505
chr1	25415	25465	0.87032
chr1	27166	27222	0.449555
chr1	27452	27500	-0.192564
chr1	27615	27674	-0.573218
chr1	27935	27994	1.23699
chr1	28190	28249	-0.126668
chr1	28525	28584	0.93146
chr1	28686	28745	2.19392
chr1	28855	28912	0.118582
chr1	29094	29153	-0.607484
chr1	29351	29410	-0.324873
chr1	29675	29733	0.707469
chr1	29826	29885	-0.0725751
chr1	30166	30225	0.216511
chr1	30377	30433	-1.12812
chr1	30638	30697	0.395807
chr1	30873	30932	-1.04865
chr1	31019	31078	0.685179
chr1	31180	31239	-1.0844
chr1	31327	31386	0.714517
chr1	31533	31592	-0.353696
chr1	31804	31860	0.286017
chr1	32163	32218	0.377642
chr1	32394	32453	2.94469
chr1	32706	32757	0.977531
chr1	32929	32988	0.568628
chr1	33096	33154	-0.548979
chr1	33252	33311	1.09036
chr1	33457	33515	1.19997
chr1	33809	33863	0.837944
chr1	33986	34036	0.668389
chr1	34340	34394	2.67056
chr1	34527	34586	2.83788
chr1	34736	34795	0.604842
chr1	34992	35051	0.181671
chr1	35156	35215	0.282235
chr1	35305	35360	-0.615792
chr1	35595	35648	1.25086
chr1	35779	35838	0.835079
chr1	35924	35983	-0.0361887
chr1	36219	36276	1.90576
chr1	36657	36716	-0.46062
chr1	37056	37112	-0.286252
chr1	37207	37266	0.676182
chr1	37408	37467	-0.114864
chr1	37568	37627	-0.274792
chr1	37857	37915	-0.382862
chr1	38030	38089	-0.619288
chr1	38277	38322	-0.319659
chr1	38497	38554	0.870377
chr1	38703	38760	1.52373
chr1	38846	38903	-1.12337
chr1	39096	39155	0.0124029
chr1	39409	39468	-0.562903
chr1	39580	39639	0.136231
chr1	39844	39903	-1.2178
chr1	40035	40093	0.324294
chr1	40193	40252	-0.0644956
chr1	40358	40417	-0.230842
chr1	40717	40776	0.243614
chr1	41031	41090	1.06847
chr1	41229	41288	-0.581412
chr1	41603	41660	0.115832
chr1	41850	41909	-0.179041
chr1	42180	42239	-0.406241
chr1	42332	42391	0.0705638
chr1	42507	42566	-1.05197
chr1	42678	42737	-0.413232
chr1	42864	42923	-0.401485
chr1	43055	43114	-0.0281665
chr1	43205	43254	-0.739048
chr1	43356	43415	0.333692
chr1	43707	43766	-0.521532
chr1	43934	43985	0.495397
chr1	44103	44159	-0.380799
chr1	44488	44544	-0.776809
chr1	44697	44756	0.589256
chr1	44941	45000	0.339766
chr1	45092	45151	-0.0826601
chr1	45244	45303	0.0360111
chr1	45500	45559	2.42829
chr1	45768	45825	0.100361
chr1	46151	46208	0.876737
chr1	46392	46442	0.623351
chr1	46537	46596	1.84811
chr1	46773	46832	-1.29373
chr1	47067	47126	0.33077
chr1	47274	47333	0.238572
chr1	47567	47626	-0.00879862
chr1	47751	47809	-0.858693
chr1	47912	47970	1.12841
chr1	48146	48205	0.516655
chr1	48337	48396	-1.39538
chr1	48508	48567	0.321773
chr1	48710	48769	1.12841
chr1	48930	48989	0.0157837
chr1	49205	49262	0.787233
chr1	49446	49505	-0.857089
chr1	49594	49653	-0.257028
chr1	50130	50189	0.126948
chr1	50476	50534	-0.990257
chr1	50673	50732	-2.39454
chr1	51019	51078	-0.60628
chr1	51176	51234	-0.343725
chr1	51371	51430	0.594127
chr1	51554	51612	-0.564909
chr1	51691	51750	-0.760307
chr1	51988	52047	-0.755608
chr1	52215	52274	1.4525
chr1	52376	52435	0.477117
chr1	52618	52677	1.32174
chr1	53092	53151	0.222126
chr1	53254	53311	-0.367563
chr1	53553	53612	0.0404806
chr1	53700	53759	-1.1091
chr1	53873	53928	-0.346017
chr1	54057	54116	-0.654586
chr1	54223	54280	-1.24788
chr1	54427	54486	-0.378565
chr1	54573	54632	-1.47302
chr1	55016	55075	0.548228
chr1	55267	55326	0.265675
chr1	55755	55814	0.0313124
chr1	55953	56012	-0.322237
chr1	56231	56290	1.25527
chr1	56374	56433	0.57728
chr1	56581	56640	-0.195716
chr1	56986	57044	-0.783399
chr1	57140	57195	-0.491448
chr1	57442	57501	0.669421
chr1	57667	57720	-0.157095
chr1	57816	57874	0.514077
chr1	58076	58130	-0.168211
chr1	58458	58514	-0.00690768
chr1	58656	58715	1.51336
chr1	58904	58959	1.4313
chr1	59254	59312	2.18229
chr1	59569	59624	2.16161
chr1	59949	60006	1.27263
chr1	60185	60244	0.157089
chr1	60339	60398	0.247797
chr1	60527	60582	-0.158355
chr1	60674	60730	0.448696
chr1	61077	61136	1.33945
chr1	61276	61335	0.312376
chr1	61510	61559	1.31538
chr1	61755	61805	0.0215138
chr1	61996	62055	0.369276
chr1	62223	62280	0.662889
chr1	62380	62437	2.09531
chr1	62566	62625	1.69987
chr1	62719	62778	-0.399079
chr1	62995	63050	0.219719
chr1	63171	63226	-1.10578
chr1	63564	63621	0.864074
chr1	63886	63944	0.890089
chr1	64022	64081	-0.233477
chr1	64205	64264	-1.81574
chr1	64405	64464	0.751075
chr1	64651	64710	0.207915
chr1	64813	64872	0.360509
chr1	64975	65031	0.445602
chr1	65252	65311	-0.0181961
chr1	65447	65506	-0.823052
chr1	65797	65856	0.527944
chr1	65990	66049	0.914728
chr1	66305	66364	0.0433457
chr1	66506	66565	0.105976
chr1	66742	66801	0.224533
chr1	66901	66957	0.442565
chr1	67134	67192	0.791186
chr1	67325	67384	0.688044
chr1	67605	67664	0.331514
chr1	67816	67873	0.498262
chr1	68025	68084	0.652345
chr1	68291	68349	1.62704
chr1	68461	68517	1.12353
chr1	68670	68728	0.386753
chr1	68863	68915	0.844419
chr1	69042	69087	0.369792
chr1	69198	69252	0.615042
chr1	69346	69398	0.196169
chr1	69515	69574	1.24645
chr1	69682	69741	1.38643
chr1	69987	70045	0.972832
chr1	70223	70281	0.507946
chr1	70409	70468	1.46517
chr1	70564	70623	0.533846
chr1	70747	70804	0.903841
chr1	71002	71061	0.284184
chr1	71286	71345	3.11734
chr1	71466	71522	1.38993
chr1	71618	71677	1.94529
chr1	71774	71833	2.70339
chr1	71925	71979	1.28037
chr1	72146	72199	3.87532
chr1	72479	72537	3.35703
chr1	72660	72712	3.06852
chr1	72860	72913	3.98339
chr1	73253	73312	1.13259
chr1	73432	73491	-0.925621
chr1	73659	73717	-1.53439
chr1	73812	73869	-1.18611
chr1	73997	74056	0.0756064
chr1	74179	74238	-0.523022
chr1	74322	74381	-0.998738
chr1	74602	74661	0.400505
chr1	74745	74803	-0.0511444
chr1	74931	74990	-0.778586
chr1	75150	75209	-0.147926
chr1	75399	75458	0.551093
chr1	75677	75736	-0.538837
chr1	76011	76056	0.525193
chr1	76223	76281	-0.435522
chr1	76420	76478	1.04944
chr1	76654	76713	2.33907
chr1	76865	76924	0.911806
chr1	77036	77095	0.485827
chr1	77358	77415	1.83957
chr1	77614	77670	-0.100252
chr1	77886	77945	0.871294
chr1	78058	78117	-0.564279
chr1	78423	78482	1.27527
chr1	78725	78781	0.438038
chr1	78983	79042	-0.14105
chr1	79151	79210	0.742366
chr1	79338	79395	0.125802
chr1	79671	79728	-1.65094
chr1	80017	80074	0.236967
chr1	80173	80232	0.67028
chr1	80383	80442	-0.545254
chr1	80690	80749	-0.485432
chr1	80866	80925	0.485713
chr1	81062	81121	0.882296
chr1	81274	81332	-0.206202
chr1	81714	81772	0.347673
chr1	81922	81980	-0.0920576
chr1	82213	82272	-1.96083
chr1	82551	82609	0.542269
chr1	82726	82785	0.268196
chr1	82907	82966	0.711595
chr1	83113	83172	-0.418217
chr1	83276	83335	0.768037
chr1	83439	83496	-0.821333
chr1	83738	83797	0.791702
chr1	84118	84173	-0.0611721
chr1	84428	84487	-0.0266767
chr1	84738	84795	-0.0628912
chr1	84878	84937	1.22249
chr1	85116	85175	2.06299
chr1	85383	85442	0.443481
chr1	85711	85770	0.205852
chr1	86049	86108	0.904299
chr1	86188	86246	0.575217
chr1	86367	86426	1.1613
chr1	86650	86709	-1.36948
chr1	87046	87105	-0.660488
chr1	87195	87254	-0.146666
chr1	87400	87459	-1.57141
chr1	87671	87730	-1.59536
chr1	87976	88035	0.0564104
chr1	88125	88184	-0.211588
chr1	88334	88393	-0.698708
chr1	88589	88648	-0.913817
chr1	88803	88862	0.0402514
chr1	89105	89164	0.371396
chr1	89275	89334	-1.17167
chr1	89418	89477	-0.751024
chr1	89566	89625	-0.413347
chr1	89823	89882	-1.1617
chr1	90086	90145	0.498663
chr1	90379	90437	-1.14715
chr1	90636	90695	-0.0120648
chr1	90967	91025	-1.15047
chr1	91203	91262	1.11643
chr1	91535	91593	0.486687
chr1	91710	91767	0.439757
chr1	91958	92017	-0.512593
chr1	92242	92301	-0.118531
chr1	92435	92494	-1.05524
chr1	92630	92688	1.19631
chr1	92856	92914	1.11975
chr1	93080	93138	-0.48526
chr1	93423	93472	0.270832
chr1	93666	93723	0.257825
chr1	94078	94137	0.830381
chr1	94357	94416	0.0887857
chr1	94634	94693	-0.109477
chr1	94986	95045	-0.018368
chr1	95127	95186	0.517859
chr1	95395	95453	1.07918
chr1	95774	95833	-0.896741
chr1	96055	96114	-0.0145861
chr1	96393	96452	0.262237
chr1	96548	96605	0.287622
chr1	96844	96903	-0.0118356
chr1	97199	97255	-0.387045
chr1	97477	97536	0.337588
chr1	97746	97805	-1.51027
chr1	98078	98137	-0.137555
chr1	98328	98387	-1.17884
chr1	98627	98686	0.0541183
chr1	98797	98856	-0.811821
chr1	99061	99120	0.520208
chr1	99313	99372	-0.512822
chr1	99490	99549	-0.0522904
chr1	99703	99762	0.0412255
chr1	99880	99939	2.02391
chr1	100150	100209	-1.48339
chr1	100418	100471	0.14007
chr1	100758	100815	-0.624961
chr1	101036	101095	-0.152109
chr1	101293	101352	0.488692
chr1	101656	101715	1.43766
chr1	101818	101877	0.493964
chr1	101962	102021	-0.789129
chr1	102334	102391	0.993632
chr1	102575	102633	0.324294
chr1	102842	102901	-0.30138
chr1	103308	103363	1.14239
chr1	103638	103697	-1.33899
chr1	103894	103953	0.532241
chr1	104104	104163	0.505825
chr1	104502	104559	-1.01879
chr1	104793	104852	-0.37633
chr1	105018	105077	-0.708105
chr1	105200	105259	-0.509384
chr1	105451	105510	-0.536258
chr1	105621	105680	0.00764688
chr1	105785	105843	-1.00315
chr1	106081	106139	0.545535
chr1	106309	106366	0.606504
chr1	106502	106560	0.150213
chr1	106890	106949	1.18926
chr1	107150	107203	-0.200873
chr1	107287	107343	1.41829
chr1	107439	107494	1.10239
chr1	107577	107636	-0.416842
chr1	107739	107798	-0.00117753
chr1	107949	108005	1.73397
chr1	108086	108144	0.383888
chr1	108293	108346	1.07569
chr1	108459	108511	0.210551
chr1	108616	108675	0.975926
chr1	108786	108845	1.95269
chr1	109060	109111	1.24312
chr1	109359	109417	0.0550352
chr1	109581	109633	0.83124
chr1	109921	109980	1.54659
chr1	110204	110263	0.559631
chr1	110408	110465	1.0326
chr1	110650	110709	-0.297999
chr1	110836	110895	0.00157293
chr1	110990	111049	0.449842
chr1	111293	111352	0.359993
chr1	111446	111504	0.386065
chr1	111662	111720	0.332374
chr1	111811	111866	-0.0274216
chr1	112001	112060	0.0998449
chr1	112247	112306	1.42225
chr1	112482	112538	0.463938
chr1	112637	112686	2.87077
chr1	112789	112846	1.73041
chr1	113089	113144	1.49416
chr1	113326	113377	1.11425
chr1	113520	113579	0.10907
chr1	113740	113797	-0.704151
chr1	113932	113985	-1.88783
chr1	114228	114277	0.0168724
chr1	114425	114473	0.258856
chr1	114597	114656	0.673088
chr1	114854	114913	1.51301
chr1	115039	115086	0.989335
chr1	115197	115256	1.82777
chr1	115419	115478	0.176457
chr1	115574	115629	-0.931122
chr1	115733	115792	-0.402975
chr1	115996	116055	0.288997
chr1	116311	116370	0.809064
chr1	116505	116557	-0.103059
chr1	116650	116709	-0.295993
chr1	116938	116997	0.419186
chr1	117274	117333	-0.259722
chr1	117636	117695	-0.680658
chr1	117814	117873	-1.78279
chr1	117995	118054	-0.457297
chr1	118162	118221	-0.728619
chr1	118398	118457	-1.7919
chr1	118600	118658	1.37165
chr1	118759	118818	-0.400683
chr1	119041	119100	-1.83287
chr1	119266	119324	-1.30988
chr1	119560	119619	0.0431738
chr1	119860	119919	-1.85574
chr1	120059	120118	-0.559694
chr1	120272	120331	-0.0263329
chr1	120499	120555	-0.354842
chr1	120671	120730	-1.00166
chr1	120939	120994	0.514879
chr1	121076	121132	-0.38292
chr1	121242	121301	-0.191189
chr1	121460	121518	0.349106
chr1	121785	121841	-0.320805
chr1	121957	122013	-0.0980742
chr1	122237	122295	1.42494
chr1	122430	122487	0.175597
chr1	122586	122645	-1.00877
chr1	122957	123015	-0.168956
chr1	123157	123215	-0.22557
chr1	123537	123596	-0.864481
chr1	123747	123806	1.42643
chr1	124041	124088	0.412424
chr1	124182	124241	-0.226143
chr1	124353	124412	0.91129
chr1	124642	124701	0.723055
chr1	124839	124897	-0.779445
chr1	125020	125079	1.11717
chr1	125448	125507	0.556881
chr1	125694	125753	0.75629
chr1	125917	125976	0.333807
chr1	126223	126282	-1.17998
chr1	126524	126583	-0.768673
chr1	127032	127091	0.875076
chr1	127322	127378	0.246938
chr1	127508	127567	0.476544
chr1	127783	127838	-0.778529
chr1	128042	128101	-0.0785344
chr1	128196	128255	-1.4332
chr1	128361	128418	-1.31533
chr1	128500	128557	-0.751711
chr1	128709	128763	-0.036819
chr1	129043	129102	0.985839
chr1	129362	129421	-0.470533
chr1	129523	129571	1.62704
chr1	129699	129755	0.395807
chr1	130007	130061	0.393457
chr1	130157	130213	0.0334325
chr1	130328	130378	0.974035
chr1	130543	130602	1.04377
chr1	130727	130786	-0.297254
chr1	130910	130967	0.157433
chr1	131163	131222	1.88347
chr1	131344	131393	0.485254
chr1	131648	131699	1.71546
chr1	131922	131976	2.15307
chr1	132118	132177	0.0813365
chr1	132329	132386	0.75692
chr1	132548	132605	-0.351232
chr1	132979	133038	1.18175
chr1	133130	133189	-1.2519
chr1	133420	133478	0.542154
chr1	133565	133624	0.0293641
chr1	133954	134011	0.0699908
chr1	134282	134340	-0.564966
chr1	134556	134615	-1.27264
chr1	134759	134818	0.299483
chr1	135124	135183	-0.671432
chr1	135426	135482	-0.651778
chr1	135770	135829	0.19359
chr1	135967	136026	0.589027
chr1	136112	136169	0.581234
chr1	136279	136338	-0.0862128
chr1	136423	136479	0.0458669
chr1	136645	136704	0.0165859
chr1	136810	136869	-1.13821
chr1	136993	137048	-1.23906
chr1	137199	137258	-0.89422
chr1	137396	137455	-0.367219
chr1	137718	137777	-1.89929
chr1	137857	137916	-0.0528634
chr1	138112	138171	-0.0457007
chr1	138317	138376	-0.432084
chr1	138668	138727	0.225851
chr1	138806	138865	-0.515286
chr1	139027	139085	1.22226
chr1	139288	139347	1.4878
chr1	139438	139497	3.04737
chr1	139643	139692	4.44788
chr1	140134	140192	3.44608
chr1	141171	141216	2.99408
chr1	141416	141475	1.70062
chr1	141556	141611	1.91447
chr1	141737	141794	1.79104
chr1	142098	142157	0.275989
chr1	142436	142495	-0.661748
chr1	142594	142653	0.209978
chr1	143011	143070	2.377
chr1	143256	143315	0.538774
chr1	143448	143507	-0.126897
chr1	143668	143727	-0.988825
chr1	143904	143959	-0.0941204
chr1	144106	144162	-0.151536
chr1	144337	144394	0.935357
chr1	144582	144641	-1.51617
chr1	144835	144893	-0.805575
chr1	145069	145128	0.0779557
chr1	145221	145280	0.720935
chr1	145428	145487	-0.729077
chr1	145636	145695	1.14709
chr1	145992	146051	-1.83253
chr1	146344	146403	-0.259722
chr1	146651	146708	0.254215
chr1	146912	146971	-0.172681
chr1	147099	147158	-0.15188
chr1	147363	147422	-0.0777322
chr1	147714	147773	-0.345101
chr1	147880	147938	0.0928541
chr1	148022	148077	-0.140592
chr1	148227	148286	0.121447
chr1	148638	148697	-0.247001
chr1	148973	149031	-0.804772
chr1	149140	149199	0.671025
chr1	149317	149374	0.333807
chr1	149571	149630	-0.805804
chr1	149713	149770	0.607822
chr1	149904	149963	0.371625
chr1	150158	150217	-0.383493
chr1	150340	150399	-0.592184
chr1	150616	150673	-0.134919
chr1	150754	150813	-0.698765
chr1	150964	151023	-2.46806
chr1	151120	151178	-1.64636
chr1	151365	151424	-2.91432
chr1	151546	151605	-1.94146
chr1	151765	151824	-3.33939
chr1	152201	152260	-0.0339539
chr1	152366	152425	-1.00057
chr1	152547	152606	-0.594935
chr1	153000	153059	-0.695098
chr1	153409	153468	-0.232217
chr1	153642	153701	-1.10704
chr1	153883	153942	-0.668051
chr1	154240	154295	-1.3814
chr1	154531	154590	-0.623356
chr1	154679	154738	-0.163341
chr1	154956	155014	0.166085
chr1	155152	155210	-0.571269
chr1	155293	155351	0.0365268
chr1	155481	155540	-0.488354
chr1	155813	155872	-0.615678
chr1	155959	156018	0.0568688
chr1	156232	156291	-0.40584
chr1	156414	156473	-1.11002
chr1	156611	156668	-0.117499
chr1	156971	157030	-0.947682
chr1	157220	157279	-0.00455832
chr1	157409	157464	0.00306277
chr1	157766	157825	-0.355472
chr1	157944	158003	-0.306308
chr1	158186	158245	1.28415
chr1	158325	158383	0.531611
chr1	158598	158654	-0.116697
chr1	158966	159025	-1.82061
chr1	159128	159187	-0.73624
chr1	159499	159557	-1.05432
chr1	159769	159828	0.180239
chr1	160004	160063	0.860979
chr1	160192	160251	0.672916
chr1	166141	166200	2.25741
chr1	166406	166465	1.66635
chr1	166600	166659	2.30005
chr1	166755	166814	0.767062
chr1	166934	166992	0.892782
chr1	167138	167197	1.42282
chr1	167374	167433	1.58911
chr1	167710	167768	-1.12004
chr1	168001	168059	-0.0219206
chr1	168159	168218	0.160928
chr1	168332	168391	-1.34828
chr1	168621	168680	0.0574991
chr1	169027	169086	0.296217
chr1	169276	169335	-1.16932
chr1	169465	169523	-0.0689078
chr1	169771	169830	-1.00487
chr1	170117	170176	-0.555741
chr1	170260	170319	-2.34893
chr1	170526	170583	0.519062
chr1	170716	170775	-0.873878
chr1	171049	171106	-0.876858
chr1	171320	171379	-0.218694
chr1	171474	171533	-0.531388
chr1	171679	171738	1.06944
chr1	171844	171903	-1.21648
chr1	172079	172138	-0.870669
chr1	172342	172399	-0.103289
chr1	172710	172769	-0.651033
chr1	172912	172971	-0.947568
chr1	173253	173312	-0.187178
chr1	173464	173523	-1.52259
chr1	173619	173677	-0.0200297
chr1	173917	173973	-1.31894
chr1	174183	174242	0.70065
chr1	174351	174410	-1.28295
chr1	174748	174806	-0.887172
chr1	174913	174972	-0.0544678
chr1	175099	175155	-1.60143
chr1	175339	175394	-0.958913
chr1	175517	175576	-0.497866
chr1	175949	176007	-1.97945
chr1	176407	176466	0.663748
chr1	176603	176658	0.931059
chr1	177113	177170	1.36283
chr1	177285	177342	0.222298
chr1	177542	177598	0.267509
chr1	177719	177777	-0.950261
chr1	177911	177970	-0.0214622
chr1	178250	178308	0.950771
chr1	178467	178526	0.198346
chr1	178619	178678	-0.887745
chr1	178768	178827	0.548687
chr1	179160	179214	-1.3202
chr1	179455	179514	0.354206
chr1	179603	179662	1.25791
chr1	179758	179817	-0.788098
chr1	180043	180102	-0.226487
chr1	180213	180272	-2.05165
chr1	180536	180594	-1.22061
chr1	180674	180733	-0.0473052
chr1	180922	180980	0.358446
chr1	181067	181126	1.51972
chr1	181321	181378	3.13
chr1	181497	181554	-0.595966
chr1	181679	181738	1.31933
chr1	181992	182050	0.61785
chr1	182298	182356	0.510925
chr1	182441	182500	0.353461
chr1	182590	182649	2.38514
chr1	182991	183050	-1.15551
chr1	183527	183586	-0.139446
chr1	183853	183912	-1.5235
chr1	184010	184069	-0.780305
chr1	184210	184269	-1.87419
chr1	184441	184500	-1.11775
chr1	184951	185008	-0.0206027
chr1	185284	185343	-0.0165916
chr1	185483	185540	-0.333411
chr1	185656	185713	-0.909004
chr1	185903	185962	-0.0623181
chr1	186157	186214	-0.531044
chr1	186472	186528	-0.422343
chr1	186672	186731	0.359764
chr1	186886	186945	-1.42294
chr1	187252	187311	-0.592757
chr1	187397	187456	-0.907457
chr1	187755	187814	-0.0543532
chr1	187917	187976	0.342631
chr1	188329	188388	-1.17139
chr1	189742	189792	-0.523193
chr1	189932	189988	-0.491391
chr1	190077	190132	-0.39226
chr1	190409	190461	1.43044
chr1	190562	190606	0.313808
chr1	190830	190874	0.535049
chr1	191162	191206	-0.500559
chr1	191466	191521	0.532528
chr1	191693	191737	0.956386
chr1	191840	191884	-0.471106
chr1	192001	192045	0.665181
chr1	192237	192296	-1.28026
chr1	192384	192440	-0.179614
chr1	192546	192605	0.248198
chr1	192821	192879	-0.107414
chr1	193220	193269	-0.461422
chr1	193611	193668	1.14279
chr1	193813	193868	0.147978
chr1	194018	194075	-0.90419
chr1	194279	194337	-0.0461018
chr1	194508	194567	-0.486463
chr1	194667	194726	0.606275
chr1	195007	195064	0.545707
chr1	195154	195213	-1.76033
chr1	195630	195688	-0.789416
chr1	195811	195870	-0.366818
chr1	196008	196066	0.667759
chr1	196175	196232	1.27498
chr1	196563	196620	0.0470703
chr1	196754	196813	-0.588918
chr1	196920	196979	-0.205629
chr1	197117	197176	-0.608573
chr1	197254	197313	-0.0222645
chr1	197432	197491	-0.745867
chr1	197730	197789	0.459125
chr1	198003	198058	-0.256914
chr1	198417	198473	-1.03255
chr1	198619	198677	-0.128845
chr1	198759	198818	1.08079
chr1	198901	198957	0.237597
chr1	199146	199202	-0.0265621
chr1	199310	199369	-1.44116
chr1	199576	199633	-0.222762
chr1	199729	199788	-0.423833
chr1	200086	200145	1.07128
chr1	200353	200412	-0.520615
chr1	200514	200573	0.0701054
chr1	200883	200942	1.70795
chr1	201043	201101	0.0561239
chr1	201236	201295	0.724946
chr1	201375	201433	-0.0191702
chr1	201597	201656	1.37469
chr1	201766	201825	-1.64326
chr1	202009	202068	0.633722
chr1	202179	202238	0.493104
chr1	202393	202452	1.35704
chr1	202726	202783	0.634123
chr1	202940	202999	0.40486
chr1	203187	203246	0.0531442
chr1	203405	203458	0.556423
chr1	203929	203975	-0.784259
chr1	204160	204216	-2.65125
chr1	206273	206317	2.62552
chr1	206546	206597	2.03211
chr1	206957	207016	2.76299
chr1	207629	207686	0.66816
chr1	222967	223026	1.58344
chr1	225052	225111	0.890834
chr1	226845	226904	2.39144
chr1	227155	227214	0.415346
chr1	227296	227355	0.472304
chr1	227433	227492	-1.26972
chr1	227925	227984	1.15763
chr1	228816	228873	0.807002
chr1	229146	229205	0.0214565
chr1	229308	229367	-0.723863
chr1	229526	229585	-1.94192
chr1	229802	229861	-0.203337
chr1	230056	230115	-2.63085
chr10	19561	19619	0.22459
chr10	21118	21163	-0.119963
chr10	21331	21389	-0.417358
chr10	21496	21554	-0.586454
chr10	21737	21796	0.387555
chr10	21969	22028	-0.17778
chr10	22131	22190	-1.85671
chr10	22559	22618	-0.110394
chr10	22720	22779	0.486056
chr10	23007	23066	0.99134
chr10	23210	23269	-0.420395
chr10	23438	23495	0.950427
chr10	23665	23723	-0.228378
chr10	23942	24001	0.166429
chr10	24310	24369	0.0291922
chr10	24555	24614	0.2282
chr10	24941	24999	-0.788442
chr10	25195	25254	-0.365557
chr10	25368	25422	-0.518667
chr10	25565	25619	0.321028
chr10	25775	25834	-0.687362
chr10	25936	25992	0.221668
chr10	26187	26244	1.84983
chr10	26370	26429	1.5133
chr10	26675	26734	0.247969
chr10	26833	26892	0.789181
chr10	27045	27104	-0.98573
chr10	27319	27378	-0.0190556
chr10	27488	27542	-0.0768154
chr10	27843	27902	-0.183969
chr10	28219	28276	1.28363
chr10	28550	28609	0.129642
chr10	28836	28895	-0.941436
chr10	29054	29113	0.473507
chr10	29372	29431	-1.71959
chr10	29689	29748	-2.32074
chr10	29911	29970	-0.128559
chr10	30091	30150	-0.505602
chr10	30511	30569	-0.958054
chr10	30703	30756	0.731879
chr10	30962	31021	-0.0183107
chr10	31284	31343	0.499121
chr10	31611	31670	0.219719
chr10	32162	32217	0.101965
chr10	32453	32509	0.433855
chr10	32756	32815	0.849061
chr10	32919	32978	0.224533
chr10	33254	33313	0.467777
chr10	33451	33510	-0.60353
chr10	33770	33829	-0.258633
chr10	34034	34093	0.429901
chr10	34248	34306	0.0228318
chr10	34426	34482	0.31123
chr10	34617	34676	0.100418
chr10	34933	34990	1.24009
chr10	35268	35323	-0.183281
chr10	35574	35633	0.798636
chr10	35795	35850	1.53908
chr10	36218	36277	0.405662
chr10	36408	36462	2.03829
chr10	36717	36767	2.49516
chr10	36958	37014	-0.210671
chr10	37235	37292	-0.194513
chr10	37492	37551	1.12892
chr10	37741	37800	0.235592
chr10	37930	37989	-0.755092
chr10	38261	38320	-0.252616
chr10	38496	38555	-1.43772
chr10	38657	38713	-1.07524
chr10	38890	38949	-0.0737784
chr10	39118	39177	0.201039
chr10	39305	39361	0.271978
chr10	39639	39696	0.957074
chr10	39888	39947	0.483363
chr10	40342	40400	-1.14554
chr10	40912	40969	1.6671
chr10	41155	41214	-0.755379
chr10	41335	41394	0.550234
chr10	41617	41676	0.0808208
chr10	41780	41839	-0.458156
chr10	41992	42051	-0.446409
chr10	42431	42490	-0.355759
chr10	42706	42764	0.477404
chr10	42963	43020	0.903383
chr10	43297	43356	-0.290492
chr10	43491	43550	-0.0803108
chr10	43873	43932	-0.272786
chr10	44155	44212	0.780987
chr10	44422	44481	-0.982751
chr10	44661	44720	-0.397417
chr10	44822	44881	-0.366703
chr10	45166	45225	-1.98484
chr10	45497	45556	0.0296506
chr10	45735	45794	-0.208551
chr10	45926	45985	0.309052
chr10	46140	46199	-1.35899
chr10	46429	46488	-0.640203
chr10	46816	46875	0.90619
chr10	47184	47243	-0.897314
chr10	47372	47430	-0.872274
chr10	47711	47770	-1.73741
chr10	47940	47998	0.859719
chr10	48243	48302	1.22628
chr10	48585	48644	-1.41566
chr10	48876	48932	0.187
chr10	49121	49180	-1.19849
chr10	49420	49479	-0.718305
chr10	49635	49694	0.305672
chr10	49862	49921	0.233414
chr10	50203	50260	-1.16772
chr10	50429	50487	-0.895595
chr10	50727	50786	-0.795261
chr10	51060	51119	-1.00412
chr10	51362	51421	-1.54253
chr10	51548	51607	-1.83545
chr10	51740	51799	-0.882989
chr10	52078	52133	-0.259722
chr10	52303	52362	-1.3787
chr10	52594	52653	-1.00911
chr10	53099	53158	-1.70641
chr10	53324	53383	-1.19139
chr10	53706	53761	-0.542332
chr10	54192	54251	1.50052
chr10	54424	54481	-0.010575
chr10	54685	54744	-0.067418
chr10	54875	54933	-0.802366
chr10	55206	55265	-0.349685
chr10	55756	55815	1.59346
chr10	56043	56102	-0.19371
chr10	56335	56394	-1.26966
chr10	56576	56635	0.394202
chr10	56837	56895	0.479008
chr10	57023	57080	0.530809
chr10	57253	57311	-0.734807
chr10	57484	57541	-0.716185
chr10	57818	57876	0.08466
chr10	58075	58131	1.44368
chr10	58244	58300	2.23587
chr10	58406	58465	1.47284
chr10	58712	58770	0.731306
chr10	58933	58992	2.26074
chr10	59271	59330	1.91527
chr10	59624	59683	1.90616
chr10	59785	59842	0.302233
chr10	59993	60052	0.138008
chr10	60161	60220	-1.32421
chr10	60341	60400	-0.57316
chr10	60574	60633	0.645584
chr10	60813	60872	-0.401772
chr10	61351	61410	-0.214281
chr10	61646	61705	-1.29201
chr10	61961	62015	-0.87703
chr10	62224	62280	-0.276339
chr10	62643	62698	0.394088
chr10	62838	62896	-2.89318
chr10	63148	63203	0.116061
chr10	63324	63382	-0.135377
chr10	63551	63610	0.911863
chr10	63754	63810	-0.504284
chr10	64281	64340	0.634181
chr10	64558	64617	-0.218636
chr10	64765	64824	0.450759
chr10	65134	65193	1.3736
chr10	65410	65468	-0.327796
chr10	65797	65856	-1.0059
chr10	66154	66213	0.0377301
chr10	66460	66519	0.92
chr10	66700	66759	0.488062
chr10	66916	66973	-0.0812276
chr10	67137	67193	0.0577856
chr10	67441	67500	0.26642
chr10	67598	67657	0.467777
chr10	67882	67941	-0.567201
chr10	68244	68303	-0.152224
chr10	68432	68491	-1.24347
chr10	68753	68812	-1.6114
chr10	69063	69119	1.95435
chr10	69332	69391	0.466574
chr10	69490	69548	-0.470476
chr10	69758	69808	-0.334385
chr10	69933	69992	1.22524
chr10	70334	70393	0.86671
chr10	70495	70554	-0.220241
chr10	70764	70823	0.613036
chr10	71177	71236	-2.44302
chr10	71571	71630	-0.0553847
chr10	71796	71855	-2.7368
chr10	72094	72152	-0.795948
chr10	72277	72336	-0.232045
chr10	72487	72545	0.84631
chr10	72668	72727	-0.772053
chr10	72944	73003	0.417237
chr10	73251	73310	0.685064
chr10	73534	73593	-4.52673
chr10	73702	73761	-2.98051
chr10	73988	74047	-1.4968
chr10	74161	74220	0.247052
chr10	74438	74482	2.94784
chr10	74625	74684	0.467032
chr10	74886	74945	-0.52497
chr10	75133	75190	-1.2449
chr10	75410	75469	-2.74677
chr10	75591	75650	-5.52452
chr10	75796	75855	-5.03041
chr10	75978	76037	-1.74308
chr10	76328	76387	0.496256
chr10	76496	76555	0.0246081
chr10	76685	76744	-1.43881
chr10	76944	77002	0.543587
chr10	77228	77285	0.309797
chr10	77391	77450	-1.26966
chr10	77698	77757	-0.177952
chr10	77940	77999	0.637791
chr10	78250	78309	-1.10497
chr10	78561	78620	0.248829
chr10	79010	79068	1.4415
chr10	79272	79319	-0.298343
chr10	79460	79519	0.828203
chr10	79619	79678	-0.129705
chr10	79823	79881	-1.11752
chr10	80065	80124	-0.075211
chr10	80225	80284	1.31664
chr10	80512	80569	-0.472252
chr10	80722	80781	-0.568977
chr10	80906	80964	0.446289
chr10	81067	81121	0.213187
chr10	81244	81303	-0.553105
chr10	81601	81658	-0.851588
chr10	81825	81883	-0.287341
chr10	82035	82094	0.202357
chr10	82383	82442	1.43588
chr10	82801	82860	0.576765
chr10	83111	83170	-1.47675
chr10	83296	83355	-0.559351
chr10	83671	83729	0.622434
chr10	83948	84007	-0.179958
chr10	84192	84249	-0.624903
chr10	84448	84507	0.177832
chr10	84751	84810	-1.01111
chr10	85000	85059	1.4199
chr10	85404	85463	-0.269807
chr10	85586	85644	-0.784889
chr10	85899	85958	-1.20531
chr10	86096	86155	-1.80153
chr10	86301	86360	0.0844881
chr10	86475	86533	-0.155891
chr10	86729	86788	-0.906311
chr10	87028	87087	-0.851416
chr10	87377	87435	0.539977
chr10	87606	87665	-0.848092
chr10	87844	87903	0.323034
chr10	88092	88151	-0.559981
chr10	88408	88467	-0.712918
chr10	88690	88749	-1.06263
chr10	88905	88964	-0.586454
chr10	89074	89133	0.683975
chr10	89234	89293	0.107523
chr10	89412	89471	-0.526517
chr10	89655	89714	-1.37761
chr10	89974	90033	-1.00945
chr10	90134	90193	-2.22321
chr10	90356	90405	-5.23337
chr10	90594	90653	-2.4578
chr10	90953	91009	-0.666504
chr10	91160	91219	1.19413
chr10	91381	91440	0.519119
chr10	91859	91918	-0.255252
chr10	92026	92084	-0.0487377
chr10	92506	92565	-0.768329
chr10	92804	92863	-0.385097
chr10	93166	93225	0.454541
chr10	93502	93561	-0.25932
chr10	93730	93788	0.84207
chr10	94054	94113	0.359879
chr10	94429	94479	-1.2021
chr10	94589	94647	-0.31794
chr10	94750	94806	0.35879
chr10	95020	95079	0.700822
chr10	95260	95319	0.241838
chr10	95449	95502	0.137148
chr10	95917	95976	0.914213
chr10	96219	96278	-0.0210038
chr10	96402	96461	0.117551
chr10	96571	96630	0.106778
chr10	96836	96895	-0.62582
chr10	97026	97085	-0.480045
chr10	97300	97355	0.486629
chr10	97481	97540	0.606217
chr10	97703	97761	0.892381
chr10	97914	97973	0.126089
chr10	98129	98188	1.88473
chr10	98485	98544	-1.7393
chr10	98764	98823	-0.862246
chr10	99054	99113	-0.112686
chr10	99219	99278	0.402683
chr10	99660	99719	-0.196805
chr10	100028	100085	-0.173196
chr10	100323	100382	-1.83574
chr10	100754	100813	-0.796292
chr10	101107	101166	-0.262185
chr10	101369	101427	-0.524225
chr10	101643	101699	-0.532648
chr10	101845	101904	-1.40758
chr10	102008	102065	-0.17228
chr10	102185	102241	0.0620259
chr10	102375	102434	0.892209
chr10	102885	102944	0.244302
chr10	103269	103328	-0.551443
chr10	103525	103582	-0.0187118
chr10	103719	103778	0.30762
chr10	103909	103968	0.860922
chr10	104119	104178	-0.141738
chr10	104401	104454	0.630112
chr10	104748	104807	-1.05358
chr10	104942	105001	-0.481535
chr10	105192	105247	0.930543
chr10	105568	105627	0.457692
chr10	105917	105976	2.08202
chr10	106151	106210	1.2508
chr10	106321	106378	-1.18468
chr10	106497	106555	0.269514
chr10	106895	106954	-0.200873
chr10	107303	107362	0.969337
chr10	107506	107565	-0.257544
chr10	107926	107983	0.171586
chr10	108083	108142	1.21625
chr10	108497	108556	-0.506691
chr10	108860	108919	0.181327
chr10	109127	109186	0.95885
chr10	109340	109396	0.144998
chr10	109640	109699	0.0608226
chr10	109912	109971	-0.71395
chr10	110178	110237	1.16107
chr10	110520	110579	0.778351
chr10	110870	110929	0.529491
chr10	111156	111215	0.133939
chr10	111313	111372	-1.06177
chr10	111524	111582	-0.0977304
chr10	111744	111803	-0.77148
chr10	112055	112114	-1.20938
chr10	112224	112282	1.2445
chr10	112406	112463	-0.865455
chr10	112651	112709	-2.16133
chr10	113023	113082	0.376324
chr10	113259	113318	-1.12629
chr10	113538	113597	-0.567373
chr10	113863	113922	0.529777
chr10	114169	114227	-0.622497
chr10	114678	114735	-0.422458
chr10	115019	115078	-0.346361
chr10	115181	115238	0.414716
chr10	115343	115402	-0.303271
chr10	115656	115714	0.272551
chr10	116035	116094	0.79749
chr10	116206	116265	1.32684
chr10	116493	116552	0.519349
chr10	116754	116813	-0.0266767
chr10	116983	117042	-0.423374
chr10	117222	117281	-1.06658
chr10	117541	117600	-0.878004
chr10	117826	117885	-0.250954
chr10	118316	118375	-1.02504
chr10	118771	118830	0.987444
chr10	119149	119208	1.06641
chr10	119310	119368	-0.286997
chr10	119757	119816	-0.743002
chr10	120124	120183	2.03468
chr10	120316	120375	0.613151
chr10	120543	120587	2.44061
chr10	120875	120922	0.250834
chr10	121240	121296	1.4148
chr10	121450	121509	0.0389335
chr10	121748	121807	-3.57484
chr10	121928	121987	-0.644844
chr10	122217	122275	2.44072
chr10	122444	122502	1.97601
chr10	122695	122753	1.59948
chr10	123106	123161	1.77964
chr10	123320	123379	1.26776
chr10	123570	123629	0.375866
chr10	123944	124003	1.01071
chr10	124115	124174	-0.114004
chr10	124334	124393	0.115717
chr10	124508	124567	-0.531388
chr10	124671	124730	-0.0933755
chr10	124995	125052	0.312892
chr10	125328	125383	1.0644
chr10	125686	125738	-0.517062
chr10	125893	125952	1.47777
chr10	126220	126279	-0.0617451
chr10	126571	126630	0.381367
chr10	126792	126850	0.486859
chr10	127200	127259	0.324867
chr10	127377	127430	-0.702891
chr10	127552	127611	0.206196
chr10	127797	127856	-0.149817
chr10	128101	128160	0.976728
chr10	128313	128372	-0.308542
chr10	128638	128697	1.46247
chr10	128876	128935	-1.16709
chr10	129061	129119	-0.133888
chr10	129296	129355	1.09127
chr10	129524	129583	0.434657
chr10	129892	129951	-1.73483
chr10	130280	130339	-0.913359
chr10	130460	130519	-0.0322922
chr10	130666	130725	-0.247917
chr10	130878	130935	-0.723233
chr10	131082	131141	-0.450077
chr10	131244	131301	-0.222361
chr10	131422	131479	1.40827
chr10	131646	131705	-0.271296
chr10	131819	131878	0.186485
chr10	132071	132130	0.217599
chr10	132237	132296	0.590001
chr10	132639	132698	-0.504972
chr10	132987	133046	0.0633439
chr10	133191	133249	1.92828
chr10	133367	133425	0.598195
chr10	133627	133686	0.615099
chr10	133815	133874	0.0851757
chr10	134232	134289	-0.27823
chr10	134407	134464	-0.356217
chr10	134872	134930	0.599399
chr10	135143	135197	-0.264248
chr10	135423	135482	-0.177265
chr10	135653	135712	-0.970316
chr10	135827	135886	0.162017
chr10	136006	136065	2.25787
chr10	136392	136447	0.0230037
chr10	136620	136679	0.564387
chr10	137023	137082	-0.0600261
chr10	137364	137421	-0.326191
chr10	137725	137783	-0.404923
chr10	137883	137942	1.15625
chr10	138185	138243	0.184536
chr10	138436	138495	0.90046
chr10	138708	138756	-0.780362
chr10	138883	138942	0.0874104
chr10	139170	139229	-1.29097
chr10	139525	139584	0.0290776
chr10	139778	139837	0.500382
chr10	139954	140013	1.60745
chr10	140170	140229	0.902237
chr10	140565	140624	-1.10274
chr10	140828	140887	-0.50755
chr10	141178	141235	-0.969915
chr10	141418	141477	0.725863
chr10	141975	142033	-0.714294
chr10	142247	142306	-0.836575
chr10	142415	142473	-0.902815
chr10	142638	142697	0.103741
chr10	142873	142932	0.101736
chr10	143063	143122	-0.994211
chr10	143428	143486	0.586391
chr10	143620	143677	0.506169
chr10	143852	143911	-0.715841
chr10	144014	144073	0.0236913
chr10	144332	144391	-0.17503
chr10	144551	144610	0.120645
chr10	144718	144777	0.554589
chr10	144903	144962	0.142305
chr10	145138	145197	-0.468069
chr10	145421	145480	-1.10475
chr10	145820	145879	-0.0726324
chr10	146070	146129	0.676813
chr10	146359	146418	-0.0357876
chr10	146737	146794	-0.104721
chr10	147042	147093	0.0338336
chr10	147265	147323	0.448982
chr10	147453	147512	-0.5256
chr10	147643	147702	1.19482
chr10	147826	147883	0.564559
chr10	148209	148268	0.266649
chr10	148429	148488	0.0350943
chr10	148632	148689	-0.570696
chr10	148865	148924	-0.113889
chr10	149023	149081	-0.0965271
chr10	149266	149323	0.0350943
chr10	149700	149758	-0.233535
chr10	149920	149974	1.50963
chr10	150110	150169	0.430073
chr10	150655	150714	-0.415409
chr10	150852	150911	0.103684
chr10	151080	151139	0.181671
chr10	151259	151318	-0.0792794
chr10	151475	151534	-0.0397414
chr10	151777	151833	0.28808
chr10	151958	152016	0.0671831
chr10	152155	152210	0.0832847
chr10	152334	152393	-0.183625
chr10	152555	152614	-0.0136692
chr10	152846	152905	-0.609489
chr10	153184	153243	1.83613
chr10	154353	154412	1.0644
chr10	154527	154586	1.44901
chr10	154723	154782	0.461417
chr10	154952	155011	-0.911812
chr10	155294	155353	0.254616
chr10	155692	155750	-0.331348
chr10	155909	155968	-0.625992
chr10	156210	156269	0.32206
chr10	156379	156423	-0.403376
chr10	156587	156646	0.478149
chr10	156797	156856	-0.466064
chr10	157059	157118	-2.6469
chr10	157349	157408	-5.59133
chr10	157660	157719	0.292435
chr10	157881	157935	-0.747528
chr10	158231	158290	0.740704
chr10	158414	158473	-0.182823
chr10	158628	158683	-0.98235
chr10	158980	159039	0.273927
chr10	159268	159327	-0.976333
chr10	159633	159692	2.58329
chr10	160088	160146	0.400505
chr10	160662	160721	-1.08607
chr10	160931	160990	0.455056
chr10	161216	161275	-0.284648
chr10	161506	161565	-0.0506287
chr10	161685	161744	-0.235655
chr10	161925	161983	-0.28184
chr10	162127	162186	-1.26135
chr10	162306	162364	0.510238
chr10	162462	162521	0.138523
chr10	162728	162787	0.257424
chr10	163017	163076	0.593955
chr10	163376	163433	-1.30003
chr10	163605	163663	-0.713835
chr10	163779	163838	-0.0538375
chr10	164081	164140	0.132277
chr10	164244	164303	-0.145004
chr10	164572	164631	-0.652007
chr10	164811	164868	0.53545
chr10	164998	165056	0.564445
chr10	165179	165238	-1.301
chr10	165388	165447	-0.463715
chr10	165587	165646	0.607363
chr10	165827	165883	-0.384868
chr10	166283	166342	-0.0742368
chr10	166466	166524	0.624325
chr10	166673	166732	-0.83159
chr10	166914	166973	0.530981
chr10	167094	167153	-0.553506
chr10	167255	167310	1.01489
chr10	167505	167564	-0.235827
chr10	167871	167930	-0.644214
chr10	168257	168316	-0.172738
chr10	168583	168641	0.859719
chr10	168892	168951	0.141675
chr10	169286	169345	0.848717
chr10	169680	169736	0.0337763
chr10	169877	169936	-0.383779
chr10	170190	170249	1.22908
chr10	170440	170498	-1.04853
chr10	170836	170895	1.2261
chr10	171070	171128	-0.425265
chr10	171283	171342	-0.969629
chr10	171769	171824	-0.634014
chr10	171942	171993	-1.28146
chr10	172173	172232	1.18439
chr10	172386	172445	0.900174
chr10	172558	172617	0.0446636
chr10	172902	172960	3.30792
chr10	173070	173127	1.56481
chr10	173362	173416	0.0303382
chr10	173544	173603	1.28713
chr10	173732	173791	1.15087
chr10	173972	174026	0.607249
chr10	174162	174220	0.314954
chr10	174440	174499	0.612349
chr10	174644	174702	0.222355
chr10	174810	174869	0.856109
chr10	175070	175127	0.191928
chr10	175249	175306	-0.272156
chr10	175569	175628	1.02188
chr10	175886	175944	0.746319
chr10	176054	176111	0.940113
chr10	176546	176605	0.250891
chr10	176793	176851	0.53694
chr10	177063	177120	0.909571
chr10	177231	177290	-0.747185
chr10	177532	177587	0.171529
chr10	177762	177820	-0.853651
chr10	177966	178025	1.04136
chr10	178350	178409	0.590975
chr10	178686	178744	-0.0885622
chr10	178982	179041	1.98397
chr10	179251	179307	0.705005
chr10	179513	179570	1.34821
chr10	179921	179980	0.357759
chr10	180082	180134	-0.185287
chr10	180518	180576	0.446117
chr10	180691	180750	1.21361
chr10	181018	181076	-1.47984
chr10	181243	181301	0.715663
chr10	181502	181561	-0.825688
chr10	181776	181832	0.891808
chr10	182051	182110	0.720018
chr10	182219	182276	0.603295
chr10	182622	182681	-0.131481
chr10	183013	183072	-0.708048
chr10	183407	183466	-0.760307
chr10	183656	183715	-1.76337
chr10	184079	184138	-0.952037
chr10	184395	184454	-0.367276
chr10	184685	184744	1.81425
chr10	184888	184937	-0.751425
chr10	185053	185107	1.88198
chr10	185335	185394	-1.31275
chr10	185570	185625	-0.210041
chr10	185887	185946	-0.219267
chr10	186154	186213	0.104372
chr10	186360	186419	-0.12535
chr10	186566	186625	-0.0220352
chr10	186814	186873	0.315413
chr10	186980	187039	0.240405
chr10	187303	187362	0.0114288
chr10	187478	187537	-0.220355
chr10	187749	187808	0.59172
chr10	188098	188157	1.04589
chr10	188259	188318	0.241838
chr10	188442	188501	-0.177895
chr10	188896	188955	-0.705011
chr10	189095	189154	0.691425
chr10	189408	189465	-0.188095
chr10	189594	189653	0.172732
chr10	189947	190006	0.725175
chr10	190341	190399	0.550177
chr10	190648	190702	0.998617
chr10	190827	190885	0.367729
chr10	191168	191227	0.568112
chr10	191401	191460	0.527714
chr10	191604	191663	0.934325
chr10	191819	191870	0.137377
chr10	192040	192099	0.53121
chr10	192298	192357	-0.334958
chr10	192641	192696	0.307333
chr10	192830	192889	-0.7371
chr10	193041	193100	-1.42151
chr10	193310	193369	-2.00369
chr10	193551	193610	0.820983
chr10	193997	194054	0.00781879
chr10	194157	194213	0.38979
chr10	194399	194457	1.16204
chr10	194555	194614	0.525193
chr10	194921	194980	-1.59313
chr10	195215	195272	2.67904
chr10	195532	195591	0.992715
chr10	195790	195847	0.323779
chr10	195981	196039	0.635269
chr10	196178	196225	0.754456
chr10	196410	196469	0.751419
chr10	196807	196866	1.89321
chr10	197211	197270	1.76474
chr10	203432	203491	1.78617
chr10	203789	203848	2.44983
chr10	204075	204134	1.05512
chr10	204282	204341	1.70789
chr10	204562	204621	3.83487
chr10	204734	204790	0.491787
chr10	205067	205126	-0.845571
chr10	205287	205344	0.2902
chr10	205563	205622	1.09918
chr10	205771	205830	-0.044039
chr10	205931	205990	-0.316851
chr10	206166	206224	0.535679
chr10	206443	206502	-1.62945
chr10	206666	206725	0.587079
chr10	206877	206935	-0.41879
chr10	207052	207111	0.998904
chr10	207259	207318	0.246479
chr10	207509	207568	0.111764
chr10	207683	207742	-0.917198
chr10	207994	208052	0.233644
chr10	208333	208392	0.272781
chr10	208563	208622	1.12233
chr10	208877	208936	0.481988
chr10	209044	209103	0.173649
chr10	209202	209261	-0.935133
chr10	209398	209457	0.703401
chr10	209609	209668	0.895704
chr10	209882	209941	0.401938
chr10	210168	210227	0.607937
chr10	210342	210400	0.0113715
chr10	210583	210642	2.05165
chr10	210885	210944	0.695378
chr10	211208	211267	0.35071
chr10	211458	211517	1.32071
chr10	211822	211881	-0.394896
chr10	212271	212330	-1.76142
chr10	212552	212611	0.505252
chr10	212916	212975	-1.12944
chr10	213170	213229	0.187401
chr10	213429	213488	-0.0210038
chr10	213761	213820	-0.763344
chr10	214214	214273	0.57728
chr10	214398	214457	-1.54425
chr10	214601	214660	-0.205171
chr10	214920	214979	0.0225453
chr10	215102	215161	-0.0880465
chr10	215295	215354	-0.557975
chr10	215523	215582	-0.955762
chr10	215924	215983	-0.707761
chr10	216221	216280	-0.162768
chr10	216524	216583	-0.798068
chr10	216784	216843	0.343319
chr10	216962	217021	0.267795
chr10	217293	217352	0.222126
chr10	217476	217533	-0.616881
chr10	217657	217716	0.0772681
chr10	217900	217959	0.582896
chr10	218169	218228	-0.207062
chr10	218384	218441	1.38638
chr10	218544	218603	0.0343493
chr10	218901	218960	0.518145
chr10	219099	219154	-0.552073
chr10	219429	219488	-0.27462
chr10	219683	219740	-0.330603
chr10	219881	219940	2.57401
chr10	220303	220360	0.324638
chr10	220536	220595	-0.136065
chr10	220833	220892	0.729186
chr10	221070	221129	-0.0845511
chr10	221389	221448	-1.16646
chr10	221712	221771	0.0683291
chr10	221983	222042	-0.0333236
chr10	222278	222337	0.395979
chr10	222829	222888	-0.556027
chr10	223152	223211	-1.47365
chr10	223475	223533	-0.33748
chr10	223691	223750	0.820009
chr10	223897	223954	1.1221
chr10	224110	224167	0.668848
chr10	224281	224338	0.857484
chr10	224465	224524	-1.02773
chr10	224723	224782	0.422337
chr10	225124	225183	-0.906712
chr10	225345	225404	0.000942619
chr10	225589	225648	-1.26983
chr10	225773	225831	-1.1817
chr10	225951	226010	-0.276568
chr10	226121	226180	-0.152453
chr10	226490	226549	-0.123115
chr10	226660	226717	-0.95496
chr10	226978	227037	0.726837
chr10	227292	227351	0.655554
chr10	227629	227688	-0.369396
chr10	227790	227849	-1.24536
chr10	228054	228113	0.0976101
chr10	228342	228396	1.80187
chr10	228854	228913	0.0357246
chr10	229070	229129	-0.314616
chr10	229610	229669	-0.580667
chr10	229836	229895	-0.201217
chr10	230014	230072	-0.0400279
chr10	230387	230446	-0.240755
chr10	230734	230793	0.220292
chr10	230895	230952	-0.539524
chr10	231102	231161	0.945728
chr10	231300	231359	-0.594304
chr10	231571	231630	-0.976046
chr10	231980	232038	-0.848264
chr10	232262	232321	2.21123
chr10	232674	232733	-0.465777
chr10	232893	232952	0.547541
chr10	233194	233253	0.298795
chr10	233425	233483	-1.50322
chr10	233761	233819	1.86341
chr10	233921	233980	-0.0238116
chr10	234078	234137	0.73377
chr10	234329	234388	0.922177
chr10	234754	234813	1.37314
chr10	234932	234991	0.670796
chr10	235160	235213	0.745517
chr10	235447	235504	-0.0376785
chr10	235670	235728	0.456947
chr10	236092	236150	0.771647
chr10	236313	236372	1.58876
chr10	236582	236641	1.63472
chr10	236883	236942	0.615844
chr10	237141	237186	0.668962
chr10	237378	237432	-0.0870151
chr10	237595	237643	0.413226
chr10	237756	237814	0.967216
chr10	237991	238050	1.0326
chr10	238286	238345	0.949396
chr10	238651	238710	-1.26932
chr10	238865	238924	-0.432485
chr10	239053	239112	-0.87554
chr10	239329	239388	-1.69948
chr10	239534	239591	-0.0364179
chr10	239737	239796	-0.115608
chr10	239917	239974	-0.939374
chr10	240143	240202	0.559402
chr10	240512	240571	-0.209468
chr10	240722	240781	-0.346132
chr10	240900	240959	-0.194627
chr10	241179	241237	-0.47145
chr10	241537	241596	-0.590007
chr10	241807	241866	-1.073
chr10	241990	242049	0.445086
chr10	242153	242212	0.0975528
chr10	242321	242380	-1.72904
chr10	242603	242662	-0.06249
chr10	243123	243181	-0.213078
chr10	243391	243449	-0.263389
chr10	243601	243660	-0.374324
chr10	243859	243918	0.245104
chr10	244044	244102	-0.595737
chr10	244374	244433	0.956673
chr10	244629	244687	-0.991174
chr10	244844	244902	0.533158
chr10	245047	245100	-3.36425
chr10	245448	245507	-0.193309
chr10	245629	245688	-0.0293125
chr10	245860	245919	0.145514
chr10	246158	246217	-0.827292
chr10	246493	246552	0.381367
chr10	246905	246964	0.348991
chr10	247083	247140	0.990423
chr10	247237	247296	-1.58482
chr10	247458	247517	0.0751479
chr10	247821	247880	0.0114861
chr10	247993	248052	-0.477581
chr10	248276	248335	0.0356673
chr10	248465	248523	-1.08372
chr10	248736	248795	-0.742658
chr10	248892	248951	-0.992893
chr10	249064	249123	0.640885
chr10	249262	249321	-0.391114
chr10	249690	249749	0.39552
chr10	249951	250010	0.562439
chr10	250267	250326	-0.0612294
chr10	250597	250656	-0.436382
chr10	250858	250917	-1.41354
chr10	251150	251204	0.408241
chr10	251619	251678	1.10273
chr10	251927	251986	-0.121912
chr10	252187	252245	0.0318854
chr10	252441	252500	0.324925
chr10	252712	252771	-0.952725
chr10	252893	252952	0.61424
chr10	253204	253263	1.24988
chr10	253499	253558	0.514421
chr10	253837	253896	-0.18947
chr10	254095	254154	-0.326993
chr10	254620	254679	0.0600777
chr10	254807	254866	0.867856
chr10	255059	255118	0.74546
chr10	255283	255341	-0.456093
chr10	255509	255568	-0.677735
chr10	255723	255782	-0.0651832
chr10	255890	255946	-1.23986
chr10	256047	256106	-0.154344
chr10	256540	256599	0.505252
chr10	256740	256799	0.0664381
chr10	256969	257027	0.421993
chr10	257235	257294	-0.379539
chr10	257529	257588	0.618709
chr10	257787	257846	0.0925103
chr10	258012	258071	0.834162
chr10	258282	258341	-1.66888
chr10	258598	258657	-0.123459
chr10	259020	259078	-0.159673
chr10	259293	259352	0.795656
chr10	259530	259589	-0.435522
chr10	259807	259866	-0.014758
chr10	260001	260058	-0.714637
chr10	260306	260365	0.993231
chr10	260624	260681	0.77136
chr10	260867	260925	-0.420624
chr10	261144	261199	-0.072747
chr10	261313	261372	0.65458
chr10	261476	261531	1.3293
chr10	261683	261742	1.0448
chr10	261978	262037	0.134168
chr10	262279	262338	0.290429
chr10	262519	262578	0.505252
chr10	262743	262802	-0.318742
chr10	263042	263101	-1.4481
chr10	263205	263263	-1.30163
chr10	263427	263486	-1.08647
chr10	263670	263729	-1.18015
chr10	264029	264087	-0.0930317
chr10	264194	264252	0.284184
chr10	264401	264460	0.460213
chr10	264707	264766	-0.184886
chr10	265142	265201	-0.62794
chr10	265502	265561	0.371969
chr10	265876	265933	-1.5321
chr10	266119	266178	-0.666218
chr10	266424	266483	0.0965214
chr10	266711	266770	-2.36142
chr10	266983	267042	0.0305101
chr10	267270	267329	-0.180359
chr10	267450	267509	-0.39799
chr10	267619	267676	-0.596539
chr10	267887	267946	0.275932
chr10	268091	268148	-0.269577
chr10	268344	268403	0.580375
chr10	268621	268680	0.200294
chr10	268898	268955	-0.859495
chr10	269306	269365	0.58685
chr10	269506	269565	-0.917313
chr10	269811	269870	-0.273417
chr10	270166	270224	-0.710397
chr10	270334	270393	-0.551844
chr10	270575	270634	-0.393578
chr10	270793	270852	-0.60078
chr10	271007	271066	-0.263733
chr10	271167	271226	0.0128613
chr10	271334	271393	0.876107
chr10	271641	271700	0.345095
chr10	271904	271962	-0.787697
chr10	272404	272460	-0.0914846
chr10	272622	272681	0.300916
chr10	272890	272948	-1.75185
chr10	273280	273339	-0.00885592
chr10	273637	273696	0.657388
chr10	273915	273974	-1.50247
chr10	274344	274403	-1.50545
chr10	274635	274694	0.111706
chr10	274941	275000	0.243671
chr10	275283	275342	0.471215
chr10	275550	275605	1.08457
chr10	275823	275882	1.82536
chr10	276037	276095	1.39423
chr10	276440	276499	0.316043
chr10	276609	276668	-0.919662
chr10	276789	276847	-0.8458
chr10	277079	277138	-0.0977304
chr10	277426	277484	0.488692
chr10	277784	277843	-0.0124659
chr10	278109	278167	0.188949
chr10	278393	278452	-0.484114
chr10	278591	278647	1.59593
chr10	278847	278906	0.274671
chr10	279063	279122	-0.956449
chr10	279291	279350	-0.0376212
chr10	279545	279603	0.37472
chr10	279990	280047	1.08812
chr10	280351	280410	1.00486
chr10	280537	280595	0.509779
chr10	280783	280842	0.359592
chr10	281049	281106	-1.12188
chr10	281361	281420	0.449326
chr10	281613	281670	-0.57167
chr10	282078	282134	0.839148
chr10	282393	282452	-0.734063
chr10	282558	282617	0.07744
chr10	282784	282843	0.608509
chr10	283092	283151	0.2541
chr10	283287	283346	-1.07168
chr10	283474	283533	-0.0328652
chr10	283760	283816	-0.526746
chr10	284257	284316	0.302978
chr10	284566	284625	-0.645532
chr10	284964	285023	0.384977
chr10	285230	285289	1.03174
chr10	285593	285651	0.928366
chr10	285791	285850	-0.122828
chr10	285992	286051	0.548515
chr10	286160	286219	-0.327853
chr10	286470	286527	0.163449
chr10	286739	286798	0.361426
chr10	287212	287271	0.586907
chr10	287650	287709	0.887911
chr10	288114	288173	-0.853364
chr10	288312	288371	-0.324587
chr10	288530	288587	0.498262
chr10	288964	289023	0.794567
chr10	289177	289236	0.403084
chr10	289388	289447	-0.246599
chr10	289727	289784	0.386868
chr10	289971	290018	0.823848
chr10	290154	290207	0.435746
chr10	290544	290603	-0.991231
chr10	290909	290968	1.44586
chr10	291281	291330	1.56653
chr10	291442	291500	2.3401
chr10	291663	291722	0.456432
chr10	292001	292058	0.94676
chr10	292211	292268	0.976843
chr10	292570	292629	1.38477
chr10	292945	293000	2.13089
chr10	293251	293310	1.56143
chr10	293450	293497	2.04683
chr10	293642	293699	1.29693
chr10	293828	293884	0.863558
chr10	294026	294084	1.1562
chr10	294231	294284	1.07953
chr10	294453	294508	2.85157
chr10	294654	294713	-0.8819
chr10	294900	294953	-1.08297
chr10	295227	295286	0.782591
chr10	295550	295600	0.821613
chr10	295728	295785	0.336844
chr10	295893	295949	1.25367
chr10	296118	296175	1.48797
chr10	296395	296454	0.939081
chr10	296565	296624	0.480785
chr10	296753	296812	0.868715
chr10	297088	297147	0.165856
chr10	297267	297326	0.233758
chr10	297446	297505	0.500324
chr10	297714	297773	0.10059
chr10	297985	298038	-0.278058
chr10	298138	298197	0.9149
chr10	298489	298548	0.852041
chr10	298867	298926	0.0228891
chr10	299306	299364	0.987215
chr10	299666	299725	-0.336505
chr10	299954	300013	-0.537863
chr10	300154	300213	0.0407098
chr10	300339	300398	-0.507378
chr10	300603	300662	0.594757
chr10	300858	300917	-0.10793
chr10	301187	301246	0.385091
chr10	301367	301424	1.17958
chr10	301664	301723	-1.65776
chr10	301821	301880	-0.0355584
chr10	302018	302077	-0.404579
chr10	302178	302237	-0.459532
chr10	302514	302573	0.657789
chr10	302869	302928	-0.873362
chr10	303046	303102	0.145972
chr10	303276	303332	0.594184
chr10	303575	303634	-0.344757
chr10	303795	303854	-0.445665
chr10	303979	304038	-0.661347
chr10	304141	304198	-0.929231
chr10	304470	304529	0.959767
chr10	304625	304684	-0.00501673
chr10	304794	304853	-1.11804
chr10	305092	305151	0.175196
chr10	305357	305415	0.833704
chr10	305551	305610	-0.244479
chr10	305745	305804	0.275588
chr10	306115	306174	-0.568118
chr10	306300	306358	-0.358509
chr10	306612	306671	0.670395
chr10	306855	306910	-1.22783
chr10	307014	307073	-0.21835
chr10	307283	307342	0.441877
chr10	307536	307595	0.511957
chr10	307703	307762	-1.2217
chr10	308040	308099	1.15465
chr10	308351	308410	0.94378
chr10	308712	308771	-0.237431
chr10	309183	309242	0.488348
chr10	309485	309544	0.399073
chr10	309677	309736	0.758009
chr10	309864	309923	0.168778
chr10	310236	310295	0.220292
chr10	310609	310667	0.727868
chr10	311050	311108	-1.39475
chr10	311219	311278	-0.0607137
chr10	311403	311462	-0.729536
chr10	311878	311936	0.507716
chr10	312133	312189	-0.151078
chr10	312305	312364	0.614583
chr10	312588	312647	0.500897
chr10	312761	312820	0.405032
chr10	313189	313248	1.17505
chr10	313497	313556	0.341771
chr10	313787	313846	1.03632
chr10	313987	314039	0.613495
chr10	314156	314212	0.333119
chr10	314425	314482	0.258742
chr10	314719	314778	1.34392
chr10	314891	314950	0.852384
chr10	315146	315204	-0.346132
chr10	315358	315417	0.642088
chr10	315705	315757	0.501241
chr10	315916	315972	1.30295
chr10	316384	316442	0.947333
chr10	316542	316596	-0.663582
chr10	316844	316903	-1.39349
chr10	317017	317076	-1.6934
chr10	317292	317348	0.495397
chr10	317489	317544	1.32747
chr10	317653	317712	0.354378
chr10	317988	318047	0.778924
chr10	318154	318213	-0.26167
chr10	318498	318557	0.957418
chr10	318712	318771	0.983776
chr10	318962	319021	1.27195
chr10	319257	319316	-0.776981
chr10	319523	319582	0.301087
chr10	319702	319758	-0.665358
chr10	319883	319942	-0.5617
chr10	320065	320124	0.480727
chr10	320223	320281	-0.205629
chr10	320516	320574	-1.92318
chr10	320716	320775	-1.28358
chr10	320977	321036	-1.37538
chr10	321186	321245	0.86161
chr10	321606	321665	0.782075
chr10	321962	322021	0.470241
chr10	322287	322346	0.422051
chr10	322476	322535	-0.759619
chr10	322714	322773	-0.42601
chr10	323076	323134	0.15451
chr10	323394	323453	0.235248
chr10	323766	323825	-0.457297
chr10	323945	324003	1.33555
chr10	324125	324184	0.84482
chr10	324354	324413	0.957762
chr10	324788	324847	0.281433
chr10	324952	325011	0.176743
chr10	325177	325232	-0.449848
chr10	325407	325465	-1.5592
chr10	325582	325641	-0.518896
chr10	325923	325982	-1.3253
chr10	326220	326279	-0.425953
chr10	326533	326592	-0.16483
chr10	326760	326816	0.946817
chr10	327038	327097	1.71735
chr10	327306	327363	-0.32579
chr10	327637	327696	0.461646
chr10	327870	327928	-0.114978
chr10	328129	328188	-1.11237
chr10	328292	328351	0.258799
chr10	328495	328553	-0.600722
chr10	328673	328732	-0.0622035
chr10	328853	328912	0.848087
chr10	329212	329271	-0.846603
chr10	329535	329594	-0.0307451
chr10	329717	329776	-0.742543
chr10	329962	330021	-1.2551
chr10	330149	330205	-1.37561
chr10	330412	330471	0.798979
chr10	330896	330952	1.56796
chr10	331057	331116	-0.156407
chr10	331358	331415	-5.16432
chr10	331553	331612	-0.183453
chr10	331734	331791	0.162762
chr10	331911	331969	-2.09669
chr10	332257	332314	-0.0262183
chr10	332597	332646	0.0756637
chr10	332757	332816	-1.50098
chr10	332972	333029	0.67687
chr10	333143	333196	0.660081
chr10	333408	333465	1.73614
chr10	333597	333656	-0.505315
chr10	333942	334001	0.77285
chr10	334236	334293	-0.894048
chr10	334504	334563	-0.572014
chr10	334760	334815	-0.0489669
chr10	335043	335102	-0.0341831
chr10	335315	335374	0.169523
chr10	335562	335621	-0.612641
chr10	335838	335897	-0.602327
chr10	336118	336177	-0.0311462
chr10	336281	336340	0.278052
chr10	336454	336513	-1.33275
chr10	336752	336811	-0.965675
chr10	336924	336983	1.36409
chr10	337101	337160	0.276734
chr10	337465	337518	0.546624
chr10	337749	337804	0.474653
chr10	337921	337980	0.17342
chr10	338101	338155	0.792676
chr10	338350	338407	2.15313
chr10	338708	338756	2.63939
chr10	339072	339131	0.922063
chr10	339269	339327	0.200409
chr10	339637	339696	-1.43961
chr10	339998	340057	0.216453
chr10	340342	340400	0.92361
chr10	340587	340646	-2.75256
chr10	340996	341055	0.390478
chr10	341155	341210	-0.241843
chr10	341312	341371	1.11878
chr10	341541	341600	0.641171
chr10	341858	341917	0.822129
chr10	342288	342347	-0.0823163
chr10	342621	342676	-0.176004
chr10	342821	342880	0.757894
chr10	343139	343198	0.0187061
chr10	343532	343588	0.116118
chr10	343725	343784	0.389962
chr10	343881	343940	-0.035673
chr10	344139	344198	0.138523
chr10	344515	344574	0.167632
chr10	344697	344756	-0.108675
chr10	345099	345158	-0.865799
chr10	345368	345427	1.74445
chr10	345637	345696	-1.70773
chr10	345978	346035	0.344178
chr10	346201	346257	-0.73051
chr10	346559	346618	-1.29287
chr10	346969	347028	-0.636192
chr10	347206	347265	0.368187
chr10	347454	347513	0.710792
chr10	347636	347695	0.201096
chr10	347932	347991	-0.0402571
chr10	348112	348171	0.476372
chr10	348286	348345	-0.11452
chr10	348448	348507	1.32558
chr10	348895	348954	0.763453
chr10	349192	349251	0.840867
chr10	349562	349620	0.387613
chr10	349778	349837	-0.328942
chr10	350024	350082	1.25791
chr10	350348	350407	0.0996156
chr10	350614	350673	-1.9669
[truncated: 536,710 more rows]
