# Supplementary material for: DSIF and RNA Polymerase II CTD Phosphorylation Coordinate the Recruitment of Rpd3S to Actively Transcribed Genes
Source: PLoS Genet. 2010 Oct 28;6(10):e1001173. doi: 10.1371/journal.pgen.1001173 (PMC2965751; doi:10.1371/journal.pgen.1001173)
Supplement: Dataset S2 — A UCSC Genome Browser-ready file containing all the log2 enrichment ratios for all the H3K5ac localization data from this study. (4.06 MB GZ) [file pgen.1001173.s002.gz]

Archive with 1 entries (1 files):
- SuppDataset2_H4K5ac.bed
