# Supplementary material for: DSIF and RNA Polymerase II CTD Phosphorylation Coordinate the Recruitment of Rpd3S to Actively Transcribed Genes
Source: PLoS Genet. 2010 Oct 28;6(10):e1001173. doi: 10.1371/journal.pgen.1001173 (PMC2965751; doi:10.1371/journal.pgen.1001173)
Supplement: Dataset S2 — A UCSC Genome Browser-ready file containing all the log2 enrichment ratios for all the H3K5ac localization data from this study. (4.06 MB GZ) [file pgen.1001173.s002.gz › SuppDataset2_H4K5ac.bed]

track type=wiggle_0 name="H4K5Ac_WT_Norm-vs-H4" description="H4K5Ac_WT_Norm-vs-H4" visibility=full color=200,0,0 priority=50 group=user autoScale=off maxHeightPixels=128:64:16 graphType=bar yLineMark=1 yLineOnOff=on windowingFunction=mean viewLimits=-3:3 gridDefault=on
chr1	48	93	0.324765
chr1	193	240	-2.13641
chr1	766	825	0.0288268
chr1	1516	1571	-2.29746
chr1	2287	2346	-3.02004
chr1	2834	2893	-1.08514
chr1	2997	3056	-1.52791
chr1	3194	3253	-0.815046
chr1	3505	3564	-0.828909
chr1	3736	3795	-0.565296
chr1	3891	3950	-0.690754
chr1	4075	4134	-0.671816
chr1	4229	4287	-0.64517
chr1	4372	4431	-0.588422
chr1	4580	4639	-0.319152
chr1	4857	4916	-0.294902
chr1	5169	5227	-0.55316
chr1	5349	5408	-0.698894
chr1	5626	5685	0.038479
chr1	5763	5821	0.0568335
chr1	5987	6046	0.419496
chr1	6146	6205	0.340636
chr1	6320	6379	0.164175
chr1	6750	6809	-0.24392
chr1	6973	7032	-0.642276
chr1	7162	7221	-0.0415463
chr1	7322	7381	-0.0402939
chr1	7748	7807	-0.665273
chr1	8117	8174	0.672117
chr1	8298	8356	0.139709
chr1	8471	8530	0.952271
chr1	8646	8705	0.913338
chr1	8845	8903	0.172898
chr1	9065	9124	0.917937
chr1	9250	9309	1.66825
chr1	9438	9497	1.08671
chr1	9582	9641	0.622172
chr1	9737	9796	0.631803
chr1	9989	10048	0.855252
chr1	10241	10300	0.384665
chr1	10499	10554	0.237808
chr1	10771	10827	0.429429
chr1	11079	11138	0.918823
chr1	11227	11286	0.980688
chr1	11364	11423	1.4552
chr1	11599	11655	1.27399
chr1	12233	12287	0.268946
chr1	13246	13298	-1.88131
chr1	13480	13539	-2.20318
chr1	14005	14061	-0.28078
chr1	14275	14327	-2.02836
chr1	14632	14691	-0.036623
chr1	15417	15462	-0.897122
chr1	16138	16197	-0.714204
chr1	16454	16513	0.552058
chr1	16825	16884	-0.252277
chr1	17254	17313	-0.516106
chr1	17518	17577	-0.975312
chr1	17759	17818	-0.925561
chr1	18506	18565	0.247245
chr1	19765	19824	-0.0866982
chr1	21406	21465	-0.95374
chr1	22502	22539	0.20395
chr1	22539	22575	0.762896
chr1	23206	23265	0.352945
chr1	25415	25465	-1.7292
chr1	27166	27222	-0.813599
chr1	27452	27500	-1.95751
chr1	27615	27674	-1.99504
chr1	27935	27994	-0.851798
chr1	28190	28249	-0.622086
chr1	28525	28584	0.339967
chr1	28686	28745	-0.149492
chr1	28855	28912	-0.0138203
chr1	29094	29153	-0.205441
chr1	29351	29410	0.0781462
chr1	29675	29733	0.470046
chr1	29826	29885	0.798504
chr1	30166	30225	1.58226
chr1	30377	30433	1.0332
chr1	30638	30697	1.09788
chr1	30873	30932	1.47174
chr1	31019	31078	1.74119
chr1	31180	31239	1.62428
chr1	31327	31386	1.69891
chr1	31533	31592	2.04088
chr1	31804	31860	1.90338
chr1	32163	32218	0.868834
chr1	32394	32453	1.27075
chr1	32706	32757	2.1259
chr1	32929	32988	1.26557
chr1	33096	33154	0.733205
chr1	33252	33311	0.406885
chr1	33457	33515	-0.577647
chr1	33809	33863	1.23344
chr1	33986	34036	2.0698
chr1	34340	34394	1.90735
chr1	34527	34586	1.51996
chr1	34736	34795	0.466116
chr1	34992	35051	1.34173
chr1	35156	35215	0.624547
chr1	35305	35360	0.270652
chr1	35595	35648	0.300753
chr1	35779	35838	0.676954
chr1	35924	35983	-0.469075
chr1	36219	36276	0.635171
chr1	36657	36716	1.99694
chr1	37056	37112	0.586802
chr1	37207	37266	1.42962
chr1	37408	37467	1.69496
chr1	37568	37627	0.782914
chr1	37857	37915	0.356939
chr1	38030	38089	0.194341
chr1	38277	38322	-0.205743
chr1	38497	38554	0.27862
chr1	38703	38760	-0.0499246
chr1	38846	38903	-0.784167
chr1	39096	39155	1.00252
chr1	39409	39468	0.517552
chr1	39580	39639	0.624482
chr1	39844	39903	0.12712
chr1	40035	40093	-0.638303
chr1	40193	40252	-0.618178
chr1	40358	40417	-0.835516
chr1	40717	40776	-0.898504
chr1	41031	41090	-0.964105
chr1	41229	41288	-0.511917
chr1	41603	41660	-0.929167
chr1	41850	41909	-0.842901
chr1	42180	42239	1.2589
chr1	42332	42391	1.28045
chr1	42507	42566	0.447265
chr1	42678	42737	1.53899
chr1	42864	42923	1.75861
chr1	43055	43114	1.06818
chr1	43205	43254	1.1535
chr1	43356	43415	1.56669
chr1	43707	43766	1.58941
chr1	43934	43985	0.87637
chr1	44103	44159	0.0409623
chr1	44488	44544	-1.38453
chr1	44697	44756	-1.21779
chr1	44941	45000	-1.67706
chr1	45092	45151	-0.568599
chr1	45244	45303	-0.990752
chr1	45500	45559	-0.301014
chr1	45768	45825	1.60323
chr1	46151	46208	-0.126387
chr1	46392	46442	-0.284969
chr1	46537	46596	-0.477907
chr1	46773	46832	-1.614
chr1	47067	47126	-1.17525
chr1	47274	47333	-1.27538
chr1	47567	47626	-0.891098
chr1	47751	47809	-0.667001
chr1	47912	47970	-1.50554
chr1	48146	48205	-0.893559
chr1	48337	48396	0.559939
chr1	48508	48567	1.63795
chr1	48710	48769	1.99819
chr1	48930	48989	0.555318
chr1	49205	49262	0.766351
chr1	49446	49505	-1.30977
chr1	49594	49653	-0.787946
chr1	50130	50189	-0.649445
chr1	50476	50534	-1.09803
chr1	50673	50732	-1.60638
chr1	51019	51078	-1.60455
chr1	51176	51234	-1.30707
chr1	51371	51430	-0.727527
chr1	51554	51612	-1.69293
chr1	51691	51750	-0.296457
chr1	51988	52047	-0.610016
chr1	52215	52274	0.111746
chr1	52376	52435	-0.205311
chr1	52618	52677	0.248
chr1	53092	53151	-0.176441
chr1	53254	53311	-1.27797
chr1	53553	53612	-1.1792
chr1	53700	53759	-0.153897
chr1	53873	53928	-1.057
chr1	54057	54116	0.159575
chr1	54223	54280	-0.192701
chr1	54427	54486	1.00731
chr1	54573	54632	0.758383
chr1	55016	55075	1.23802
chr1	55267	55326	0.03673
chr1	55755	55814	-0.221593
chr1	55953	56012	0.0442229
chr1	56231	56290	-0.00516133
chr1	56374	56433	0.0751663
chr1	56581	56640	0.144395
chr1	56986	57044	2.9807
chr1	57140	57195	1.97297
chr1	57442	57501	2.73274
chr1	57667	57720	1.88785
chr1	57816	57874	1.51277
chr1	58076	58130	2.19662
chr1	58458	58514	1.99461
chr1	58656	58715	0.176159
chr1	58904	58959	-0.503193
chr1	59254	59312	-1.49321
chr1	59569	59624	-0.314056
chr1	59949	60006	-1.43102
chr1	60185	60244	-1.32482
chr1	60339	60398	-0.754282
chr1	60527	60582	-0.37821
chr1	60674	60730	0.00131671
chr1	61077	61136	0.890319
chr1	61276	61335	1.16641
chr1	61510	61559	1.63093
chr1	61755	61805	0.648235
chr1	61996	62055	-0.181062
chr1	62223	62280	-0.155128
chr1	62380	62437	0.054523
chr1	62566	62625	1.50724
chr1	62719	62778	2.02439
chr1	62995	63050	1.3234
chr1	63171	63226	0.594835
chr1	63564	63621	0.0793123
chr1	63886	63944	-1.45125
chr1	64022	64081	-0.809777
chr1	64205	64264	-0.959614
chr1	64405	64464	-1.15614
chr1	64651	64710	-1.46414
chr1	64813	64872	-1.94026
chr1	64975	65031	-1.61385
chr1	65252	65311	-0.385854
chr1	65447	65506	-0.443724
chr1	65797	65856	-0.442904
chr1	65990	66049	-0.875874
chr1	66305	66364	-1.54588
chr1	66506	66565	-1.22321
chr1	66742	66801	-0.669333
chr1	66901	66957	-0.851279
chr1	67134	67192	-1.37451
chr1	67325	67384	-0.701572
chr1	67605	67664	0.246251
chr1	67816	67873	1.01247
chr1	68025	68084	1.05912
chr1	68291	68349	1.42877
chr1	68461	68517	0.925538
chr1	68670	68728	0.492741
chr1	68863	68915	-0.213279
chr1	69042	69087	-0.062276
chr1	69198	69252	0.113149
chr1	69346	69398	-0.19201
chr1	69515	69574	0.759549
chr1	69682	69741	1.19587
chr1	69987	70045	0.976305
chr1	70223	70281	-0.78827
chr1	70409	70468	0.124529
chr1	70564	70623	-0.474322
chr1	70747	70804	-0.674667
chr1	71002	71061	0.439707
chr1	71286	71345	0.667691
chr1	71466	71522	1.01982
chr1	71618	71677	0.877579
chr1	71774	71833	0.0292802
chr1	71925	71979	-1.58369
chr1	72146	72199	-1.83594
chr1	72479	72537	-1.28539
chr1	72660	72712	-1.07244
chr1	72860	72913	-0.802349
chr1	73253	73312	0.457759
chr1	73432	73491	0.506042
chr1	73659	73717	0.285465
chr1	73812	73869	0.509281
chr1	73997	74056	0.377064
chr1	74179	74238	0.0383279
chr1	74322	74381	-0.179615
chr1	74602	74661	0.281621
chr1	74745	74803	0.0721648
chr1	74931	74990	0.314811
chr1	75150	75209	0.371277
chr1	75399	75458	-0.840893
chr1	75677	75736	-0.704703
chr1	76011	76056	1.14486
chr1	76223	76281	2.80475
chr1	76420	76478	3.12261
chr1	76654	76713	2.62617
chr1	76865	76924	0.87339
chr1	77036	77095	0.209823
chr1	77358	77415	0.0200814
chr1	77614	77670	-1.08341
chr1	77886	77945	-1.45013
chr1	78058	78117	-1.41467
chr1	78423	78482	-2.07187
chr1	78725	78781	-1.69697
chr1	78983	79042	-0.832925
chr1	79151	79210	-0.291771
chr1	79338	79395	-0.541219
chr1	79671	79728	0.693301
chr1	80017	80074	0.597901
chr1	80173	80232	0.614182
chr1	80383	80442	0.118116
chr1	80690	80749	-0.525866
chr1	80866	80925	-0.111336
chr1	81062	81121	-0.821718
chr1	81274	81332	-1.23383
chr1	81714	81772	-0.0112075
chr1	81922	81980	0.446768
chr1	82213	82272	0.613038
chr1	82551	82609	2.60542
chr1	82726	82785	2.22661
chr1	82907	82966	1.56365
chr1	83113	83172	1.56598
chr1	83276	83335	1.55615
chr1	83439	83496	-0.380089
chr1	83738	83797	0.240745
chr1	84118	84173	0.661839
chr1	84428	84487	0.45357
chr1	84738	84795	0.0117464
chr1	84878	84937	-0.629882
chr1	85116	85175	-0.834588
chr1	85383	85442	-1.37185
chr1	85711	85770	-0.389244
chr1	86049	86108	-0.551584
chr1	86188	86246	-1.4345
chr1	86367	86426	-1.01563
chr1	86650	86709	0.898223
chr1	87046	87105	0.771707
chr1	87195	87254	1.13348
chr1	87400	87459	0.697144
chr1	87671	87730	0.34882
chr1	87976	88035	-0.130209
chr1	88125	88184	-0.932622
chr1	88334	88393	-0.546445
chr1	88589	88648	-1.17423
chr1	88803	88862	-2.30102
chr1	89105	89164	-1.77641
chr1	89275	89334	-1.87649
chr1	89418	89477	-1.31729
chr1	89566	89625	-2.73803
chr1	89823	89882	-2.0669
chr1	90086	90145	-1.10401
chr1	90379	90437	-1.58038
chr1	90636	90695	-1.69684
chr1	90967	91025	-1.65399
chr1	91203	91262	-1.408
chr1	91535	91593	-0.857023
chr1	91710	91767	-0.286006
chr1	91958	92017	0.0699623
chr1	92242	92301	0.640656
chr1	92435	92494	1.1098
chr1	92630	92688	1.03888
chr1	92856	92914	0.130597
chr1	93080	93138	-0.237269
chr1	93423	93472	-0.0907362
chr1	93666	93723	0.37335
chr1	94078	94137	0.918089
chr1	94357	94416	1.32329
chr1	94634	94693	1.77943
chr1	94986	95045	0.794596
chr1	95127	95186	0.605135
chr1	95395	95453	0.941064
chr1	95774	95833	-0.829232
chr1	96055	96114	-0.455147
chr1	96393	96452	-0.835084
chr1	96548	96605	-0.984965
chr1	96844	96903	-0.949789
chr1	97199	97255	-1.81815
chr1	97477	97536	-1.05361
chr1	97746	97805	-1.51457
chr1	98078	98137	-1.09483
chr1	98328	98387	-1.02321
chr1	98627	98686	-1.44188
chr1	98797	98856	-0.686673
chr1	99061	99120	-0.907876
chr1	99313	99372	-0.325025
chr1	99490	99549	0.0467062
chr1	99703	99762	0.399111
chr1	99880	99939	0.901418
chr1	100150	100209	-0.147117
chr1	100418	100471	-0.0673721
chr1	100758	100815	-0.756117
chr1	101036	101095	1.01025
chr1	101293	101352	1.18846
chr1	101656	101715	-0.560999
chr1	101818	101877	-0.535281
chr1	101962	102021	-1.47239
chr1	102334	102391	-1.15272
chr1	102575	102633	-1.89971
chr1	102842	102901	-1.23802
chr1	103308	103363	-1.89563
chr1	103638	103697	-1.45905
chr1	103894	103953	-1.3446
chr1	104104	104163	-1.05292
chr1	104502	104559	-1.71174
chr1	104793	104852	-0.863955
chr1	105018	105077	-0.541716
chr1	105200	105259	-0.452578
chr1	105451	105510	0.039278
chr1	105621	105680	0.427312
chr1	105785	105843	0.206455
chr1	106081	106139	0.614139
chr1	106309	106366	-0.623231
chr1	106502	106560	-1.06637
chr1	106890	106949	-1.03955
chr1	107150	107203	-1.98148
chr1	107287	107343	-1.31936
chr1	107439	107494	-1.44028
chr1	107577	107636	-0.39678
chr1	107739	107798	-0.100907
chr1	107949	108005	0.379807
chr1	108086	108144	0.410599
chr1	108293	108346	0.619429
chr1	108459	108511	0.973778
chr1	108616	108675	1.18734
chr1	108786	108845	0.605091
chr1	109060	109111	-1.24983
chr1	109359	109417	-0.772075
chr1	109581	109633	-0.142388
chr1	109921	109980	0.725259
chr1	110204	110263	1.05704
chr1	110408	110465	1.47023
chr1	110650	110709	0.879998
chr1	110836	110895	-0.697102
chr1	110990	111049	-0.210709
chr1	111293	111352	-2.14119
chr1	111446	111504	-1.24039
chr1	111662	111720	-1.69183
chr1	111811	111866	-1.6983
chr1	112001	112060	-0.919364
chr1	112247	112306	-1.73456
chr1	112482	112538	-1.06784
chr1	112637	112686	-0.421203
chr1	112789	112846	-0.17318
chr1	113089	113144	0.940481
chr1	113326	113377	1.92294
chr1	113520	113579	2.00122
chr1	113740	113797	1.48667
chr1	113932	113985	0.803557
chr1	114228	114277	1.14037
chr1	114425	114473	1.5343
chr1	114597	114656	2.18632
chr1	114854	114913	1.33825
chr1	115039	115086	0.475898
chr1	115197	115256	1.22182
chr1	115419	115478	0.585549
chr1	115574	115629	-1.07872
chr1	115733	115792	-1.21608
chr1	115996	116055	-0.311853
chr1	116311	116370	-0.448885
chr1	116505	116557	-0.974319
chr1	116650	116709	-2.00288
chr1	116938	116997	-1.56393
chr1	117274	117333	-1.24013
chr1	117636	117695	-0.758341
chr1	117814	117873	-1.19652
chr1	117995	118054	-0.854195
chr1	118162	118221	-0.235391
chr1	118398	118457	-0.598636
chr1	118600	118658	0.198573
chr1	118759	118818	0.194427
chr1	119041	119100	-0.654628
chr1	119266	119324	-1.22765
chr1	119560	119619	-0.644177
chr1	119860	119919	0.819428
chr1	120059	120118	0.394188
chr1	120272	120331	1.10664
chr1	120499	120555	-0.144763
chr1	120671	120730	-0.333857
chr1	120939	120994	-0.277239
chr1	121076	121132	-0.4705
chr1	121242	121301	-0.71401
chr1	121460	121518	-1.46985
chr1	121785	121841	-1.9785
chr1	121957	122013	-2.18653
chr1	122237	122295	-1.34586
chr1	122430	122487	-1.20038
chr1	122586	122645	-1.61271
chr1	122957	123015	-1.27365
chr1	123157	123215	-1.68468
chr1	123537	123596	-1.18462
chr1	123747	123806	-0.648841
chr1	124041	124088	-1.2307
chr1	124182	124241	-1.45879
chr1	124353	124412	-0.487754
chr1	124642	124701	1.6543
chr1	124839	124897	0.573997
chr1	125020	125079	1.21347
chr1	125448	125507	-0.421591
chr1	125694	125753	-1.26525
chr1	125917	125976	-1.33268
chr1	126223	126282	-2.14948
chr1	126524	126583	-1.50696
chr1	127032	127091	0.207361
chr1	127322	127378	-0.0518464
chr1	127508	127567	1.13685
chr1	127783	127838	1.25475
chr1	128042	128101	1.92128
chr1	128196	128255	2.08409
chr1	128361	128418	0.867905
chr1	128500	128557	0.150117
chr1	128709	128763	0.645579
chr1	129043	129102	0.880883
chr1	129362	129421	1.26687
chr1	129523	129571	1.68278
chr1	129699	129755	0.486824
chr1	130007	130061	-0.251521
chr1	130157	130213	-0.16478
chr1	130328	130378	-0.343531
chr1	130543	130602	0.899885
chr1	130727	130786	0.984553
chr1	130910	130967	-0.623447
chr1	131163	131222	-0.538541
chr1	131344	131393	-1.53085
chr1	131648	131699	-0.833292
chr1	131922	131976	0.662206
chr1	132118	132177	1.70506
chr1	132329	132386	1.05471
chr1	132548	132605	0.441564
chr1	132979	133038	0.252211
chr1	133130	133189	-0.502329
chr1	133420	133478	-0.35504
chr1	133565	133624	-1.1394
chr1	133954	134011	-1.13813
chr1	134282	134340	-0.692092
chr1	134556	134615	-0.838734
chr1	134759	134818	0.116431
chr1	135124	135183	-0.250657
chr1	135426	135482	0.919211
chr1	135770	135829	1.45669
chr1	135967	136026	1.00606
chr1	136112	136169	0.399284
chr1	136279	136338	0.417164
chr1	136423	136479	0.350807
chr1	136645	136704	0.97326
chr1	136810	136869	1.43959
chr1	136993	137048	0.558989
chr1	137199	137258	1.1603
chr1	137396	137455	1.10703
chr1	137718	137777	-0.167825
chr1	137857	137916	-0.154653
chr1	138112	138171	0.873217
chr1	138317	138376	0.029237
chr1	138668	138727	1.27155
chr1	138806	138865	0.516666
chr1	139027	139085	0.572334
chr1	139288	139347	0.274798
chr1	139438	139497	0.569872
chr1	139643	139692	-1.0936
chr1	140134	140192	-1.89724
chr1	141171	141216	-1.14491
chr1	141416	141475	-0.204922
chr1	141556	141611	-0.37523
chr1	141737	141794	0.00883123
chr1	142098	142157	1.01003
chr1	142436	142495	0.435604
chr1	142594	142653	-0.304663
chr1	143011	143070	-0.523361
chr1	143256	143315	0.591401
chr1	143448	143507	0.579417
chr1	143668	143727	0.965313
chr1	143904	143959	0.656246
chr1	144106	144162	0.339017
chr1	144337	144394	0.333575
chr1	144582	144641	-0.768015
chr1	144835	144893	-0.587019
chr1	145069	145128	-0.761278
chr1	145221	145280	-1.19887
chr1	145428	145487	-0.837093
chr1	145636	145695	-0.881122
chr1	145992	146051	-1.64436
chr1	146344	146403	-0.68501
chr1	146651	146708	-0.72513
chr1	146912	146971	-0.880582
chr1	147099	147158	0.0757278
chr1	147363	147422	-0.0427339
chr1	147714	147773	-0.456659
chr1	147880	147938	-1.17639
chr1	148022	148077	-1.30466
chr1	148227	148286	-1.34981
chr1	148638	148697	-0.752511
chr1	148973	149031	-0.683973
chr1	149140	149199	-0.503538
chr1	149317	149374	-0.263095
chr1	149571	149630	-1.05845
chr1	149713	149770	-0.945146
chr1	149904	149963	-0.940396
chr1	150158	150217	-1.19509
chr1	150340	150399	-1.18855
chr1	150616	150673	-0.530832
chr1	150754	150813	0.0504202
chr1	150964	151023	0.393648
chr1	151120	151178	1.02133
chr1	151365	151424	2.10225
chr1	151546	151605	1.99508
chr1	151765	151824	2.02072
chr1	152201	152260	1.85328
chr1	152366	152425	0.856418
chr1	152547	152606	0.330984
chr1	153000	153059	0.347611
chr1	153409	153468	0.0978611
chr1	153642	153701	-0.378879
chr1	153883	153942	-0.0767436
chr1	154240	154295	0.0595759
chr1	154531	154590	1.13322
chr1	154679	154738	1.56388
chr1	154956	155014	1.12187
chr1	155152	155210	0.905241
chr1	155293	155351	0.364
chr1	155481	155540	0.119411
chr1	155813	155872	-0.499781
chr1	155959	156018	-0.20462
chr1	156232	156291	-1.5364
chr1	156414	156473	-1.73976
chr1	156611	156668	-0.495031
chr1	156971	157030	-1.67656
chr1	157220	157279	-1.00628
chr1	157409	157464	-1.14329
chr1	157766	157825	-1.15218
chr1	157944	158003	-0.51278
chr1	158186	158245	0.315912
chr1	158325	158383	0.362705
chr1	158598	158654	0.33323
chr1	158966	159025	0.157632
chr1	159128	159187	0.9318
chr1	159499	159557	-0.358193
chr1	159769	159828	0.240918
chr1	160004	160063	0.929123
chr1	160192	160251	0.421201
chr1	166141	166200	0.859311
chr1	166406	166465	-0.663459
chr1	166600	166659	-0.185272
chr1	166755	166814	-0.840439
chr1	166934	166992	-1.51165
chr1	167138	167197	-0.923164
chr1	167374	167433	-2.58282
chr1	167710	167768	-2.4577
chr1	168001	168059	-1.57254
chr1	168159	168218	-2.0573
chr1	168332	168391	-1.6468
chr1	168621	168680	-0.510383
chr1	169027	169086	0.810596
chr1	169276	169335	2.52911
chr1	169465	169523	0.43921
chr1	169771	169830	-0.0255672
chr1	170117	170176	-0.759291
chr1	170260	170319	-1.30088
chr1	170526	170583	-0.398896
chr1	170716	170775	-0.801463
chr1	171049	171106	-1.269
chr1	171320	171379	0.202222
chr1	171474	171533	-0.138479
chr1	171679	171738	0.750178
chr1	171844	171903	0.951472
chr1	172079	172138	-0.00796849
chr1	172342	172399	-0.0887712
chr1	172710	172769	-1.38108
chr1	172912	172971	-1.1136
chr1	173253	173312	-0.814549
chr1	173464	173523	-1.49777
chr1	173619	173677	-0.744694
chr1	173917	173973	-1.54208
chr1	174183	174242	-0.275986
chr1	174351	174410	-0.52511
chr1	174748	174806	-0.405526
chr1	174913	174972	0.406108
chr1	175099	175155	0.474278
chr1	175339	175394	0.869115
chr1	175517	175576	1.44283
chr1	175949	176007	0.187236
chr1	176407	176466	0.468578
chr1	176603	176658	1.16365
chr1	177113	177170	-0.291901
chr1	177285	177342	-0.265946
chr1	177542	177598	-0.696476
chr1	177719	177777	-0.790775
chr1	177911	177970	-0.740375
chr1	178250	178308	-0.459596
chr1	178467	178526	-1.31807
chr1	178619	178678	-0.98477
chr1	178768	178827	-0.3965
chr1	179160	179214	0.528262
chr1	179455	179514	0.677257
chr1	179603	179662	0.255623
chr1	179758	179817	1.45557
chr1	180043	180102	0.951321
chr1	180213	180272	1.59798
chr1	180536	180594	1.4598
chr1	180674	180733	1.85233
chr1	180922	180980	0.91228
chr1	181067	181126	1.2031
chr1	181321	181378	1.18431
chr1	181497	181554	1.17555
chr1	181679	181738	1.35682
chr1	181992	182050	0.897963
chr1	182298	182356	-0.290584
chr1	182441	182500	0.482246
chr1	182590	182649	1.11036
chr1	182991	183050	1.06736
chr1	183527	183586	2.10774
chr1	183853	183912	-0.113604
chr1	184010	184069	0.751797
chr1	184210	184269	0.480799
chr1	184441	184500	0.916145
chr1	184951	185008	0.347589
chr1	185284	185343	0.554822
chr1	185483	185540	-0.379613
chr1	185656	185713	-0.571039
chr1	185903	185962	-0.473005
chr1	186157	186214	-0.475791
chr1	186472	186528	0.17495
chr1	186672	186731	0.33174
chr1	186886	186945	0.270414
chr1	187252	187311	0.529169
chr1	187397	187456	0.638864
chr1	187755	187814	0.682655
chr1	187917	187976	1.31729
chr1	188329	188388	1.81212
chr1	189742	189792	-0.351952
chr1	189932	189988	-0.494404
chr1	190077	190132	0.355018
chr1	190409	190461	-0.727333
chr1	190562	190606	0.571254
chr1	190830	190874	0.377907
chr1	191162	191206	0.239493
chr1	191466	191521	-0.0518464
chr1	191693	191737	1.07421
chr1	191840	191884	0.988267
chr1	192001	192045	1.18021
chr1	192237	192296	0.772916
chr1	192384	192440	1.13454
chr1	192546	192605	1.38436
chr1	192821	192879	0.238888
chr1	193220	193269	-0.238975
chr1	193611	193668	-0.672075
chr1	193813	193868	-0.138825
chr1	194018	194075	-0.521483
chr1	194279	194337	-1.09965
chr1	194508	194567	-0.65927
chr1	194667	194726	-1.05832
chr1	195007	195064	-1.94961
chr1	195154	195213	-2.16073
chr1	195630	195688	-0.795266
chr1	195811	195870	-1.1787
chr1	196008	196066	-0.741174
chr1	196175	196232	-1.25035
chr1	196563	196620	-0.802781
chr1	196754	196813	-0.759313
chr1	196920	196979	-1.09291
chr1	197117	197176	-0.768663
chr1	197254	197313	-0.596045
chr1	197432	197491	-0.55953
chr1	197730	197789	0.0629013
chr1	198003	198058	-0.575812
chr1	198417	198473	-0.873953
chr1	198619	198677	-0.0930251
chr1	198759	198818	-0.557824
chr1	198901	198957	-0.584903
chr1	199146	199202	0.445624
chr1	199310	199369	-0.0726625
chr1	199576	199633	0.00317374
chr1	199729	199788	-0.185164
chr1	200086	200145	-0.110473
chr1	200353	200412	-0.108616
chr1	200514	200573	-0.279744
chr1	200883	200942	-0.13524
chr1	201043	201101	-0.125977
chr1	201236	201295	-0.236103
chr1	201375	201433	0.248195
chr1	201597	201656	-0.550979
chr1	201766	201825	-0.236125
chr1	202009	202068	0.508331
chr1	202179	202238	0.20965
chr1	202393	202452	-0.366053
chr1	202726	202783	-0.231893
chr1	202940	202999	-0.178989
chr1	203187	203246	-0.202374
chr1	203405	203458	-0.852489
chr1	203929	203975	-0.523383
chr1	204160	204216	0.339276
chr1	206273	206317	-1.93158
chr1	206546	206597	-1.21373
chr1	206957	207016	-0.115266
chr1	207629	207686	1.29511
chr1	222967	223026	1.99582
chr1	225052	225111	1.12554
chr1	226845	226904	0.256983
chr1	227155	227214	-0.645407
chr1	227296	227355	0.244373
chr1	227433	227492	0.170307
chr1	227925	227984	1.68347
chr1	228816	228873	-2.6154
chr1	229146	229205	-0.864754
chr1	229308	229367	-0.259619
chr1	229526	229585	0.154846
chr1	229802	229861	-1.09744
chr1	230056	230115	-1.23765
chr10	19561	19619	-0.296695
chr10	21118	21163	0.612282
chr10	21331	21389	0.611461
chr10	21496	21554	0.406885
chr10	21737	21796	0.136513
chr10	21969	22028	0.572118
chr10	22131	22190	-0.836898
chr10	22559	22618	0.369356
chr10	22720	22779	1.03942
chr10	23007	23066	0.806861
chr10	23210	23269	0.490992
chr10	23438	23495	0.432257
chr10	23665	23723	1.15305
chr10	23942	24001	0.985309
chr10	24310	24369	-0.131785
chr10	24555	24614	-0.217511
chr10	24941	24999	-0.466657
chr10	25195	25254	-0.969806
chr10	25368	25422	0.0244649
chr10	25565	25619	-0.377001
chr10	25775	25834	-1.06853
chr10	25936	25992	-1.00246
chr10	26187	26244	-1.01276
chr10	26370	26429	0.135175
chr10	26675	26734	-0.270782
chr10	26833	26892	-0.294751
chr10	27045	27104	-1.71156
chr10	27319	27378	-0.713708
chr10	27488	27542	-0.462122
chr10	27843	27902	0.242926
chr10	28219	28276	0.942856
chr10	28550	28609	1.54851
chr10	28836	28895	1.25864
chr10	29054	29113	0.760284
chr10	29372	29431	0.20423
chr10	29689	29748	0.00347606
chr10	29911	29970	-0.159749
chr10	30091	30150	-0.308226
chr10	30511	30569	0.101769
chr10	30703	30756	0.690386
chr10	30962	31021	0.339513
chr10	31284	31343	0.22781
chr10	31611	31670	0.751884
chr10	32162	32217	0.177973
chr10	32453	32509	1.04087
chr10	32756	32815	0.430962
chr10	32919	32978	-1.11709
chr10	33254	33313	-0.117966
chr10	33451	33510	-0.86227
chr10	33770	33829	-0.586911
chr10	34034	34093	-0.636576
chr10	34248	34306	-0.911892
chr10	34426	34482	-1.39632
chr10	34617	34676	-1.00094
chr10	34933	34990	-0.877645
chr10	35268	35323	-1.23871
chr10	35574	35633	0.38391
chr10	35795	35850	0.645989
chr10	36218	36277	1.42318
chr10	36408	36462	0.937264
chr10	36717	36767	0.826899
chr10	36958	37014	0.635776
chr10	37235	37292	0.451432
chr10	37492	37551	1.43152
chr10	37741	37800	1.05234
chr10	37930	37989	2.03691
chr10	38261	38320	0.355233
chr10	38496	38555	-0.092075
chr10	38657	38713	-0.842383
chr10	38890	38949	-1.18688
chr10	39118	39177	-1.26916
chr10	39305	39361	-0.974233
chr10	39639	39696	-0.616645
chr10	39888	39947	-0.380477
chr10	40342	40400	-0.946139
chr10	40912	40969	0.602371
chr10	41155	41214	0.427744
chr10	41335	41394	1.04458
chr10	41617	41676	0.939229
chr10	41780	41839	0.163505
chr10	41992	42051	-0.747264
chr10	42431	42490	-0.824244
chr10	42706	42764	-1.71575
chr10	42963	43020	-1.38131
chr10	43297	43356	-2.23207
chr10	43491	43550	-1.34549
chr10	43873	43932	-1.55706
chr10	44155	44212	-1.65516
chr10	44422	44481	-1.49621
chr10	44661	44720	-0.889975
chr10	44822	44881	-0.975312
chr10	45166	45225	-1.46969
chr10	45497	45556	-1.24482
chr10	45735	45794	-1.54305
chr10	45926	45985	-1.44337
chr10	46140	46199	-1.70236
chr10	46429	46488	-0.845341
chr10	46816	46875	-0.430337
chr10	47184	47243	0.56361
chr10	47372	47430	0.621956
chr10	47711	47770	-0.137119
chr10	47940	47998	0.0165185
chr10	48243	48302	0.0679109
chr10	48585	48644	-0.816406
chr10	48876	48932	0.125004
chr10	49121	49180	0.508482
chr10	49420	49479	0.637805
chr10	49635	49694	0.734717
chr10	49862	49921	1.95108
chr10	50203	50260	1.878
chr10	50429	50487	1.17835
chr10	50727	50786	0.114078
chr10	51060	51119	-0.84031
chr10	51362	51421	-0.705394
chr10	51548	51607	-1.09839
chr10	51740	51799	-0.780582
chr10	52078	52133	-0.753699
chr10	52303	52362	-0.481168
chr10	52594	52653	0.405935
chr10	53099	53158	0.638475
chr10	53324	53383	1.38965
chr10	53706	53761	0.416343
chr10	54192	54251	1.46864
chr10	54424	54481	0.957583
chr10	54685	54744	-0.088836
chr10	54875	54933	0.18728
chr10	55206	55265	0.021377
chr10	55756	55815	0.128891
chr10	56043	56102	-0.358171
chr10	56335	56394	-0.449922
chr10	56576	56635	-0.998914
chr10	56837	56895	-1.56775
chr10	57023	57080	-1.26173
chr10	57253	57311	-1.52307
chr10	57484	57541	-1.30982
chr10	57818	57876	-1.02584
chr10	58075	58131	0.241997
chr10	58244	58300	0.948514
chr10	58406	58465	0.965205
chr10	58712	58770	1.37516
chr10	58933	58992	2.55738
chr10	59271	59330	0.724482
chr10	59624	59683	0.142883
chr10	59785	59842	0.231568
chr10	59993	60052	0.516062
chr10	60161	60220	0.383089
chr10	60341	60400	-0.103001
chr10	60574	60633	0.826986
chr10	60813	60872	1.2619
chr10	61351	61410	0.16547
chr10	61646	61705	-0.4415
chr10	61961	62015	-0.943419
chr10	62224	62280	-0.830377
chr10	62643	62698	-2.0205
chr10	62838	62896	-1.18434
chr10	63148	63203	-0.86931
chr10	63324	63382	0.427053
chr10	63551	63610	1.31476
chr10	63754	63810	0.60358
chr10	64281	64340	-0.133362
chr10	64558	64617	-0.855749
chr10	64765	64824	-0.660652
chr10	65134	65193	-1.2798
chr10	65410	65468	-1.92199
chr10	65797	65856	-0.854497
chr10	66154	66213	-1.37803
chr10	66460	66519	-1.41912
chr10	66700	66759	-1.05847
chr10	66916	66973	-2.14186
chr10	67137	67193	-1.49295
chr10	67441	67500	-1.13925
chr10	67598	67657	-0.523685
chr10	67882	67941	0.423404
chr10	68244	68303	0.236232
chr10	68432	68491	0.176591
chr10	68753	68812	-0.238371
chr10	69063	69119	0.909926
chr10	69332	69391	0.440506
chr10	69490	69548	-0.376871
chr10	69758	69808	-0.531999
chr10	69933	69992	0.304726
chr10	70334	70393	-0.596801
chr10	70495	70554	-0.526665
chr10	70764	70823	0.0700055
chr10	71177	71236	1.42359
chr10	71571	71630	0.668187
chr10	71796	71855	-0.804551
chr10	72094	72152	-0.401639
chr10	72277	72336	-0.0860936
chr10	72487	72545	0.629211
chr10	72668	72727	0.531134
chr10	72944	73003	0.803363
chr10	73251	73310	-0.00503177
chr10	73534	73593	1.06464
chr10	73702	73761	1.1717
chr10	73988	74047	1.10211
chr10	74161	74220	1.99983
chr10	74438	74482	0.262792
chr10	74625	74684	1.15788
chr10	74886	74945	1.28909
chr10	75133	75190	0.700146
chr10	75410	75469	1.91273
chr10	75591	75650	1.44167
chr10	75796	75855	1.87498
chr10	75978	76037	1.72739
chr10	76328	76387	1.0226
chr10	76496	76555	0.63746
chr10	76685	76744	1.03871
chr10	76944	77002	0.451368
chr10	77228	77285	-0.119412
chr10	77391	77450	-0.882655
chr10	77698	77757	-0.719797
chr10	77940	77999	-0.721092
chr10	78250	78309	-1.91059
chr10	78561	78620	-0.414185
chr10	79010	79068	-0.00177115
chr10	79272	79319	0.518718
chr10	79460	79519	1.20284
chr10	79619	79678	0.552814
chr10	79823	79881	0.901246
chr10	80065	80124	0.433963
chr10	80225	80284	1.1578
chr10	80512	80569	-0.580972
chr10	80722	80781	-0.6369
chr10	80906	80964	-0.85752
chr10	81067	81121	-1.64652
chr10	81244	81303	-1.57403
chr10	81601	81658	-1.30664
chr10	81825	81883	0.246143
chr10	82035	82094	0.69289
chr10	82383	82442	0.45763
chr10	82801	82860	0.572464
chr10	83111	83170	0.761946
chr10	83296	83355	1.05495
chr10	83671	83729	2.36476
chr10	83948	84007	1.3876
chr10	84192	84249	0.294491
chr10	84448	84507	0.697511
chr10	84751	84810	-1.39796
chr10	85000	85059	-1.24899
chr10	85404	85463	-0.227725
chr10	85586	85644	0.872462
chr10	85899	85958	0.420705
chr10	86096	86155	-0.240573
chr10	86301	86360	0.145561
chr10	86475	86533	-0.2347
chr10	86729	86788	-1.16775
chr10	87028	87087	-1.22584
chr10	87377	87435	-0.0891815
chr10	87606	87665	-0.0860288
chr10	87844	87903	0.75251
chr10	88092	88151	0.779934
chr10	88408	88467	0.946873
chr10	88690	88749	1.25
chr10	88905	88964	1.10673
chr10	89074	89133	1.68856
chr10	89234	89293	1.61556
chr10	89412	89471	1.01908
chr10	89655	89714	0.641109
chr10	89974	90033	0.432711
chr10	90134	90193	1.50891
chr10	90356	90405	0.901699
chr10	90594	90653	1.47511
chr10	90953	91009	0.745902
chr10	91160	91219	1.37827
chr10	91381	91440	0.85482
chr10	91859	91918	-0.0776938
chr10	92026	92084	-1.15428
chr10	92506	92565	-1.6069
chr10	92804	92863	-1.27712
chr10	93166	93225	-0.631588
chr10	93502	93561	-1.58574
chr10	93730	93788	-1.57697
chr10	94054	94113	-0.803644
chr10	94429	94479	0.935622
chr10	94589	94647	1.34257
chr10	94750	94806	1.76311
chr10	95020	95079	1.18712
chr10	95260	95319	0.828368
chr10	95449	95502	-0.12114
chr10	95917	95976	0.790558
chr10	96219	96278	0.66389
chr10	96402	96461	0.538109
chr10	96571	96630	1.41159
chr10	96836	96895	2.6845
chr10	97026	97085	1.51893
chr10	97300	97355	0.521957
chr10	97481	97540	1.64592
chr10	97703	97761	0.917268
chr10	97914	97973	1.07233
chr10	98129	98188	-0.0566185
chr10	98485	98544	-0.593972
chr10	98764	98823	-0.665662
chr10	99054	99113	-0.584406
chr10	99219	99278	-0.431157
chr10	99660	99719	0.909624
chr10	100028	100085	-0.849206
chr10	100323	100382	-0.507555
chr10	100754	100813	-0.450267
chr10	101107	101166	0.849681
chr10	101369	101427	0.312975
chr10	101643	101699	0.0846675
chr10	101845	101904	-0.19378
chr10	102008	102065	0.547005
chr10	102185	102241	-1.69288
chr10	102375	102434	-1.0854
chr10	102885	102944	-1.16061
chr10	103269	103328	-1.02329
chr10	103525	103582	-0.541932
chr10	103719	103778	-0.206801
chr10	103909	103968	-0.212912
chr10	104119	104178	-0.252126
chr10	104401	104454	0.834911
chr10	104748	104807	2.11005
chr10	104942	105001	1.47671
chr10	105192	105247	0.437418
chr10	105568	105627	0.0220032
chr10	105917	105976	0.562876
chr10	106151	106210	1.29004
chr10	106321	106378	1.26723
chr10	106497	106555	0.324571
chr10	106895	106954	0.119951
chr10	107303	107362	-0.611916
chr10	107506	107565	-1.86503
chr10	107926	107983	-2.09321
chr10	108083	108142	-1.96034
chr10	108497	108556	-0.943786
chr10	108860	108919	-0.904788
chr10	109127	109186	0.964925
chr10	109340	109396	1.01494
chr10	109640	109699	2.38029
chr10	109912	109971	1.6904
chr10	110178	110237	1.19412
chr10	110520	110579	0.493777
chr10	110870	110929	0.545515
chr10	111156	111215	1.31681
chr10	111313	111372	0.146792
chr10	111524	111582	1.85522
chr10	111744	111803	0.951861
chr10	112055	112114	0.312047
chr10	112224	112282	0.855964
chr10	112406	112463	-0.603689
chr10	112651	112709	0.734026
chr10	113023	113082	-0.032693
chr10	113259	113318	-1.04206
chr10	113538	113597	0.777213
chr10	113863	113922	-0.517229
chr10	114169	114227	-1.28002
chr10	114678	114735	0.00703897
chr10	115019	115078	0.669138
chr10	115181	115238	0.470672
chr10	115343	115402	0.620941
chr10	115656	115714	1.07479
chr10	116035	116094	1.95848
chr10	116206	116265	1.6749
chr10	116493	116552	2.24669
chr10	116754	116813	1.50057
chr10	116983	117042	1.878
chr10	117222	117281	1.55857
chr10	117541	117600	0.800318
chr10	117826	117885	1.79372
chr10	118316	118375	0.63055
chr10	118771	118830	1.1419
chr10	119149	119208	1.58952
chr10	119310	119368	1.62705
chr10	119757	119816	0.250829
chr10	120124	120183	1.44547
chr10	120316	120375	0.87786
chr10	120543	120587	1.55406
chr10	120875	120922	0.182054
chr10	121240	121296	1.78088
chr10	121450	121509	0.68922
chr10	121748	121807	1.41109
chr10	121928	121987	0.655685
chr10	122217	122275	-0.297299
chr10	122444	122502	0.574645
chr10	122695	122753	0.310945
chr10	123106	123161	1.54216
chr10	123320	123379	1.39109
chr10	123570	123629	-0.642492
chr10	123944	124003	-0.243985
chr10	124115	124174	-1.09211
chr10	124334	124393	-0.384364
chr10	124508	124567	-1.03569
chr10	124671	124730	-1.40066
chr10	124995	125052	-1.00708
chr10	125328	125383	-1.0857
chr10	125686	125738	-0.865121
chr10	125893	125952	-0.17277
chr10	126220	126279	0.758383
chr10	126571	126630	0.6914
chr10	126792	126850	0.246402
chr10	127200	127259	-0.444113
chr10	127377	127430	-1.26037
chr10	127552	127611	-0.773565
chr10	127797	127856	-0.624462
chr10	128101	128160	-0.569614
chr10	128313	128372	-0.131915
chr10	128638	128697	1.27516
chr10	128876	128935	0.829534
chr10	129061	129119	-0.118743
chr10	129296	129355	-0.158518
chr10	129524	129583	-0.105571
chr10	129892	129951	-0.368817
chr10	130280	130339	0.268773
chr10	130460	130519	1.22394
chr10	130666	130725	0.45126
chr10	130878	130935	-0.996971
chr10	131082	131141	-0.878487
chr10	131244	131301	-0.868489
chr10	131422	131479	-0.845233
chr10	131646	131705	-1.20319
chr10	131819	131878	-1.33515
chr10	132071	132130	-1.16184
chr10	132237	132296	-1.22042
chr10	132639	132698	-0.807596
chr10	132987	133046	-0.452772
chr10	133191	133249	0.359552
chr10	133367	133425	-0.479181
chr10	133627	133686	0.814699
chr10	133815	133874	1.46175
chr10	134232	134289	1.24538
chr10	134407	134464	0.563589
chr10	134872	134930	-0.314444
chr10	135143	135197	-0.821135
chr10	135423	135482	-1.38313
chr10	135653	135712	-0.11965
chr10	135827	135886	-0.260936
chr10	136006	136065	-0.511118
chr10	136392	136447	0.681791
chr10	136620	136679	1.6365
chr10	137023	137082	1.09243
chr10	137364	137421	0.679459
chr10	137725	137783	-1.04461
chr10	137883	137942	-0.457177
chr10	138185	138243	-1.49412
chr10	138436	138495	-0.668793
chr10	138708	138756	-0.868425
chr10	138883	138942	0.316236
chr10	139170	139229	1.56656
chr10	139525	139584	1.58876
chr10	139778	139837	1.27537
chr10	139954	140013	1.23929
chr10	140170	140229	0.938991
chr10	140565	140624	-1.07158
chr10	140828	140887	-0.921998
chr10	141178	141235	-0.737698
chr10	141418	141477	0.130035
chr10	141975	142033	0.325478
chr10	142247	142306	0.972202
chr10	142415	142473	0.980774
chr10	142638	142697	1.07609
chr10	142873	142932	1.60979
chr10	143063	143122	1.56101
chr10	143428	143486	0.181428
chr10	143620	143677	-0.045865
chr10	143852	143911	-0.508073
chr10	144014	144073	0.261928
chr10	144332	144391	0.585614
chr10	144551	144610	1.28598
chr10	144718	144777	1.34348
chr10	144903	144962	1.40541
chr10	145138	145197	0.585117
chr10	145421	145480	-0.148088
chr10	145820	145879	0.975203
chr10	146070	146129	1.52042
chr10	146359	146418	0.810402
chr10	146737	146794	1.17345
chr10	147042	147093	0.475768
chr10	147265	147323	-0.0940616
chr10	147453	147512	0.491013
chr10	147643	147702	-0.161152
chr10	147826	147883	-1.18574
chr10	148209	148268	-0.89032
chr10	148429	148488	-0.835603
chr10	148632	148689	-1.53355
chr10	148865	148924	-0.867993
chr10	149023	149081	-0.752727
chr10	149266	149323	-1.38762
chr10	149700	149758	-1.11889
chr10	149920	149974	0.102352
chr10	150110	150169	0.244805
chr10	150655	150714	2.26183
chr10	150852	150911	1.08822
chr10	151080	151139	0.907141
chr10	151259	151318	0.602133
chr10	151475	151534	0.025998
chr10	151777	151833	0.0703078
chr10	151958	152016	0.679459
chr10	152155	152210	0.107557
chr10	152334	152393	-0.317424
chr10	152555	152614	0.280023
chr10	152846	152905	1.7936
chr10	153184	153243	0.246964
chr10	154353	154412	-0.0170161
chr10	154527	154586	1.74108
chr10	154723	154782	1.03852
chr10	154952	155011	0.924156
chr10	155294	155353	0.549121
chr10	155692	155750	-0.552383
chr10	155909	155968	0.439318
chr10	156210	156269	0.761838
chr10	156379	156423	-0.433403
chr10	156587	156646	-0.109436
chr10	156797	156856	0.712432
chr10	157059	157118	2.48163
chr10	157349	157408	0.830592
chr10	157660	157719	0.973022
chr10	157881	157935	0.72161
chr10	158231	158290	0.23146
chr10	158414	158473	-0.48622
chr10	158628	158683	-1.31798
chr10	158980	159039	-0.0507019
chr10	159268	159327	-0.28918
chr10	159633	159692	-0.234786
chr10	160088	160146	1.34298
chr10	160662	160721	0.191274
chr10	160931	160990	-0.219433
chr10	161216	161275	-1.68356
chr10	161506	161565	0.284299
chr10	161685	161744	-0.152234
chr10	161925	161983	-0.0202983
chr10	162127	162186	0.273049
chr10	162306	162364	0.544263
chr10	162462	162521	0.904614
chr10	162728	162787	0.35627
chr10	163017	163076	0.453505
chr10	163376	163433	-0.14919
chr10	163605	163663	0.344998
chr10	163779	163838	0.557348
chr10	164081	164140	0.277713
chr10	164244	164303	0.123277
chr10	164572	164631	-0.160829
chr10	164811	164868	-0.170351
chr10	164998	165056	0.541585
chr10	165179	165238	0.567648
chr10	165388	165447	0.092873
chr10	165587	165646	-1.00284
chr10	165827	165883	-1.25398
chr10	166283	166342	-1.80785
chr10	166466	166524	-1.51476
chr10	166673	166732	-2.28131
chr10	166914	166973	-1.05218
chr10	167094	167153	-1.38703
chr10	167255	167310	-1.61534
chr10	167505	167564	-2.4981
chr10	167871	167930	-1.70958
chr10	168257	168316	-1.91908
chr10	168583	168641	-1.65058
chr10	168892	168951	-1.74825
chr10	169286	169345	-1.18898
chr10	169680	169736	-1.73866
chr10	169877	169936	-1.72797
chr10	170190	170249	-1.20429
chr10	170440	170498	-1.38101
chr10	170836	170895	-0.758622
chr10	171070	171128	-1.28313
chr10	171283	171342	-1.65473
chr10	171769	171824	-1.91508
chr10	171942	171993	-1.78142
chr10	172173	172232	-0.327379
chr10	172386	172445	0.725281
chr10	172558	172617	0.763695
chr10	172902	172960	0.492633
chr10	173070	173127	0.682742
chr10	173362	173416	0.929555
chr10	173544	173603	0.806299
chr10	173732	173791	-0.120773
chr10	173972	174026	-0.640182
chr10	174162	174220	-0.462856
chr10	174440	174499	-1.325
chr10	174644	174702	-1.78321
chr10	174810	174869	-1.84192
chr10	175070	175127	-1.73458
chr10	175249	175306	-1.66006
chr10	175569	175628	-2.02935
chr10	175886	175944	-0.772183
chr10	176054	176111	-0.952099
chr10	176546	176605	0.0191961
chr10	176793	176851	0.822883
chr10	177063	177120	1.03463
chr10	177231	177290	0.930591
chr10	177532	177587	1.89204
chr10	177762	177820	0.801873
chr10	177966	178025	-0.225112
chr10	178350	178409	-0.818997
chr10	178686	178744	-0.816039
chr10	178982	179041	-1.2955
chr10	179251	179307	-0.311421
chr10	179513	179570	-0.434115
chr10	179921	179980	2.47655
chr10	180082	180134	2.80806
chr10	180518	180576	1.37149
chr10	180691	180750	2.21372
chr10	181018	181076	1.68861
chr10	181243	181301	1.29595
chr10	181502	181561	0.988332
chr10	181776	181832	0.509238
chr10	182051	182110	0.652705
chr10	182219	182276	-0.371062
chr10	182622	182681	-0.189483
chr10	183013	183072	-1.66056
chr10	183407	183466	-1.25868
chr10	183656	183715	-0.731155
chr10	184079	184138	0.548992
chr10	184395	184454	0.451951
chr10	184685	184744	0.688205
chr10	184888	184937	0.101813
chr10	185053	185107	0.777731
chr10	185335	185394	-0.832947
chr10	185570	185625	-0.710965
chr10	185887	185946	-0.294492
chr10	186154	186213	0.147267
chr10	186360	186419	1.65937
chr10	186566	186625	1.48213
chr10	186814	186873	1.7075
chr10	186980	187039	1.31869
chr10	187303	187362	0.302891
chr10	187478	187537	0.985287
chr10	187749	187808	-1.13888
chr10	188098	188157	-0.929297
chr10	188259	188318	-0.675811
chr10	188442	188501	0.119778
chr10	188896	188955	-0.145476
chr10	189095	189154	1.22599
chr10	189408	189465	1.81011
chr10	189594	189653	1.9417
chr10	189947	190006	0.675961
chr10	190341	190399	1.00431
chr10	190648	190702	1.054
chr10	190827	190885	1.09729
chr10	191168	191227	2.26006
chr10	191401	191460	0.876392
chr10	191604	191663	1.89593
chr10	191819	191870	1.38444
chr10	192040	192099	2.73991
chr10	192298	192357	1.42592
chr10	192641	192696	-0.417013
chr10	192830	192889	-0.0368389
chr10	193041	193100	0.33228
chr10	193310	193369	0.96892
chr10	193551	193610	1.20269
chr10	193997	194054	0.109543
chr10	194157	194213	0.406971
chr10	194399	194457	0.0483257
chr10	194555	194614	0.201877
chr10	194921	194980	0.575638
chr10	195215	195272	0.476913
chr10	195532	195591	0.117511
chr10	195790	195847	1.03964
chr10	195981	196039	0.745017
chr10	196178	196225	-0.347266
chr10	196410	196469	0.507813
chr10	196807	196866	0.195658
chr10	197211	197270	0.478403
chr10	203432	203491	1.35566
chr10	203789	203848	-0.562337
chr10	204075	204134	0.142603
chr10	204282	204341	1.45384
chr10	204562	204621	1.55682
chr10	204734	204790	1.05618
chr10	205067	205126	1.45618
chr10	205287	205344	0.556009
chr10	205563	205622	0.131957
chr10	205771	205830	0.00194291
chr10	205931	205990	-0.384019
chr10	206166	206224	-1.06223
chr10	206443	206502	-1.60239
chr10	206666	206725	-0.899994
chr10	206877	206935	-0.917269
chr10	207052	207111	0.779459
chr10	207259	207318	1.10645
chr10	207509	207568	1.19641
chr10	207683	207742	0.588486
chr10	207994	208052	-0.156186
chr10	208333	208392	-0.669765
chr10	208563	208622	-0.811332
chr10	208877	208936	-0.786758
chr10	209044	209103	-0.946636
chr10	209202	209261	-0.54191
chr10	209398	209457	-0.327357
chr10	209609	209668	-0.101857
chr10	209882	209941	-1.4982
chr10	210168	210227	-1.57872
chr10	210342	210400	-1.96036
chr10	210583	210642	-0.59829
chr10	210885	210944	-0.208248
chr10	211208	211267	1.15868
chr10	211458	211517	1.4305
chr10	211822	211881	-0.807898
chr10	212271	212330	-0.854108
chr10	212552	212611	-0.73204
chr10	212916	212975	-2.03903
chr10	213170	213229	-1.99541
chr10	213429	213488	-1.46104
chr10	213761	213820	-1.34972
chr10	214214	214273	-1.50154
chr10	214398	214457	-2.42676
chr10	214601	214660	-1.53633
chr10	214920	214979	-1.52795
chr10	215102	215161	-1.65358
chr10	215295	215354	-1.7216
chr10	215523	215582	-1.28054
chr10	215924	215983	-2.20366
chr10	216221	216280	-0.863566
chr10	216524	216583	-1.15864
chr10	216784	216843	0.354586
chr10	216962	217021	1.5088
chr10	217293	217352	0.984013
chr10	217476	217533	-0.160051
chr10	217657	217716	-0.216712
chr10	217900	217959	-0.360568
chr10	218169	218228	-0.0865687
chr10	218384	218441	-0.956224
chr10	218544	218603	-1.33879
chr10	218901	218960	-0.576179
chr10	219099	219154	-0.0686461
chr10	219429	219488	-0.155473
chr10	219683	219740	0.266182
chr10	219881	219940	1.64829
chr10	220303	220360	0.777904
chr10	220536	220595	-0.795525
chr10	220833	220892	-0.898742
chr10	221070	221129	-0.822409
chr10	221389	221448	-0.826253
chr10	221712	221771	-0.853784
chr10	221983	222042	-0.671687
chr10	222278	222337	-0.275511
chr10	222829	222888	-1.20587
chr10	223152	223211	-0.818932
chr10	223475	223533	0.544392
chr10	223691	223750	0.111702
chr10	223897	223954	-0.428717
chr10	224110	224167	-0.969612
chr10	224281	224338	-0.710274
chr10	224465	224524	-0.0872813
chr10	224723	224782	-0.631048
chr10	225124	225183	-0.0375947
chr10	225345	225404	-0.437052
chr10	225589	225648	-0.99209
chr10	225773	225831	-0.706128
chr10	225951	226010	0.104685
chr10	226121	226180	-0.743139
chr10	226490	226549	0.876564
chr10	226660	226717	0.614549
chr10	226978	227037	1.71113
chr10	227292	227351	1.38729
chr10	227629	227688	1.6552
chr10	227790	227849	0.322174
chr10	228054	228113	1.98189
chr10	228342	228396	0.63733
chr10	228854	228913	-0.503301
chr10	229070	229129	-0.20421
chr10	229610	229669	-0.516905
chr10	229836	229895	0.0399474
chr10	230014	230072	-0.494793
chr10	230387	230446	0.0577836
chr10	230734	230793	0.184667
chr10	230895	230952	-0.128201
chr10	231102	231161	0.278987
chr10	231300	231359	-0.181666
chr10	231571	231630	-0.66767
chr10	231980	232038	-0.258539
chr10	232262	232321	-0.905565
chr10	232674	232733	-0.991874
chr10	232893	232952	-0.808546
chr10	233194	233253	0.072424
chr10	233425	233483	-2.05764
chr10	233761	233819	-0.279593
chr10	233921	233980	-0.659227
chr10	234078	234137	-0.68948
chr10	234329	234388	-2.09757
chr10	234754	234813	-1.55434
chr10	234932	234991	-1.92663
chr10	235160	235213	-1.10356
chr10	235447	235504	-0.635647
chr10	235670	235728	-0.972591
chr10	236092	236150	0.346251
chr10	236313	236372	1.00191
chr10	236582	236641	1.84328
chr10	236883	236942	1.48928
chr10	237141	237186	0.669958
chr10	237378	237432	-0.119067
chr10	237595	237643	-0.650633
chr10	237756	237814	0.250894
chr10	237991	238050	-0.761839
chr10	238286	238345	-0.498939
chr10	238651	238710	-0.0141874
chr10	238865	238924	0.44435
chr10	239053	239112	0.035931
chr10	239329	239388	0.559875
chr10	239534	239591	1.53499
chr10	239737	239796	0.625886
chr10	239917	239974	0.408375
chr10	240143	240202	0.349425
chr10	240512	240571	0.0687315
chr10	240722	240781	0.446164
chr10	240900	240959	0.615024
chr10	241179	241237	0.990902
chr10	241537	241596	1.27881
chr10	241807	241866	0.955013
chr10	241990	242049	-0.237615
chr10	242153	242212	0.239687
chr10	242321	242380	-1.45207
chr10	242603	242662	-0.268191
chr10	243123	243181	-1.03346
chr10	243391	243449	-1.44577
chr10	243601	243660	-1.47237
chr10	243859	243918	-0.635539
chr10	244044	244102	-2.3482
chr10	244374	244433	-0.985548
chr10	244629	244687	-1.05305
chr10	244844	244902	0.493302
chr10	245047	245100	1.47304
chr10	245448	245507	0.763544
chr10	245629	245688	1.52575
chr10	245860	245919	1.29401
chr10	246158	246217	1.45512
chr10	246493	246552	1.30448
chr10	246905	246964	1.88379
chr10	247083	247140	1.70968
chr10	247237	247296	0.696864
chr10	247458	247517	0.782482
chr10	247821	247880	0.431307
chr10	247993	248052	-0.126171
chr10	248276	248335	-0.145627
chr10	248465	248523	-0.280024
chr10	248736	248795	-0.564065
chr10	248892	248951	-1.44903
chr10	249064	249123	-0.853374
chr10	249262	249321	-0.792804
chr10	249690	249749	-0.984835
chr10	249951	250010	-0.974427
chr10	250267	250326	-0.458926
chr10	250597	250656	-0.888485
chr10	250858	250917	-1.30429
chr10	251150	251204	-1.45225
chr10	251619	251678	-1.13839
chr10	251927	251986	-1.3969
chr10	252187	252245	-0.888032
chr10	252441	252500	-1.28712
chr10	252712	252771	-1.44024
chr10	252893	252952	-0.435778
chr10	253204	253263	0.0797442
chr10	253499	253558	0.808545
chr10	253837	253896	1.27535
chr10	254095	254154	0.499176
chr10	254620	254679	-0.105398
chr10	254807	254866	-0.204167
chr10	255059	255118	-0.487624
chr10	255283	255341	-0.739274
chr10	255509	255568	-0.471019
chr10	255723	255782	0.204058
chr10	255890	255946	0.29136
chr10	256047	256106	0.651539
chr10	256540	256599	1.84328
chr10	256740	256799	1.47745
chr10	256969	257027	0.125695
chr10	257235	257294	0.0105371
chr10	257529	257588	-0.319756
chr10	257787	257846	-1.63285
chr10	258012	258071	-0.611657
chr10	258282	258341	-0.808546
chr10	258598	258657	-0.452923
chr10	259020	259078	-0.904853
chr10	259293	259352	-1.03703
chr10	259530	259589	-0.868295
chr10	259807	259866	-0.753094
chr10	260001	260058	-0.9681
chr10	260306	260365	0.28499
chr10	260624	260681	-0.105916
chr10	260867	260925	0.286501
chr10	261144	261199	-0.0834808
chr10	261313	261372	0.409023
chr10	261476	261531	0.388552
chr10	261683	261742	0.701269
chr10	261978	262037	1.13465
chr10	262279	262338	1.40431
chr10	262519	262578	-0.553851
chr10	262743	262802	-0.659702
chr10	263042	263101	-0.904075
chr10	263205	263263	-0.751194
chr10	263427	263486	-0.979912
chr10	263670	263729	-1.31336
chr10	264029	264087	-0.38702
chr10	264194	264252	-0.235045
chr10	264401	264460	-0.0104949
chr10	264707	264766	0.830592
chr10	265142	265201	-0.963717
chr10	265502	265561	-1.84017
chr10	265876	265933	-1.34694
chr10	266119	266178	-1.17162
chr10	266424	266483	-0.71889
chr10	266711	266770	-0.747955
chr10	266983	267042	-0.201683
chr10	267270	267329	0.0522989
chr10	267450	267509	0.301185
chr10	267619	267676	0.951839
chr10	267887	267946	1.40083
chr10	268091	268148	0.981768
chr10	268344	268403	0.56862
chr10	268621	268680	0.0854448
chr10	268898	268955	-0.692265
chr10	269306	269365	-0.106715
chr10	269506	269565	-0.719624
chr10	269811	269870	-1.1567
chr10	270166	270224	-0.8193
chr10	270334	270393	-0.9372
chr10	270575	270634	-1.88291
chr10	270793	270852	-1.04081
chr10	271007	271066	-0.890083
chr10	271167	271226	-0.715068
chr10	271334	271393	-0.62444
chr10	271641	271700	-0.587343
chr10	271904	271962	-0.764431
chr10	272404	272460	1.07831
chr10	272622	272681	0.869331
chr10	272890	272948	0.425693
chr10	273280	273339	-0.355904
chr10	273637	273696	-0.416193
chr10	273915	273974	-0.926338
chr10	274344	274403	-0.489071
chr10	274635	274694	-0.742081
chr10	274941	275000	-1.50325
chr10	275283	275342	-1.20971
chr10	275550	275605	-0.862163
chr10	275823	275882	-0.958944
chr10	276037	276095	-1.39971
chr10	276440	276499	-0.980322
chr10	276609	276668	-0.606539
chr10	276789	276847	-1.32081
chr10	277079	277138	-1.14346
chr10	277426	277484	-0.223255
chr10	277784	277843	0.955186
chr10	278109	278167	0.0379176
chr10	278393	278452	0.890298
chr10	278591	278647	1.17926
chr10	278847	278906	0.923141
chr10	279063	279122	0.381707
chr10	279291	279350	1.28095
chr10	279545	279603	0.101554
chr10	279990	280047	1.20204
chr10	280351	280410	1.50489
chr10	280537	280595	1.37548
chr10	280783	280842	1.43445
chr10	281049	281106	0.509303
chr10	281361	281420	0.330315
chr10	281613	281670	-0.627442
chr10	282078	282134	-0.835948
chr10	282393	282452	-0.373243
chr10	282558	282617	-0.616148
chr10	282784	282843	-1.01032
chr10	283092	283151	-1.11526
chr10	283287	283346	-0.586868
chr10	283474	283533	-0.40708
chr10	283760	283816	-0.681015
chr10	284257	284316	-0.812584
chr10	284566	284625	0.459357
chr10	284964	285023	1.03703
chr10	285230	285289	0.15042
chr10	285593	285651	-1.10429
chr10	285791	285850	-0.811612
chr10	285992	286051	-0.955014
chr10	286160	286219	-1.58444
chr10	286470	286527	-1.41947
chr10	286739	286798	-1.49995
chr10	287212	287271	-1.80312
chr10	287650	287709	-1.08978
chr10	288114	288173	-0.825302
chr10	288312	288371	-0.756484
chr10	288530	288587	-0.916103
chr10	288964	289023	1.68185
chr10	289177	289236	2.33693
chr10	289388	289447	1.7272
chr10	289727	289784	1.00446
chr10	289971	290018	0.80848
chr10	290154	290207	0.859074
chr10	290544	290603	1.33828
chr10	290909	290968	0.323038
chr10	291281	291330	0.496023
chr10	291442	291500	0.671686
chr10	291663	291722	0.627397
chr10	292001	292058	0.541628
chr10	292211	292268	0.432646
chr10	292570	292629	0.322649
chr10	292945	293000	-0.596714
chr10	293251	293310	-0.49678
chr10	293450	293497	0.0905193
chr10	293642	293699	0.467304
chr10	293828	293884	1.33046
chr10	294026	294084	0.812043
chr10	294231	294284	0.354499
chr10	294453	294508	1.33201
chr10	294654	294713	0.155775
chr10	294900	294953	0.239471
chr10	295227	295286	-0.170373
chr10	295550	295600	0.127984
chr10	295728	295785	-0.594058
chr10	295893	295949	-0.884382
chr10	296118	296175	-0.724504
chr10	296395	296454	-1.09244
chr10	296565	296624	-2.3969
chr10	296753	296812	-1.74788
chr10	297088	297147	-1.0396
chr10	297267	297326	-1.22983
chr10	297446	297505	-0.594145
chr10	297714	297773	-1.41502
chr10	297985	298038	-1.17799
chr10	298138	298197	-1.25557
chr10	298489	298548	-0.112308
chr10	298867	298926	0.597275
chr10	299306	299364	-0.167069
chr10	299666	299725	-1.00155
chr10	299954	300013	-1.03359
chr10	300154	300213	-1.39349
chr10	300339	300398	-0.232238
chr10	300603	300662	-0.117836
chr10	300858	300917	-0.775141
chr10	301187	301246	-0.910251
chr10	301367	301424	-1.0481
chr10	301664	301723	-1.68537
chr10	301821	301880	-0.799002
chr10	302018	302077	0.373761
chr10	302178	302237	0.512326
chr10	302514	302573	0.536986
chr10	302869	302928	0.984078
chr10	303046	303102	1.05968
chr10	303276	303332	-0.285639
chr10	303575	303634	0.0328216
chr10	303795	303854	-0.0106893
chr10	303979	304038	-0.616645
chr10	304141	304198	-0.608483
chr10	304470	304529	0.454585
chr10	304625	304684	-0.0563378
chr10	304794	304853	-0.428782
chr10	305092	305151	-0.183761
chr10	305357	305415	0.515759
chr10	305551	305610	1.28727
chr10	305745	305804	0.0343331
chr10	306115	306174	0.219108
chr10	306300	306358	0.235627
chr10	306612	306671	0.118332
chr10	306855	306910	-0.326969
chr10	307014	307073	-0.114683
chr10	307283	307342	-0.548885
chr10	307536	307595	-0.895352
chr10	307703	307762	-0.146663
chr10	308040	308099	-0.8643
chr10	308351	308410	-0.170848
chr10	308712	308771	-1.11364
chr10	309183	309242	-0.705783
chr10	309485	309544	-0.343509
chr10	309677	309736	0.211399
chr10	309864	309923	0.742901
chr10	310236	310295	0.528802
chr10	310609	310667	0.366268
chr10	311050	311108	-1.00764
chr10	311219	311278	-1.42189
chr10	311403	311462	-0.816536
chr10	311878	311936	-1.49438
chr10	312133	312189	-0.39501
chr10	312305	312364	0.780128
chr10	312588	312647	1.34948
chr10	312761	312820	0.887577
chr10	313189	313248	1.90942
chr10	313497	313556	1.77876
chr10	313787	313846	1.14985
chr10	313987	314039	0.823768
chr10	314156	314212	0.964817
chr10	314425	314482	0.538735
chr10	314719	314778	1.46805
chr10	314891	314950	0.702845
chr10	315146	315204	1.38459
chr10	315358	315417	2.14764
chr10	315705	315757	1.77941
chr10	315916	315972	1.34786
chr10	316384	316442	1.50182
chr10	316542	316596	2.03967
chr10	316844	316903	2.65619
chr10	317017	317076	1.61951
chr10	317292	317348	1.31368
chr10	317489	317544	0.896474
chr10	317653	317712	-0.0184845
chr10	317988	318047	0.0961768
chr10	318154	318213	-0.774234
chr10	318498	318557	-0.574624
chr10	318712	318771	-0.684492
chr10	318962	319021	0.305784
chr10	319257	319316	0.409822
chr10	319523	319582	1.45453
chr10	319702	319758	0.2648
chr10	319883	319942	-0.133599
chr10	320065	320124	-0.374496
chr10	320223	320281	-0.139883
chr10	320516	320574	-0.702241
chr10	320716	320775	-1.17961
chr10	320977	321036	-0.961687
chr10	321186	321245	-1.02118
chr10	321606	321665	-0.580454
chr10	321962	322021	-0.763632
chr10	322287	322346	0.32917
chr10	322476	322535	0.206023
chr10	322714	322773	-0.182832
chr10	323076	323134	0.225457
chr10	323394	323453	0.516968
chr10	323766	323825	0.503106
chr10	323945	324003	0.0959608
chr10	324125	324184	-0.363915
chr10	324354	324413	0.774492
chr10	324788	324847	0.626253
chr10	324952	325011	0.294491
chr10	325177	325232	0.470219
chr10	325407	325465	0.137723
chr10	325582	325641	-0.145281
chr10	325923	325982	-0.753828
chr10	326220	326279	-0.689588
chr10	326533	326592	-0.335433
chr10	326760	326816	0.39693
chr10	327038	327097	0.899345
chr10	327306	327363	1.14869
chr10	327637	327696	1.49321
chr10	327870	327928	0.779631
chr10	328129	328188	-1.11193
chr10	328292	328351	-0.0365798
chr10	328495	328553	-0.00300198
chr10	328673	328732	0.186805
chr10	328853	328912	-0.467089
chr10	329212	329271	1.24773
chr10	329535	329594	1.8069
chr10	329717	329776	1.49075
chr10	329962	330021	1.09656
chr10	330149	330205	-0.225479
chr10	330412	330471	-0.551411
chr10	330896	330952	-1.31988
chr10	331057	331116	-1.39384
chr10	331358	331415	-0.796043
chr10	331553	331612	-0.869008
chr10	331734	331791	-0.735733
chr10	331911	331969	-1.20964
chr10	332257	332314	-0.199243
chr10	332597	332646	1.1202
chr10	332757	332816	1.1708
chr10	332972	333029	0.904744
chr10	333143	333196	1.32297
chr10	333408	333465	0.236167
chr10	333597	333656	0.255688
chr10	333942	334001	1.62009
chr10	334236	334293	1.29468
chr10	334504	334563	0.697965
chr10	334760	334815	0.756462
chr10	335043	335102	-0.934976
chr10	335315	335374	0.747565
chr10	335562	335621	1.59643
chr10	335838	335897	-0.101144
chr10	336118	336177	0.529082
chr10	336281	336340	0.0394723
chr10	336454	336513	-0.00770936
chr10	336752	336811	-0.380844
chr10	336924	336983	1.17706
chr10	337101	337160	1.79556
chr10	337465	337518	1.4099
chr10	337749	337804	1.33679
chr10	337921	337980	0.873304
chr10	338101	338155	0.719774
chr10	338350	338407	0.413622
chr10	338708	338756	-0.203109
chr10	339072	339131	0.253723
chr10	339269	339327	0.374085
chr10	339637	339696	-0.0568345
chr10	339998	340057	0.114466
chr10	340342	340400	0.185099
chr10	340587	340646	-1.21871
chr10	340996	341055	-0.82107
chr10	341155	341210	-0.923855
chr10	341312	341371	-0.457976
chr10	341541	341600	0.0527523
chr10	341858	341917	1.64551
chr10	342288	342347	1.59217
chr10	342621	342676	-0.881402
chr10	342821	342880	-0.651087
chr10	343139	343198	-1.16678
chr10	343532	343588	-1.21064
chr10	343725	343784	-1.32441
chr10	343881	343940	-1.05277
chr10	344139	344198	-1.46741
chr10	344515	344574	-0.876738
chr10	344697	344756	-0.649705
chr10	345099	345158	-1.00675
chr10	345368	345427	-0.0614339
chr10	345637	345696	1.79431
chr10	345978	346035	0.557499
chr10	346201	346257	0.058453
chr10	346559	346618	-0.149017
chr10	346969	347028	-0.0312462
chr10	347206	347265	0.589868
chr10	347454	347513	-0.025416
chr10	347636	347695	-0.174217
chr10	347932	347991	-0.336297
chr10	348112	348171	0.715801
chr10	348286	348345	0.443443
chr10	348448	348507	2.22654
chr10	348895	348954	1.3787
chr10	349192	349251	0.16858
chr10	349562	349620	-0.0680847
chr10	349778	349837	-0.998417
chr10	350024	350082	-1.02226
chr10	350348	350407	-1.20405
chr10	350614	350673	-1.18332
[truncated: 370,437 more rows]
