# Supplementary material for: DSIF and RNA Polymerase II CTD Phosphorylation Coordinate the Recruitment of Rpd3S to Actively Transcribed Genes
Source: PLoS Genet. 2010 Oct 28;6(10):e1001173. doi: 10.1371/journal.pgen.1001173 (PMC2965751; doi:10.1371/journal.pgen.1001173)
Supplement: Dataset S3 — A UCSC Genome Browser-ready file containing all the log2 enrichment ratios for all the RNAPII localization data from this study. (4.52 MB GZ) [file pgen.1001173.s003.gz › SuppDataset3_RNAPII.bed]

track type=wiggle_0 name="RNAPII_WT_vs_WCE" description="RNAPII_WT_vs_WCE" visibility=full color=255,100,0 autoScale=off maxHeightPixels=64,64,11 graphType=bar yLineMark=1 yLineOnOff=on windowingFunction=mean viewLimits=-3:3 gridDefault=on
chr1	48	93	-2.03659
chr1	193	240	-2.61079
chr1	766	825	-1.47774
chr1	1516	1571	-1.70322
chr1	2287	2346	-1.94116
chr1	2834	2893	-1.51548
chr1	2997	3056	-1.59553
chr1	3194	3253	-1.84156
chr1	3505	3564	-1.52977
chr1	3736	3795	-1.41571
chr1	3891	3950	-1.74307
chr1	4075	4134	-1.06348
chr1	4229	4287	-1.44067
chr1	4372	4431	-1.54065
chr1	4580	4639	-1.77487
chr1	4857	4916	-1.09934
chr1	5169	5227	-0.960674
chr1	5349	5408	-1.59616
chr1	5626	5685	-0.81282
chr1	5763	5821	-0.84696
chr1	5987	6046	-1.25962
chr1	6146	6205	-0.736147
chr1	6320	6379	-1.37786
chr1	6750	6809	-1.081
chr1	6973	7032	-0.5481
chr1	7162	7221	-0.543991
chr1	7322	7381	-0.58458
chr1	7748	7807	-1.20181
chr1	8117	8174	-0.788252
chr1	8298	8356	-0.847663
chr1	8471	8530	-0.836269
chr1	8646	8705	-1.34525
chr1	8845	8903	-0.807601
chr1	9065	9124	-0.258383
chr1	9250	9309	-1.08216
chr1	9438	9497	-1.34239
chr1	9582	9641	-1.17789
chr1	9737	9796	-0.925941
chr1	9989	10048	-0.809249
chr1	10241	10300	-1.23636
chr1	10499	10554	-1.49633
chr1	10771	10827	-1.36815
chr1	11079	11138	-1.03407
chr1	11227	11286	-1.30022
chr1	11364	11423	-0.954652
chr1	11599	11655	0.163069
chr1	12233	12287	-0.358581
chr1	13246	13298	-0.33065
chr1	13480	13539	-1.05271
chr1	14005	14061	-0.863079
chr1	14275	14327	-1.22668
chr1	14632	14691	-0.359504
chr1	15417	15462	-0.889439
chr1	16138	16197	-0.942093
chr1	16454	16513	-0.761441
chr1	16825	16884	-1.36352
chr1	17254	17313	-1.543
chr1	17518	17577	-1.71698
chr1	17759	17818	-1.39128
chr1	18506	18565	-0.898658
chr1	19765	19824	-1.74235
chr1	21406	21465	-1.90519
chr1	22502	22539	-1.32716
chr1	22539	22575	-1.14114
chr1	23206	23265	-1.43383
chr1	25415	25465	-0.369723
chr1	27166	27222	-0.497809
chr1	27452	27500	-0.940983
chr1	27615	27674	-0.410224
chr1	27935	27994	-0.729818
chr1	28190	28249	-1.15346
chr1	28525	28584	-1.68998
chr1	28686	28745	-2.4738
chr1	28855	28912	-1.71396
chr1	29094	29153	-1.67772
chr1	29351	29410	-1.62242
chr1	29675	29733	-1.6024
chr1	29826	29885	-2.59162
chr1	30166	30225	-0.347802
chr1	30377	30433	0.327217
chr1	30638	30697	0.251543
chr1	30873	30932	-0.415202
chr1	31019	31078	-0.780186
chr1	31180	31239	0.734648
chr1	31327	31386	0.451072
chr1	31533	31592	1.02766
chr1	31804	31860	0.656557
chr1	32163	32218	0.433646
chr1	32394	32453	-0.142988
chr1	32706	32757	0.263542
chr1	32929	32988	0.0293023
chr1	33096	33154	-0.760804
chr1	33252	33311	-0.518202
chr1	33457	33515	-0.680394
chr1	33809	33863	-0.192115
chr1	33986	34036	1.05129
chr1	34340	34394	0.514571
chr1	34527	34586	-0.841565
chr1	34736	34795	-0.888868
chr1	34992	35051	0.620286
chr1	35156	35215	0.683686
chr1	35305	35360	0.933803
chr1	35595	35648	1.39872
chr1	35779	35838	1.44026
chr1	35924	35983	1.1069
chr1	36219	36276	1.32366
chr1	36657	36716	0.262927
chr1	37056	37112	0.366389
chr1	37207	37266	0.869282
chr1	37408	37467	0.197648
chr1	37568	37627	-0.422904
chr1	37857	37915	-0.350088
chr1	38030	38089	-0.744454
chr1	38277	38322	-0.684196
chr1	38497	38554	-0.662297
chr1	38703	38760	-1.12168
chr1	38846	38903	-1.42858
chr1	39096	39155	-0.881132
chr1	39409	39468	-0.304004
chr1	39580	39639	0.359291
chr1	39844	39903	-0.520642
chr1	40035	40093	-0.236077
chr1	40193	40252	-0.280864
chr1	40358	40417	-0.0930808
chr1	40717	40776	0.116931
chr1	41031	41090	-0.177622
chr1	41229	41288	0.211932
chr1	41603	41660	-0.40239
chr1	41850	41909	0.242995
chr1	42180	42239	-0.57346
chr1	42332	42391	-0.514477
chr1	42507	42566	-0.852871
chr1	42678	42737	0.224821
chr1	42864	42923	-0.414828
chr1	43055	43114	-0.198674
chr1	43205	43254	-0.669418
chr1	43356	43415	-0.603941
chr1	43707	43766	-0.558077
chr1	43934	43985	-0.703249
chr1	44103	44159	-1.16804
chr1	44488	44544	-0.661726
chr1	44697	44756	-1.19451
chr1	44941	45000	-1.63243
chr1	45092	45151	-1.3607
chr1	45244	45303	-2.03268
chr1	45500	45559	-2.37636
chr1	45768	45825	-0.459428
chr1	46151	46208	1.02874
chr1	46392	46442	0.893544
chr1	46537	46596	1.04099
chr1	46773	46832	-0.200246
chr1	47067	47126	0.758733
chr1	47274	47333	0.800443
chr1	47567	47626	0.646558
chr1	47751	47809	0.828133
chr1	47912	47970	0.215503
chr1	48146	48205	0.467994
chr1	48337	48396	0.461851
chr1	48508	48567	-0.150273
chr1	48710	48769	-0.122067
chr1	48930	48989	-0.25479
chr1	49205	49262	-0.25146
chr1	49446	49505	-1.04816
chr1	49594	49653	-0.959915
chr1	50130	50189	-0.539035
chr1	50476	50534	-0.756002
chr1	50673	50732	-0.688525
chr1	51019	51078	-0.927941
chr1	51176	51234	-0.532629
chr1	51371	51430	-0.20908
chr1	51554	51612	-0.636135
chr1	51691	51750	0.569082
chr1	51988	52047	0.236204
chr1	52215	52274	-0.246889
chr1	52376	52435	-0.200334
chr1	52618	52677	-0.307037
chr1	53092	53151	-0.429178
chr1	53254	53311	-0.647903
chr1	53553	53612	-0.704755
chr1	53700	53759	-0.425706
chr1	53873	53928	-0.734444
chr1	54057	54116	-0.599688
chr1	54223	54280	-0.754376
chr1	54427	54486	-0.325716
chr1	54573	54632	-1.0501
chr1	55016	55075	-0.200531
chr1	55267	55326	-0.40628
chr1	55755	55814	-1.12004
chr1	55953	56012	-0.564692
chr1	56231	56290	-0.783889
chr1	56374	56433	-1.22944
chr1	56581	56640	-1.13829
chr1	56986	57044	0.11715
chr1	57140	57195	0.190736
chr1	57442	57501	-0.365987
chr1	57667	57720	0.771622
chr1	57816	57874	0.864843
chr1	58076	58130	1.07196
chr1	58458	58514	0.424097
chr1	58656	58715	-0.167414
chr1	58904	58959	0.0805827
chr1	59254	59312	-0.137164
chr1	59569	59624	1.02109
chr1	59949	60006	-0.134307
chr1	60185	60244	0.379695
chr1	60339	60398	-0.0264173
chr1	60527	60582	-0.0832467
chr1	60674	60730	0.19512
chr1	61077	61136	-0.393973
chr1	61276	61335	-0.864288
chr1	61510	61559	-0.110672
chr1	61755	61805	0.687685
chr1	61996	62055	-0.0761815
chr1	62223	62280	-0.0497666
chr1	62380	62437	0.0464983
chr1	62566	62625	0.910135
chr1	62719	62778	1.00816
chr1	62995	63050	0.768842
chr1	63171	63226	0.464719
chr1	63564	63621	0.104229
chr1	63886	63944	-0.311311
chr1	64022	64081	0.57529
chr1	64205	64264	0.133874
chr1	64405	64464	0.197351
chr1	64651	64710	-0.158239
chr1	64813	64872	-0.557077
chr1	64975	65031	0.148982
chr1	65252	65311	1.22636
chr1	65447	65506	2.08492
chr1	65797	65856	2.60045
chr1	65990	66049	2.03192
chr1	66305	66364	1.83758
chr1	66506	66565	2.09086
chr1	66742	66801	2.18357
chr1	66901	66957	2.17649
chr1	67134	67192	1.87481
chr1	67325	67384	1.98879
chr1	67605	67664	2.06896
chr1	67816	67873	2.33017
chr1	68025	68084	-0.142054
chr1	68291	68349	-2.03156
chr1	68461	68517	-1.0354
chr1	68670	68728	-0.190401
chr1	68863	68915	0.61433
chr1	69042	69087	0.539382
chr1	69198	69252	0.511308
chr1	69346	69398	0.622615
chr1	69515	69574	0.245632
chr1	69682	69741	-0.431695
chr1	69987	70045	-1.43209
chr1	70223	70281	-1.65132
chr1	70409	70468	-0.244505
chr1	70564	70623	-0.59392
chr1	70747	70804	-0.42419
chr1	71002	71061	-0.524158
chr1	71286	71345	-1.85657
chr1	71466	71522	-0.401082
chr1	71618	71677	1.65352
chr1	71774	71833	4.05974
chr1	71925	71979	5.17763
chr1	72146	72199	5.49058
chr1	72479	72537	5.05924
chr1	72660	72712	5.17323
chr1	72860	72913	4.79555
chr1	73253	73312	4.56542
chr1	73432	73491	3.79252
chr1	73659	73717	2.16973
chr1	73812	73869	0.445238
chr1	73997	74056	-0.809491
chr1	74179	74238	-1.26504
chr1	74322	74381	-1.04637
chr1	74602	74661	-0.66867
chr1	74745	74803	0.291748
chr1	74931	74990	0.316394
chr1	75150	75209	0.817705
chr1	75399	75458	0.336535
chr1	75677	75736	0.515275
chr1	76011	76056	0.707607
chr1	76223	76281	0.375025
chr1	76420	76478	0.949241
chr1	76654	76713	1.75046
chr1	76865	76924	1.47287
chr1	77036	77095	1.4086
chr1	77358	77415	0.793169
chr1	77614	77670	0.894071
chr1	77886	77945	0.913673
chr1	78058	78117	1.04649
chr1	78423	78482	0.682873
chr1	78725	78781	0.890016
chr1	78983	79042	0.662798
chr1	79151	79210	0.962602
chr1	79338	79395	0.696399
chr1	79671	79728	0.188286
chr1	80017	80074	-0.810128
chr1	80173	80232	-0.713435
chr1	80383	80442	-0.136011
chr1	80690	80749	0.33248
chr1	80866	80925	0.263289
chr1	81062	81121	-0.175424
chr1	81274	81332	0.158564
chr1	81714	81772	-0.158975
chr1	81922	81980	-0.420487
chr1	82213	82272	-0.448517
chr1	82551	82609	-0.0155613
chr1	82726	82785	-0.137637
chr1	82907	82966	0.128424
chr1	83113	83172	0.325008
chr1	83276	83335	0.854394
chr1	83439	83496	-0.180566
chr1	83738	83797	-0.155811
chr1	84118	84173	-0.140538
chr1	84428	84487	-0.0573372
chr1	84738	84795	-0.415202
chr1	84878	84937	-0.229419
chr1	85116	85175	0.0219623
chr1	85383	85442	-0.519147
chr1	85711	85770	-0.153569
chr1	86049	86108	-0.28894
chr1	86188	86246	-0.661429
chr1	86367	86426	-0.150723
chr1	86650	86709	-0.0278128
chr1	87046	87105	-0.578295
chr1	87195	87254	-1.16137
chr1	87400	87459	-0.803085
chr1	87671	87730	0.71321
chr1	87976	88035	0.381123
chr1	88125	88184	0.0714408
chr1	88334	88393	0.108074
chr1	88589	88648	-0.0296368
chr1	88803	88862	-0.480788
chr1	89105	89164	0.0246654
chr1	89275	89334	-0.308619
chr1	89418	89477	-0.108332
chr1	89566	89625	-0.15491
chr1	89823	89882	0.253466
chr1	90086	90145	0.127941
chr1	90379	90437	0.595146
chr1	90636	90695	-0.0797086
chr1	90967	91025	0.10969
chr1	91203	91262	0.0774402
chr1	91535	91593	0.364642
chr1	91710	91767	0.631581
chr1	91958	92017	0.616319
chr1	92242	92301	0.514077
chr1	92435	92494	-0.650321
chr1	92630	92688	-1.14164
chr1	92856	92914	-1.57684
chr1	93080	93138	-1.02478
chr1	93423	93472	-1.0923
chr1	93666	93723	-1.05778
chr1	94078	94137	-0.617115
chr1	94357	94416	-0.653046
chr1	94634	94693	-0.920018
chr1	94986	95045	-0.63752
chr1	95127	95186	-0.443561
chr1	95395	95453	0.505221
chr1	95774	95833	-0.612995
chr1	96055	96114	-0.160129
chr1	96393	96452	-0.474679
chr1	96548	96605	-0.227276
chr1	96844	96903	-0.136076
chr1	97199	97255	-1.00321
chr1	97477	97536	-0.432046
chr1	97746	97805	-0.440199
chr1	98078	98137	-0.566681
chr1	98328	98387	-0.573197
chr1	98627	98686	-1.10677
chr1	98797	98856	-0.424893
chr1	99061	99120	-0.858387
chr1	99313	99372	-0.479898
chr1	99490	99549	-0.425739
chr1	99703	99762	-0.545221
chr1	99880	99939	-0.533728
chr1	100150	100209	0.952428
chr1	100418	100471	0.906081
chr1	100758	100815	0.788532
chr1	101036	101095	0.750943
chr1	101293	101352	-0.251966
chr1	101656	101715	-0.711864
chr1	101818	101877	-0.134648
chr1	101962	102021	-0.69614
chr1	102334	102391	-0.377667
chr1	102575	102633	-0.60438
chr1	102842	102901	-0.351912
chr1	103308	103363	-0.368163
chr1	103638	103697	-0.148141
chr1	103894	103953	-0.177094
chr1	104104	104163	-0.405719
chr1	104502	104559	-0.19062
chr1	104793	104852	-0.411092
chr1	105018	105077	0.191286
chr1	105200	105259	-0.154272
chr1	105451	105510	0.0107437
chr1	105621	105680	0.0600684
chr1	105785	105843	-0.134813
chr1	106081	106139	0.23705
chr1	106309	106366	0.558995
chr1	106502	106560	0.370608
chr1	106890	106949	0.429206
chr1	107150	107203	0.430184
chr1	107287	107343	0.790137
chr1	107439	107494	0.959801
chr1	107577	107636	1.2852
chr1	107739	107798	0.968009
chr1	107949	108005	1.07033
chr1	108086	108144	1.14986
chr1	108293	108346	0.751525
chr1	108459	108511	1.18367
chr1	108616	108675	0.719199
chr1	108786	108845	-0.241494
chr1	109060	109111	0.18577
chr1	109359	109417	-0.133538
chr1	109581	109633	-0.188159
chr1	109921	109980	-0.18272
chr1	110204	110263	-0.225749
chr1	110408	110465	0.189714
chr1	110650	110709	1.15711
chr1	110836	110895	0.314735
chr1	110990	111049	0.609968
chr1	111293	111352	0.0218415
chr1	111446	111504	0.224458
chr1	111662	111720	0.0699025
chr1	111811	111866	0.20479
chr1	112001	112060	0.0843186
chr1	112247	112306	0.561468
chr1	112482	112538	-0.19284
chr1	112637	112686	0.310241
chr1	112789	112846	0.751734
chr1	113089	113144	0.506265
chr1	113326	113377	0.415538
chr1	113520	113579	0.210888
chr1	113740	113797	0.144323
chr1	113932	113985	-0.146284
chr1	114228	114277	-0.443199
chr1	114425	114473	-0.32108
chr1	114597	114656	-0.771242
chr1	114854	114913	-0.323332
chr1	115039	115086	-0.0749728
chr1	115197	115256	0.364301
chr1	115419	115478	-0.211124
chr1	115574	115629	-0.589173
chr1	115733	115792	-0.150427
chr1	115996	116055	-0.133253
chr1	116311	116370	0.27275
chr1	116505	116557	0.0192373
chr1	116650	116709	-0.831917
chr1	116938	116997	0.0919222
chr1	117274	117333	-0.654287
chr1	117636	117695	-0.687504
chr1	117814	117873	-0.40773
chr1	117995	118054	-0.211728
chr1	118162	118221	-0.287347
chr1	118398	118457	0.249324
chr1	118600	118658	-0.569131
chr1	118759	118818	-1.08892
chr1	119041	119100	-1.9409
chr1	119266	119324	-2.0837
chr1	119560	119619	-1.43376
chr1	119860	119919	-0.788394
chr1	120059	120118	-0.330694
chr1	120272	120331	-0.325013
chr1	120499	120555	-0.514818
chr1	120671	120730	-0.468878
chr1	120939	120994	-0.232572
chr1	121076	121132	-0.244395
chr1	121242	121301	-0.160744
chr1	121460	121518	-0.714006
chr1	121785	121841	-0.447067
chr1	121957	122013	-0.939764
chr1	122237	122295	-0.84162
chr1	122430	122487	-0.236638
chr1	122586	122645	-0.255647
chr1	122957	123015	-0.275546
chr1	123157	123215	-0.793581
chr1	123537	123596	-0.567813
chr1	123747	123806	-0.403269
chr1	124041	124088	-0.382282
chr1	124182	124241	-1.11212
chr1	124353	124412	-0.81337
chr1	124642	124701	-0.82438
chr1	124839	124897	-0.350395
chr1	125020	125079	0.263454
chr1	125448	125507	0.167123
chr1	125694	125753	0.539327
chr1	125917	125976	-0.0965091
chr1	126223	126282	0.0910981
chr1	126524	126583	0.522285
chr1	127032	127091	-0.229935
chr1	127322	127378	-1.05778
chr1	127508	127567	-0.845092
chr1	127783	127838	-0.552495
chr1	128042	128101	0.384442
chr1	128196	128255	0.725011
chr1	128361	128418	0.767875
chr1	128500	128557	0.344786
chr1	128709	128763	0.0374113
chr1	129043	129102	-0.26581
chr1	129362	129421	-0.402324
chr1	129523	129571	0.232622
chr1	129699	129755	-0.146317
chr1	130007	130061	-0.0769286
chr1	130157	130213	0.472686
chr1	130328	130378	0.237457
chr1	130543	130602	0.323305
chr1	130727	130786	1.10514
chr1	130910	130967	1.87628
chr1	131163	131222	2.21883
chr1	131344	131393	2.09479
chr1	131648	131699	2.10966
chr1	131922	131976	2.23046
chr1	132118	132177	1.45462
chr1	132329	132386	0.35272
chr1	132548	132605	-0.171633
chr1	132979	133038	-0.463614
chr1	133130	133189	-0.621148
chr1	133420	133478	-0.255581
chr1	133565	133624	-0.489458
chr1	133954	134011	-0.265107
chr1	134282	134340	0.219887
chr1	134556	134615	-0.830896
chr1	134759	134818	-0.427223
chr1	135124	135183	-0.688844
chr1	135426	135482	-0.287391
chr1	135770	135829	-0.51317
chr1	135967	136026	-0.923798
chr1	136112	136169	-1.035
chr1	136279	136338	-0.566813
chr1	136423	136479	-0.186126
chr1	136645	136704	-0.355274
chr1	136810	136869	-0.238341
chr1	136993	137048	-0.740388
chr1	137199	137258	-1.22861
chr1	137396	137455	-0.329057
chr1	137718	137777	0.0356642
chr1	137857	137916	0.0483553
chr1	138112	138171	0.357554
chr1	138317	138376	-0.668593
chr1	138668	138727	-0.336397
chr1	138806	138865	-0.616566
chr1	139027	139085	-1.00998
chr1	139288	139347	1.36006
chr1	139438	139497	3.25894
chr1	139643	139692	3.4259
chr1	140134	140192	3.62387
chr1	141171	141216	3.92001
chr1	141416	141475	2.10906
chr1	141556	141611	0.69374
chr1	141737	141794	-1.15826
chr1	142098	142157	1.97015
chr1	142436	142495	4.14044
chr1	142594	142653	4.09424
chr1	143011	143070	3.80867
chr1	143256	143315	2.93694
chr1	143448	143507	3.2588
chr1	143668	143727	0.92576
chr1	143904	143959	-0.276007
chr1	144106	144162	-0.534453
chr1	144337	144394	-0.0758299
chr1	144582	144641	-0.416432
chr1	144835	144893	-0.315805
chr1	145069	145128	-0.447671
chr1	145221	145280	-0.538332
chr1	145428	145487	-0.394424
chr1	145636	145695	-0.584097
chr1	145992	146051	-0.78634
chr1	146344	146403	-0.595788
chr1	146651	146708	-0.768385
chr1	146912	146971	-0.814084
chr1	147099	147158	-0.246966
chr1	147363	147422	-0.681098
chr1	147714	147773	-0.279754
chr1	147880	147938	-0.398731
chr1	148022	148077	-0.970837
chr1	148227	148286	-1.08572
chr1	148638	148697	-0.484964
chr1	148973	149031	-0.515203
chr1	149140	149199	-0.611885
chr1	149317	149374	-0.380249
chr1	149571	149630	-0.633037
chr1	149713	149770	-0.379425
chr1	149904	149963	-1.02043
chr1	150158	150217	-1.1152
chr1	150340	150399	-1.12856
chr1	150616	150673	-0.533904
chr1	150754	150813	-1.00494
chr1	150964	151023	-1.16875
chr1	151120	151178	-1.13998
chr1	151365	151424	-1.57078
chr1	151546	151605	0.56272
chr1	151765	151824	0.133138
chr1	152201	152260	-0.491579
chr1	152366	152425	-0.296851
chr1	152547	152606	0.0136995
chr1	153000	153059	0.202614
chr1	153409	153468	0.725759
chr1	153642	153701	0.289671
chr1	153883	153942	0.3555
chr1	154240	154295	0.299692
chr1	154531	154590	0.2227
chr1	154679	154738	0.219239
chr1	154956	155014	-0.657792
chr1	155152	155210	-0.244977
chr1	155293	155351	0.254114
chr1	155481	155540	-0.697228
chr1	155813	155872	-0.24879
chr1	155959	156018	-0.43287
chr1	156232	156291	-0.794053
chr1	156414	156473	-0.725763
chr1	156611	156668	0.6398
chr1	156971	157030	-0.146383
chr1	157220	157279	-0.572296
chr1	157409	157464	-0.276579
chr1	157766	157825	-0.589206
chr1	157944	158003	-0.558132
chr1	158186	158245	-0.0522828
chr1	158325	158383	-0.50861
chr1	158598	158654	-0.289314
chr1	158966	159025	-1.07529
chr1	159128	159187	-0.230012
chr1	159499	159557	-0.908964
chr1	159769	159828	-0.240901
chr1	160004	160063	-0.335463
chr1	160192	160251	1.23728
chr1	166141	166200	1.52022
chr1	166406	166465	-0.448869
chr1	166600	166659	-0.509236
chr1	166755	166814	0.104053
chr1	166934	166992	-0.290423
chr1	167138	167197	-0.0996076
chr1	167374	167433	-0.525158
chr1	167710	167768	-0.183324
chr1	168001	168059	-0.25735
chr1	168159	168218	-0.260492
chr1	168332	168391	-0.281732
chr1	168621	168680	0.348951
chr1	169027	169086	-0.736103
chr1	169276	169335	0.189594
chr1	169465	169523	-0.503028
chr1	169771	169830	-0.365844
chr1	170117	170176	0.267641
chr1	170260	170319	0.387024
chr1	170526	170583	0.336106
chr1	170716	170775	0.150499
chr1	171049	171106	-0.625477
chr1	171320	171379	-0.261283
chr1	171474	171533	-0.247318
chr1	171679	171738	-0.382293
chr1	171844	171903	-1.03816
chr1	172079	172138	-0.51228
chr1	172342	172399	0.0265443
chr1	172710	172769	-1.28511
chr1	172912	172971	-1.30901
chr1	173253	173312	-0.73251
chr1	173464	173523	-1.21759
chr1	173619	173677	-0.756398
chr1	173917	173973	-0.947323
chr1	174183	174242	-0.254064
chr1	174351	174410	-0.396885
chr1	174748	174806	-0.743212
chr1	174913	174972	-1.20923
chr1	175099	175155	-0.959047
chr1	175339	175394	-1.28532
chr1	175517	175576	-1.00983
chr1	175949	176007	-0.678801
chr1	176407	176466	-0.498754
chr1	176603	176658	-0.341165
chr1	177113	177170	-1.24509
chr1	177285	177342	-0.913854
chr1	177542	177598	-1.50773
chr1	177719	177777	-0.951136
chr1	177911	177970	-1.28572
chr1	178250	178308	-0.781011
chr1	178467	178526	-1.32321
chr1	178619	178678	-1.0164
chr1	178768	178827	-1.39641
chr1	179160	179214	-0.441694
chr1	179455	179514	-0.586668
chr1	179603	179662	-1.01967
chr1	179758	179817	-0.720478
chr1	180043	180102	-0.886253
chr1	180213	180272	-0.345462
chr1	180536	180594	-0.719193
chr1	180674	180733	-0.606182
chr1	180922	180980	-1.85667
chr1	181067	181126	-1.68212
chr1	181321	181378	-1.70142
chr1	181497	181554	-1.25371
chr1	181679	181738	-1.62825
chr1	181992	182050	-1.22957
chr1	182298	182356	-1.80606
chr1	182441	182500	-1.66856
chr1	182590	182649	-0.802305
chr1	182991	183050	0.186275
chr1	183527	183586	-0.0418663
chr1	183853	183912	-0.239769
chr1	184010	184069	-0.338484
chr1	184210	184269	-0.223573
chr1	184441	184500	0.124567
chr1	184951	185008	-0.668769
chr1	185284	185343	-0.923798
chr1	185483	185540	-1.01579
chr1	185656	185713	-0.99445
chr1	185903	185962	-1.05653
chr1	186157	186214	-1.39031
chr1	186472	186528	-1.20286
chr1	186672	186731	-0.930259
chr1	186886	186945	-1.07278
chr1	187252	187311	-0.593239
chr1	187397	187456	-0.559638
chr1	187755	187814	-0.535014
chr1	187917	187976	-0.436101
chr1	188329	188388	0.137082
chr1	189742	189792	-0.704304
chr1	189932	189988	-1.17356
chr1	190077	190132	-1.44532
chr1	190409	190461	-2.43572
chr1	190562	190606	-2.3385
chr1	190830	190874	-1.49667
chr1	191162	191206	-1.43383
chr1	191466	191521	-1.86981
chr1	191693	191737	-1.8673
chr1	191840	191884	-1.71411
chr1	192001	192045	-1.52563
chr1	192237	192296	-1.3439
chr1	192384	192440	-1.04792
chr1	192546	192605	-0.452341
chr1	192821	192879	-0.154525
chr1	193220	193269	0.44326
chr1	193611	193668	0.281145
chr1	193813	193868	0.636965
chr1	194018	194075	0.126908
chr1	194279	194337	0.260894
chr1	194508	194567	0.245423
chr1	194667	194726	0.186506
chr1	195007	195064	-0.273645
chr1	195154	195213	-0.329903
chr1	195630	195688	0.383552
chr1	195811	195870	0.180298
chr1	196008	196066	0.243072
chr1	196175	196232	0.0411362
chr1	196563	196620	-0.178501
chr1	196754	196813	-0.571735
chr1	196920	196979	-0.974309
chr1	197117	197176	-0.434354
chr1	197254	197313	-0.522751
chr1	197432	197491	-0.457901
chr1	197730	197789	-0.431013
chr1	198003	198058	-0.449627
chr1	198417	198473	-1.4731
chr1	198619	198677	-0.599809
chr1	198759	198818	-0.563791
chr1	198901	198957	-0.836499
chr1	199576	199633	1.90468
chr1	199729	199788	0.58785
chr1	200353	200412	0.405714
chr1	200514	200573	1.63939
chr1	201766	201825	-0.509654
chr1	202179	202238	-0.380403
chr1	202726	202783	-0.136758
chr1	202940	202999	0.537042
chr1	203187	203246	0.291682
chr1	203405	203458	0.291462
chr1	203929	203975	0.200955
chr1	204160	204216	-0.347571
chr1	206273	206317	-0.333771
chr1	206546	206597	-0.389106
chr1	206957	207016	0.497815
chr1	207629	207686	-0.496963
chr1	222967	223026	0.939989
chr1	225052	225111	-0.155899
chr1	227296	227355	-0.0504918
chr1	227433	227492	-0.484316
chr1	227925	227984	2.10305
chr1	228816	228873	0.859591
chr1	229146	229205	0.978942
chr10	19561	19619	-1.20665
chr10	21118	21163	-0.140889
chr10	21331	21389	-1.30546
chr10	21496	21554	-1.62322
chr10	21737	21796	-2.01687
chr10	21969	22028	-1.75638
chr10	22131	22190	-1.51689
chr10	22559	22618	-0.544145
chr10	22720	22779	-0.947082
chr10	23007	23066	-1.41554
chr10	23210	23269	-0.171051
chr10	23438	23495	0.268124
chr10	23665	23723	0.200153
chr10	23942	24001	-0.499457
chr10	24310	24369	-0.994165
chr10	24555	24614	-0.90435
chr10	24941	24999	-1.02386
chr10	25195	25254	-1.15872
chr10	25368	25422	-1.31181
chr10	25565	25619	-0.893076
chr10	25775	25834	-1.0217
chr10	25936	25992	-0.733719
chr10	26187	26244	-1.47101
chr10	26370	26429	-1.56429
chr10	26675	26734	-1.30897
chr10	26833	26892	-0.707238
chr10	27045	27104	-0.856288
chr10	27319	27378	-0.536838
chr10	27488	27542	-0.828225
chr10	27843	27902	-0.47068
chr10	28219	28276	-0.379129
chr10	28550	28609	-0.390962
chr10	28836	28895	-0.586008
chr10	29054	29113	-0.546485
chr10	29372	29431	-0.800822
chr10	29689	29748	-1.27708
chr10	29911	29970	-0.802426
chr10	30091	30150	-0.330386
chr10	30511	30569	-0.475229
chr10	30703	30756	-0.601468
chr10	30962	31021	-1.24634
chr10	31284	31343	-1.54923
chr10	31611	31670	-0.935819
chr10	32162	32217	0.515428
chr10	32453	32509	0.642031
chr10	32756	32815	0.76348
chr10	32919	32978	0.296912
chr10	33254	33313	0.624769
chr10	33451	33510	1.31271
chr10	33770	33829	1.07772
chr10	34034	34093	1.02628
chr10	34248	34306	0.619912
chr10	34426	34482	0.74835
chr10	34617	34676	1.17453
chr10	34933	34990	0.78439
chr10	35268	35323	0.765963
chr10	35574	35633	0.957098
chr10	35795	35850	1.76244
chr10	36218	36277	1.57729
chr10	36408	36462	-0.63408
chr10	36717	36767	-0.839422
chr10	36958	37014	-0.671406
chr10	37235	37292	-0.138494
chr10	37492	37551	-0.105497
chr10	37741	37800	0.285353
chr10	37930	37989	0.491266
chr10	38261	38320	0.331129
chr10	38496	38555	0.483069
chr10	38657	38713	-0.408928
chr10	38890	38949	-0.143933
chr10	39118	39177	-0.337056
chr10	39305	39361	-0.289841
chr10	39639	39696	-0.190686
chr10	39888	39947	0.504913
chr10	40342	40400	0.130918
chr10	40912	40969	0.175771
chr10	41155	41214	0.341952
chr10	41335	41394	-0.180028
chr10	41617	41676	-0.193554
chr10	41780	41839	0.0353786
chr10	41992	42051	-0.755782
chr10	42431	42490	-0.584053
chr10	42706	42764	-0.186412
chr10	42963	43020	-0.477448
chr10	43297	43356	-0.70526
chr10	43491	43550	0.0170288
chr10	43873	43932	-0.501325
chr10	44155	44212	-0.295434
chr10	44422	44481	-0.148416
chr10	44661	44720	0.37174
chr10	44822	44881	0.0947901
chr10	45166	45225	0.180584
chr10	45497	45556	-0.350351
chr10	45735	45794	-0.132681
chr10	45926	45985	-0.390831
chr10	46140	46199	-0.659287
chr10	46429	46488	0.381036
chr10	46816	46875	0.060365
chr10	47184	47243	-0.240275
chr10	47372	47430	-0.144889
chr10	47711	47770	-0.70003
chr10	47940	47998	-0.70993
chr10	48243	48302	-0.57646
chr10	48585	48644	-0.743674
chr10	48876	48932	-0.813304
chr10	49121	49180	-0.881407
chr10	49420	49479	-0.971628
chr10	49635	49694	-0.63819
chr10	49862	49921	-0.435408
chr10	50203	50260	-0.210322
chr10	50429	50487	-0.695228
chr10	50727	50786	-0.498391
chr10	51060	51119	-0.943554
chr10	51362	51421	-0.512126
chr10	51548	51607	-0.441034
chr10	51740	51799	-0.140538
chr10	52078	52133	-0.734114
chr10	52303	52362	-0.410081
chr10	52594	52653	-0.504039
chr10	53099	53158	-0.873836
chr10	53324	53383	-0.809997
chr10	53706	53761	-0.369745
chr10	54192	54251	-0.224914
chr10	54424	54481	0.152246
chr10	54685	54744	0.250423
chr10	54875	54933	0.350808
chr10	55206	55265	0.727187
chr10	55756	55815	0.232897
chr10	56043	56102	0.432008
chr10	56335	56394	1.13747
chr10	56576	56635	0.202779
chr10	56837	56895	0.298758
chr10	57023	57080	0.187286
chr10	57253	57311	0.04952
chr10	57484	57541	0.627659
chr10	57818	57876	0.231172
chr10	58075	58131	0.964756
chr10	58244	58300	0.879809
chr10	58406	58465	0.494211
chr10	58712	58770	0.648118
chr10	58933	58992	0.287133
chr10	59271	59330	-1.53109
chr10	59624	59683	0.936462
chr10	59785	59842	-0.916755
chr10	59993	60052	-0.927666
chr10	60161	60220	-1.10075
chr10	60341	60400	-1.73494
chr10	60574	60633	-1.39431
chr10	60813	60872	-0.291533
chr10	61351	61410	-0.21598
chr10	61646	61705	0.351566
chr10	61961	62015	0.345039
chr10	62224	62280	0.56483
chr10	62643	62698	-0.0245274
chr10	62838	62896	-0.033999
chr10	63148	63203	0.329228
chr10	63324	63382	1.10941
chr10	63551	63610	1.16894
chr10	63754	63810	0.0824397
chr10	64281	64340	-0.335847
chr10	64558	64617	-0.158393
chr10	64765	64824	-0.268305
chr10	65134	65193	-0.228968
chr10	65410	65468	-0.593392
chr10	65797	65856	-0.134791
chr10	66154	66213	-0.187533
chr10	66460	66519	0.248511
chr10	66700	66759	-0.368492
chr10	66916	66973	-0.382051
chr10	67137	67193	-0.245538
chr10	67441	67500	-0.276392
chr10	67598	67657	0.229425
chr10	67882	67941	0.172046
chr10	68244	68303	0.244489
chr10	68432	68491	0.103734
chr10	68753	68812	-0.187203
chr10	69063	69119	-0.925446
chr10	69332	69391	0.00819452
chr10	69490	69548	0.370344
chr10	69758	69808	0.773292
chr10	69933	69992	0.632142
chr10	70334	70393	0.32536
chr10	70495	70554	0.550952
chr10	70764	70823	0.292176
chr10	71177	71236	0.0732208
chr10	71571	71630	0.0641229
chr10	71796	71855	-0.343385
chr10	72094	72152	-0.219409
chr10	72277	72336	-0.00144185
chr10	72487	72545	0.575093
chr10	72668	72727	1.09244
chr10	72944	73003	0.250884
chr10	73251	73310	-0.308312
chr10	73534	73593	-0.4976
chr10	73702	73761	2.17324
chr10	73988	74047	4.52474
chr10	74161	74220	4.50909
chr10	74438	74482	3.78204
chr10	74625	74684	3.60587
chr10	74886	74945	3.63225
chr10	75133	75190	3.08797
chr10	75410	75469	1.0014
chr10	75591	75650	-0.723577
chr10	75796	75855	-0.0238901
chr10	75978	76037	2.75886
chr10	76328	76387	3.36485
chr10	76496	76555	3.59021
chr10	76685	76744	3.32337
chr10	76944	77002	0.561676
chr10	77228	77285	-0.0351966
chr10	77391	77450	0.0258301
chr10	77698	77757	0.202164
chr10	77940	77999	-0.240846
chr10	78250	78309	0.117909
chr10	78561	78620	0.177639
chr10	79010	79068	0.371992
chr10	79272	79319	0.431305
chr10	79460	79519	0.459995
chr10	79619	79678	0.60376
chr10	79823	79881	0.595222
chr10	80065	80124	-0.429079
chr10	80225	80284	0.408231
chr10	80512	80569	0.392617
chr10	80722	80781	0.410483
chr10	80906	80964	0.107107
chr10	81067	81121	0.243412
chr10	81244	81303	0.310175
chr10	81601	81658	0.808541
chr10	81825	81883	0.998412
chr10	82035	82094	0.848592
chr10	82383	82442	-0.252098
chr10	82801	82860	-1.32638
chr10	83111	83170	-1.1722
chr10	83296	83355	-0.599776
chr10	83671	83729	0.134973
chr10	83948	84007	-0.600392
chr10	84192	84249	0.158542
chr10	84448	84507	0.457412
chr10	84751	84810	-0.101706
chr10	85000	85059	0.122062
chr10	85404	85463	0.566137
chr10	85586	85644	-0.454407
chr10	85899	85958	-0.34244
chr10	86096	86155	-0.15569
chr10	86301	86360	-0.159195
chr10	86475	86533	-0.536618
chr10	86729	86788	-0.62295
chr10	87028	87087	-0.910547
chr10	87377	87435	0.073122
chr10	87606	87665	0.0565083
chr10	87844	87903	0.146356
chr10	88092	88151	0.204768
chr10	88408	88467	0.645492
chr10	88690	88749	-0.394523
chr10	88905	88964	-0.205124
chr10	89074	89133	0.59264
chr10	89234	89293	1.1359
chr10	89412	89471	0.639888
chr10	89655	89714	-0.0523268
chr10	89974	90033	-0.732961
chr10	90134	90193	-1.11171
chr10	90356	90405	-1.84022
chr10	90594	90653	0.186638
chr10	90953	91009	2.64422
chr10	91160	91219	2.52205
chr10	91381	91440	2.4245
chr10	91859	91918	2.0405
chr10	92026	92084	-0.100838
chr10	92506	92565	-0.415905
chr10	92804	92863	0.381596
chr10	93166	93225	0.433722
chr10	93502	93561	-0.302796
chr10	93730	93788	-0.430365
chr10	94054	94113	-0.368602
chr10	94429	94479	-0.228254
chr10	94589	94647	-0.471888
chr10	94750	94806	-1.10286
chr10	95020	95079	0.342875
chr10	95260	95319	0.821177
chr10	95449	95502	0.575675
chr10	95917	95976	1.14143
chr10	96219	96278	1.14398
chr10	96402	96461	-0.132747
chr10	96571	96630	-0.244714
chr10	96836	96895	0.568423
chr10	97026	97085	0.136819
chr10	97300	97355	-0.662385
chr10	97481	97540	-0.818446
chr10	97703	97761	-0.368141
chr10	97914	97973	-0.154723
chr10	98129	98188	-0.0861035
chr10	98485	98544	-0.14546
chr10	98764	98823	0.116183
chr10	99054	99113	0.147191
chr10	99219	99278	0.322679
chr10	99660	99719	1.22206
chr10	100028	100085	0.143851
chr10	100323	100382	0.266794
chr10	100754	100813	0.0987457
chr10	101107	101166	-1.05455
chr10	101369	101427	-0.487008
chr10	101643	101699	-0.312399
chr10	101845	101904	-0.52185
chr10	102008	102065	0.250477
chr10	102185	102241	-0.383007
chr10	102375	102434	-0.00939709
chr10	102885	102944	0.187539
chr10	103269	103328	0.302769
chr10	103525	103582	0.443656
chr10	103719	103778	0.587531
chr10	103909	103968	0.61833
chr10	104119	104178	0.438689
chr10	104401	104454	0.188726
chr10	104748	104807	-0.772945
chr10	104942	105001	0.560369
chr10	105192	105247	1.27016
chr10	105568	105627	0.843241
chr10	105917	105976	0.993314
chr10	106151	106210	0.787664
chr10	106321	106378	0.739922
chr10	106497	106555	0.896027
chr10	106895	106954	1.06393
chr10	107303	107362	0.30745
chr10	107506	107565	-0.356724
chr10	107926	107983	-0.173292
chr10	108083	108142	-0.380612
chr10	108497	108556	0.127941
chr10	108860	108919	-0.143208
chr10	109127	109186	0.470433
chr10	109340	109396	0.600552
chr10	109640	109699	0.441062
chr10	109912	109971	0.487992
chr10	110178	110237	0.659985
chr10	110520	110579	0.39376
chr10	110870	110929	-0.557308
chr10	111156	111215	-0.27559
chr10	111313	111372	-1.10477
chr10	111524	111582	-0.660177
chr10	111744	111803	-0.326947
chr10	112055	112114	-1.26306
chr10	112224	112282	-0.7423
chr10	112406	112463	-1.36449
chr10	112651	112709	-1.06231
chr10	113023	113082	-1.18924
chr10	113259	113318	-1.45152
chr10	113538	113597	-1.30324
chr10	113863	113922	-0.559758
chr10	114169	114227	-1.08953
chr10	114678	114735	-0.7403
chr10	115019	115078	-0.138505
chr10	115181	115238	-1.20367
chr10	115343	115402	-0.811106
chr10	115656	115714	-1.37417
chr10	116035	116094	-0.630894
chr10	116206	116265	-0.1825
chr10	116493	116552	-0.77033
chr10	116754	116813	-0.345176
chr10	116983	117042	0.0780225
chr10	117222	117281	-0.143647
chr10	117541	117600	-0.53253
chr10	117826	117885	-0.423607
chr10	118316	118375	-0.557759
chr10	118771	118830	0.895631
chr10	119149	119208	0.530394
chr10	119310	119368	-0.181951
chr10	119757	119816	-1.36648
chr10	120124	120183	-1.21701
chr10	120316	120375	1.35731
chr10	120543	120587	4.42805
chr10	120875	120922	4.2761
chr10	121240	121296	5.53723
chr10	121450	121509	4.98994
chr10	121748	121807	6.00318
chr10	121928	121987	3.76869
chr10	122217	122275	4.21086
chr10	122444	122502	4.07033
chr10	122695	122753	2.54532
chr10	123106	123161	-1.43593
chr10	123320	123379	-0.23388
chr10	123570	123629	0.81898
chr10	123944	124003	1.34492
chr10	124115	124174	1.15699
chr10	124334	124393	1.88489
chr10	124508	124567	1.38902
chr10	124671	124730	1.14977
chr10	124995	125052	1.4605
chr10	125328	125383	1.51858
chr10	125686	125738	1.18136
chr10	125893	125952	1.38949
chr10	126220	126279	0.435931
chr10	126571	126630	0.689905
chr10	126792	126850	0.507319
chr10	127200	127259	0.726088
chr10	127377	127430	-0.186994
chr10	127552	127611	0.0690345
chr10	127797	127856	-0.305367
chr10	128101	128160	-0.481854
chr10	128313	128372	-0.331111
chr10	128638	128697	0.0462126
chr10	128876	128935	-0.195785
chr10	129061	129119	-0.309103
chr10	129296	129355	-0.139142
chr10	129524	129583	-0.211036
chr10	129892	129951	-0.585745
chr10	130280	130339	-0.263855
chr10	130460	130519	-0.142581
chr10	130666	130725	0.165695
chr10	130878	130935	0.0964053
chr10	131082	131141	0.450545
chr10	131244	131301	0.273827
chr10	131422	131479	0.746383
chr10	131646	131705	-0.0881693
chr10	131819	131878	-0.148108
chr10	132071	132130	0.486607
chr10	132237	132296	-0.00227693
chr10	132639	132698	0.29433
chr10	132987	133046	0.381442
chr10	133191	133249	0.22181
chr10	133367	133425	-0.373799
chr10	133627	133686	0.190681
chr10	133815	133874	0.307406
chr10	134232	134289	0.0428833
chr10	134407	134464	-0.1637
chr10	134872	134930	-1.25039
chr10	135143	135197	-1.43609
chr10	135423	135482	-1.62797
chr10	135653	135712	-0.134945
chr10	135827	135886	0.460786
chr10	136006	136065	1.1584
chr10	136392	136447	1.43451
chr10	136620	136679	0.427339
chr10	137023	137082	-0.511027
chr10	137364	137421	0.0154795
chr10	137725	137783	-0.484228
chr10	137883	137942	0.21925
chr10	138185	138243	-0.777176
chr10	138436	138495	-0.532926
chr10	138708	138756	-0.0827193
chr10	138883	138942	1.01453
chr10	139170	139229	4.18201
chr10	139525	139584	5.68193
chr10	139778	139837	4.73499
chr10	139954	140013	2.06307
chr10	140170	140229	0.724715
chr10	140565	140624	1.15701
chr10	140828	140887	1.37279
chr10	141178	141235	0.922837
chr10	141418	141477	-0.157964
chr10	141975	142033	-1.00868
chr10	142247	142306	-0.552704
chr10	142415	142473	-0.694382
chr10	142638	142697	0.12994
chr10	142873	142932	-0.454396
chr10	143063	143122	-0.112771
chr10	143428	143486	-0.220672
chr10	143620	143677	-0.254031
chr10	143852	143911	-0.106431
chr10	144014	144073	-0.152064
chr10	144332	144391	-0.0114848
chr10	144551	144610	0.191582
chr10	144718	144777	-0.323837
chr10	144903	144962	-0.364218
chr10	145138	145197	-0.620807
chr10	145421	145480	-0.151976
chr10	145820	145879	0.269124
chr10	146070	146129	0.420043
chr10	146359	146418	0.516725
chr10	146737	146794	0.160421
chr10	147042	147093	0.954417
chr10	147265	147323	0.857767
chr10	147453	147512	1.66639
chr10	147643	147702	0.593783
chr10	147826	147883	0.325898
chr10	148209	148268	0.114195
chr10	148429	148488	-0.144218
chr10	148632	148689	-0.404511
chr10	148865	148924	-0.324684
chr10	149023	149081	-0.273996
chr10	149266	149323	-0.307268
chr10	149700	149758	-0.190082
chr10	149920	149974	0.17732
chr10	150110	150169	-0.678109
chr10	150655	150714	1.71529
chr10	150852	150911	1.00326
chr10	151080	151139	1.1372
chr10	151259	151318	0.986248
chr10	151475	151534	0.467466
chr10	151777	151833	-0.573999
chr10	151958	152016	-0.515741
chr10	152155	152210	-0.434321
chr10	152334	152393	-0.836466
chr10	152555	152614	-0.492655
chr10	152846	152905	1.18606
chr10	153184	153243	2.20405
chr10	154353	154412	2.0149
chr10	154527	154586	1.03767
chr10	154723	154782	-0.487008
chr10	154952	155011	-0.259888
chr10	155294	155353	-0.149328
chr10	155692	155750	-0.735707
chr10	155909	155968	1.01733
chr10	156210	156269	3.435
chr10	156379	156423	3.05556
chr10	156587	156646	2.40343
chr10	156797	156856	2.92513
chr10	157059	157118	0.973294
chr10	157349	157408	-1.959
chr10	157660	157719	-1.7421
chr10	157881	157935	-0.908767
chr10	158231	158290	-0.615885
chr10	158414	158473	-0.566395
chr10	158628	158683	0.118249
chr10	158980	159039	0.622297
chr10	159268	159327	1.738
chr10	159633	159692	-0.414026
chr10	160088	160146	-0.602919
chr10	160662	160721	0.577202
chr10	160931	160990	0.384508
chr10	161216	161275	0.399045
chr10	161506	161565	0.311834
chr10	161685	161744	-0.569571
chr10	161925	161983	-0.833566
chr10	162127	162186	-0.903591
chr10	162306	162364	-0.842642
chr10	162462	162521	-0.831808
chr10	162728	162787	-1.16696
chr10	163017	163076	-0.946093
chr10	163376	163433	-0.75498
chr10	163605	163663	-0.246659
chr10	163779	163838	-0.366064
chr10	164081	164140	-0.476558
chr10	164244	164303	-0.284885
chr10	164572	164631	-1.16515
chr10	164811	164868	-1.01159
chr10	164998	165056	-0.328507
chr10	165179	165238	0.0761216
chr10	165388	165447	0.839747
chr10	165587	165646	0.94089
chr10	165827	165883	0.643723
chr10	166283	166342	0.570917
chr10	166466	166524	0.898257
chr10	166673	166732	0.713375
chr10	166914	166973	1.04971
chr10	167094	167153	0.867964
chr10	167255	167310	0.775808
chr10	167505	167564	0.960185
chr10	167871	167930	1.18994
chr10	168257	168316	0.601343
chr10	168583	168641	1.09266
chr10	168892	168951	0.631702
chr10	169286	169345	0.6686
chr10	169680	169736	1.31483
chr10	169877	169936	0.881831
chr10	170190	170249	1.10105
chr10	170440	170498	0.657381
chr10	170836	170895	1.25553
chr10	171070	171128	1.06521
chr10	171283	171342	1.4248
chr10	171769	171824	0.83656
chr10	171942	171993	1.07232
chr10	172173	172232	0.860976
chr10	172386	172445	2.78834
chr10	172558	172617	3.26962
chr10	172902	172960	1.05162
chr10	173070	173127	-0.610116
chr10	173362	173416	1.72399
chr10	173544	173603	1.35244
chr10	173732	173791	0.348182
chr10	173972	174026	-0.149174
chr10	174162	174220	0.202504
chr10	174440	174499	-0.503555
chr10	174644	174702	-0.472789
chr10	174810	174869	-0.0612709
chr10	175070	175127	-0.105244
chr10	175249	175306	0.226568
chr10	175569	175628	-0.269469
chr10	175886	175944	-0.117034
chr10	176054	176111	0.257828
chr10	176546	176605	0.585476
chr10	176793	176851	0.0634197
chr10	177063	177120	-0.321332
chr10	177231	177290	-0.143746
chr10	177532	177587	0.228392
chr10	177762	177820	1.012
chr10	177966	178025	0.256411
chr10	178350	178409	0.259696
chr10	178686	178744	0.361543
chr10	178982	179041	0.285232
chr10	179251	179307	0.731165
chr10	179513	179570	-0.120056
chr10	179921	179980	0.768908
chr10	180082	180134	0.236765
chr10	180518	180576	0.519944
chr10	180691	180750	0.809365
chr10	181018	181076	0.661194
chr10	181243	181301	1.21524
chr10	181502	181561	0.4991
chr10	181776	181832	-0.212201
chr10	182051	182110	0.21236
chr10	182219	182276	0.0444875
chr10	182622	182681	0.768831
chr10	183013	183072	-0.503951
chr10	183407	183466	-0.594227
chr10	183656	183715	-0.365009
chr10	184079	184138	-0.916667
chr10	184395	184454	-1.04785
chr10	184685	184744	-0.105124
chr10	184888	184937	-0.432486
chr10	185053	185107	0.0707156
chr10	185335	185394	0.12615
chr10	185570	185625	0.271783
chr10	185887	185946	-0.00884769
chr10	186154	186213	-0.403313
chr10	186360	186419	0.355544
chr10	186566	186625	0.950439
chr10	186814	186873	1.49601
chr10	186980	187039	0.842142
chr10	187303	187362	0.856745
chr10	187478	187537	0.698849
chr10	187749	187808	0.360477
chr10	188098	188157	0.103427
chr10	188259	188318	0.11937
chr10	188442	188501	0.137148
chr10	188896	188955	0.335425
chr10	189095	189154	0.0293682
chr10	189408	189465	0.0488387
chr10	189594	189653	0.771842
chr10	189947	190006	1.78143
chr10	190341	190399	0.173211
chr10	190648	190702	0.15552
chr10	190827	190885	0.137313
chr10	191168	191227	0.330964
chr10	191401	191460	0.126501
chr10	191604	191663	1.0779
chr10	191819	191870	0.859503
chr10	192040	192099	0.877732
chr10	192298	192357	1.16925
chr10	192641	192696	1.29195
chr10	192830	192889	0.890214
chr10	193041	193100	0.719012
chr10	193310	193369	1.6191
chr10	193551	193610	0.302285
chr10	193997	194054	-0.46479
chr10	194157	194213	-0.308993
chr10	194399	194457	-0.713556
chr10	194555	194614	-0.493194
chr10	194921	194980	-0.934445
chr10	195215	195272	-1.98793
chr10	195532	195591	-1.6745
chr10	195790	195847	-0.762727
chr10	195981	196039	-0.730961
chr10	196178	196225	0.0243907
chr10	196410	196469	0.54292
chr10	196807	196866	0.313559
chr10	197211	197270	1.0061
chr10	203432	203491	-0.691141
chr10	203789	203848	0.629823
chr10	204075	204134	-0.923249
chr10	204282	204341	-2.05891
chr10	204562	204621	-1.05611
chr10	204734	204790	-1.36694
chr10	205067	205126	-0.404016
chr10	205287	205344	-0.24211
chr10	205563	205622	-0.414026
chr10	205771	205830	-0.138999
chr10	205931	205990	-0.00256262
chr10	206166	206224	-0.596985
chr10	206443	206502	-0.740509
chr10	206666	206725	-0.469592
chr10	206877	206935	-0.675747
chr10	207052	207111	0.0400045
chr10	207259	207318	-0.369767
chr10	207509	207568	-0.214772
chr10	207683	207742	0.448215
chr10	207994	208052	0.646305
chr10	208333	208392	0.333381
chr10	208563	208622	0.84801
chr10	208877	208936	0.698245
chr10	209044	209103	0.375333
chr10	209202	209261	1.06358
chr10	209398	209457	1.7166
chr10	209609	209668	1.22053
chr10	209882	209941	0.656084
chr10	210168	210227	0.958119
chr10	210342	210400	0.970701
chr10	210583	210642	1.3199
chr10	210885	210944	1.03569
chr10	211208	211267	1.02884
chr10	211458	211517	-0.564483
chr10	211822	211881	0.0292583
chr10	212271	212330	0.545173
chr10	212552	212611	0.521867
chr10	212916	212975	0.23249
chr10	213170	213229	0.301846
chr10	213429	213488	0.778599
chr10	213761	213820	0.497661
chr10	214214	214273	0.125908
chr10	214398	214457	0.195956
chr10	214601	214660	0.222184
chr10	214920	214979	0.602793
chr10	215102	215161	0.233919
chr10	215295	215354	1.47703
chr10	215523	215582	0.456632
chr10	215924	215983	0.213415
chr10	216221	216280	0.648448
chr10	216524	216583	0.164651
chr10	216784	216843	0.535745
chr10	216962	217021	0.564951
chr10	217293	217352	-0.124968
chr10	217476	217533	-0.655518
chr10	217657	217716	-0.13311
chr10	217900	217959	-0.19384
chr10	218169	218228	-0.116979
chr10	218384	218441	-0.574768
chr10	218544	218603	-0.218277
chr10	218901	218960	-0.234132
chr10	219099	219154	-0.155009
chr10	219429	219488	-0.191587
chr10	219683	219740	0.449435
chr10	219881	219940	-0.980276
chr10	220303	220360	-1.73687
chr10	220536	220595	-2.22143
chr10	220833	220892	-1.14487
chr10	221070	221129	-1.23103
chr10	221389	221448	-1.39968
chr10	221712	221771	-1.31422
chr10	221983	222042	-1.02114
chr10	222278	222337	-1.00646
chr10	222829	222888	-1.33376
chr10	223152	223211	-1.4591
chr10	223475	223533	-1.31396
chr10	223691	223750	-2.16034
chr10	223897	223954	-1.83813
chr10	224110	224167	-2.18771
chr10	224281	224338	-1.31777
chr10	224465	224524	-0.890032
chr10	224723	224782	-1.12948
chr10	225124	225183	-0.412081
chr10	225345	225404	-0.260679
chr10	225589	225648	-0.7106
chr10	225773	225831	0.602057
chr10	225951	226010	0.396364
chr10	226121	226180	0.0518384
chr10	226490	226549	0.312999
chr10	226660	226717	-0.207135
chr10	226978	227037	-0.431387
chr10	227292	227351	1.36131
chr10	227629	227688	4.27387
chr10	227790	227849	5.13534
chr10	228054	228113	5.16463
chr10	228342	228396	1.65729
chr10	228854	228913	-1.1466
chr10	229070	229129	-1.13077
chr10	229610	229669	-0.847817
chr10	229836	229895	-0.807788
chr10	230014	230072	-0.661308
chr10	230387	230446	-0.704689
chr10	230734	230793	-1.21102
chr10	230895	230952	-1.514
chr10	231102	231161	-0.644266
chr10	231300	231359	-0.827478
chr10	231571	231630	-0.54954
chr10	231980	232038	-0.521927
chr10	232262	232321	-0.761529
chr10	232674	232733	-0.960377
chr10	232893	232952	-0.602018
chr10	233194	233253	-0.398006
chr10	233425	233483	-1.02008
chr10	233761	233819	0.552403
chr10	233921	233980	0.784269
chr10	234078	234137	0.832693
chr10	234329	234388	0.485333
chr10	234754	234813	1.05286
chr10	234932	234991	0.436019
chr10	235160	235213	1.15815
chr10	235447	235504	1.69588
chr10	235670	235728	1.24033
chr10	236092	236150	0.461489
chr10	236313	236372	-0.421641
chr10	236582	236641	-0.195862
chr10	236883	236942	0.00938122
chr10	237141	237186	0.0716276
chr10	237378	237432	-0.185115
chr10	237595	237643	0.144356
chr10	237756	237814	0.454984
chr10	237991	238050	0.222557
chr10	238286	238345	0.362103
chr10	238651	238710	0.476366
chr10	238865	238924	0.129589
chr10	239053	239112	-0.51606
chr10	239329	239388	0.390298
chr10	239534	239591	0.297824
chr10	239737	239796	0.250236
chr10	239917	239974	0.278804
chr10	240143	240202	-0.550891
chr10	240512	240571	-0.823006
chr10	240722	240781	-0.14791
chr10	240900	240959	-0.426322
chr10	241179	241237	0.244544
chr10	241537	241596	0.0515198
chr10	241807	241866	0.698476
chr10	241990	242049	0.0398177
chr10	242153	242212	0.140533
chr10	242321	242380	-0.178896
chr10	242603	242662	0.256949
chr10	243123	243181	-0.105992
chr10	243391	243449	-0.134956
chr10	243601	243660	0.348237
chr10	243859	243918	0.41523
chr10	244044	244102	-0.106541
chr10	244374	244433	0.088516
chr10	244629	244687	0.124974
chr10	244844	244902	0.677445
chr10	245047	245100	0.934067
chr10	245448	245507	0.302725
chr10	245629	245688	0.710859
chr10	245860	245919	0.921717
chr10	246158	246217	0.200691
chr10	246493	246552	0.103877
chr10	246905	246964	0.129259
chr10	247083	247140	-0.463307
chr10	247237	247296	-0.744377
chr10	247458	247517	-0.855827
chr10	247821	247880	-0.913239
chr10	247993	248052	-0.879462
chr10	248276	248335	-0.342044
chr10	248465	248523	-0.309081
chr10	248736	248795	-0.233253
chr10	248892	248951	-0.528663
chr10	249064	249123	-0.240066
chr10	249262	249321	-0.37303
chr10	249690	249749	-0.930797
chr10	249951	250010	-0.97265
chr10	250267	250326	-0.363734
chr10	250597	250656	-0.992846
chr10	250858	250917	-0.778681
chr10	251150	251204	-0.370778
chr10	251619	251678	-0.113573
chr10	251927	251986	-0.467032
chr10	252187	252245	-0.190686
chr10	252441	252500	0.0666391
chr10	252712	252771	-0.464647
chr10	252893	252952	-0.35701
chr10	253204	253263	-0.277513
chr10	253499	253558	0.103525
chr10	253837	253896	0.0318185
chr10	254095	254154	-0.240275
chr10	254620	254679	-0.0984649
chr10	254807	254866	0.152916
chr10	255059	255118	-0.255372
chr10	255283	255341	-0.370536
chr10	255509	255568	-0.149998
chr10	255723	255782	-0.695547
chr10	255890	255946	-0.240308
chr10	256047	256106	0.133885
chr10	256540	256599	-0.854673
chr10	256740	256799	-1.32209
chr10	256969	257027	-0.881594
chr10	257235	257294	-0.250526
chr10	257529	257588	-0.394391
chr10	257787	257846	-0.660331
chr10	258012	258071	-0.129341
chr10	258282	258341	0.128292
chr10	258598	258657	0.104712
chr10	259020	259078	-0.141296
chr10	259293	259352	0.188209
chr10	259530	259589	0.249686
chr10	259807	259866	0.912926
chr10	260001	260058	0.134127
chr10	260306	260365	0.289792
chr10	260624	260681	0.663919
chr10	260867	260925	0.423251
chr10	261144	261199	0.0103811
chr10	261313	261372	0.651294
chr10	261476	261531	0.557512
chr10	261683	261742	0.604507
chr10	261978	262037	0.649898
chr10	262279	262338	0.148004
chr10	262519	262578	-0.672714
chr10	262743	262802	-0.252284
chr10	263042	263101	-0.172282
chr10	263205	263263	-0.290489
chr10	263427	263486	-0.173205
chr10	263670	263729	-0.886241
chr10	264029	264087	-0.134681
chr10	264194	264252	-0.235055
chr10	264401	264460	-0.589404
chr10	264707	264766	-0.448517
chr10	265142	265201	-2.02305
chr10	265502	265561	-1.89641
chr10	265876	265933	-1.84849
chr10	266119	266178	-1.57096
chr10	266424	266483	-0.975397
chr10	266711	266770	-1.27582
chr10	266983	267042	-0.746651
chr10	267270	267329	-0.156448
chr10	267450	267509	-0.0281644
chr10	267619	267676	0.249598
chr10	267887	267946	0.538899
chr10	268091	268148	-0.891999
chr10	268344	268403	-1.61542
chr10	268621	268680	-0.516455
chr10	268898	268955	-0.352197
chr10	269306	269365	-0.220167
chr10	269506	269565	0.69541
chr10	269811	269870	-0.774231
chr10	270166	270224	-0.0460527
chr10	270334	270393	-0.418674
chr10	270575	270634	-0.994209
chr10	270793	270852	-1.00387
chr10	271007	271066	-0.453407
chr10	271167	271226	-0.518971
chr10	271334	271393	-0.580328
chr10	271641	271700	-0.626675
chr10	271904	271962	-1.03001
chr10	272404	272460	-1.17551
chr10	272622	272681	-0.734587
chr10	272890	272948	-0.46824
chr10	273280	273339	-0.30362
chr10	273637	273696	-0.199971
chr10	273915	273974	-0.597194
chr10	274344	274403	-0.175919
chr10	274635	274694	0.235853
chr10	274941	275000	-0.233594
chr10	275283	275342	-0.434266
chr10	275550	275605	0.242929
chr10	275823	275882	-0.432607
chr10	276037	276095	-0.00867188
chr10	276440	276499	-0.19017
chr10	276609	276668	-0.128451
chr10	276789	276847	-0.137692
chr10	277079	277138	-0.399368
chr10	277426	277484	0.243434
chr10	277784	277843	-0.634949
chr10	278109	278167	-1.0967
chr10	278393	278452	-1.2111
chr10	278591	278647	-0.498622
chr10	278847	278906	-0.309377
chr10	279063	279122	-0.356406
chr10	279291	279350	0.394869
chr10	279545	279603	0.456336
chr10	279990	280047	1.90424
chr10	280351	280410	0.813684
chr10	280537	280595	0.0129633
chr10	280783	280842	0.842802
chr10	281049	281106	0.449809
chr10	281361	281420	-0.123122
chr10	281613	281670	-0.185214
chr10	282078	282134	0.561929
chr10	282393	282452	0.396528
chr10	282558	282617	0.308208
chr10	282784	282843	-0.147866
chr10	283092	283151	0.0398616
chr10	283287	283346	1.17215
chr10	283474	283533	0.704574
chr10	283760	283816	0.0751547
chr10	284257	284316	-0.255251
chr10	284566	284625	0.0796488
chr10	284964	285023	-0.347747
chr10	285230	285289	0.745493
chr10	285593	285651	0.728956
chr10	285791	285850	0.698717
chr10	285992	286051	0.736922
chr10	286160	286219	0.555216
chr10	286470	286527	0.424262
chr10	286739	286798	0.840175
chr10	287212	287271	0.365312
chr10	287650	287709	0.500144
chr10	288114	288173	0.716518
chr10	288312	288371	0.772193
chr10	288530	288587	0.580883
chr10	288964	289023	0.829583
chr10	289177	289236	0.418394
chr10	289388	289447	0.664501
chr10	289727	289784	0.690652
chr10	289971	290018	0.534009
chr10	290154	290207	0.755668
chr10	290544	290603	1.52002
chr10	290909	290968	0.46195
chr10	291281	291330	0.194176
chr10	291442	291500	0.908048
chr10	291663	291722	0.411626
chr10	292001	292058	0.864481
chr10	292211	292268	1.4247
chr10	292570	292629	1.60487
chr10	292945	293000	1.7136
chr10	293251	293310	1.67146
chr10	293450	293497	1.93105
chr10	293642	293699	1.69413
chr10	293828	293884	1.27993
chr10	294026	294084	-0.315432
chr10	294231	294284	-1.12115
chr10	294453	294508	-1.30922
chr10	294654	294713	-1.63823
chr10	294900	294953	-0.253295
chr10	295227	295286	0.204834
chr10	295550	295600	0.887907
chr10	295728	295785	0.207438
chr10	295893	295949	0.0599365
chr10	296118	296175	0.457478
chr10	296395	296454	0.910168
chr10	296565	296624	-0.176523
chr10	296753	296812	0.144356
chr10	297088	297147	0.523581
chr10	297267	297326	0.537514
chr10	297446	297505	0.911608
chr10	297714	297773	0.397704
chr10	297985	298038	0.244401
chr10	298138	298197	-0.217288
chr10	298489	298548	1.00151
chr10	298867	298926	-0.289808
chr10	299306	299364	-0.623016
chr10	299666	299725	-0.761551
chr10	299954	300013	-0.770352
chr10	300154	300213	-0.967739
chr10	300339	300398	-0.384776
chr10	300603	300662	-0.564626
chr10	300858	300917	-0.277974
chr10	301187	301246	-0.61839
chr10	301367	301424	-1.02833
chr10	301664	301723	-1.11184
chr10	301821	301880	-1.174
chr10	302018	302077	-0.615533
chr10	302178	302237	-0.539552
chr10	302514	302573	-1.28229
chr10	302869	302928	-0.761551
chr10	303046	303102	-0.244285
chr10	303276	303332	-0.141581
chr10	303575	303634	-0.309432
chr10	303795	303854	0.0461027
chr10	303979	304038	-0.604512
chr10	304141	304198	-0.160404
chr10	304470	304529	1.01418
chr10	304625	304684	1.01953
chr10	304794	304853	0.970327
chr10	305092	305151	0.0362027
chr10	305357	305415	0.277969
chr10	305551	305610	-0.00607874
chr10	305745	305804	-0.971881
chr10	306115	306174	-0.478492
chr10	306300	306358	-0.880352
chr10	306612	306671	-0.673747
chr10	306855	306910	-0.672835
chr10	307014	307073	-1.0851
chr10	307283	307342	-0.307553
chr10	307536	307595	0.113678
chr10	307703	307762	0.212646
chr10	308040	308099	-1.30763
chr10	308351	308410	-0.436101
chr10	308712	308771	-0.872737
chr10	309183	309242	-0.962256
chr10	309485	309544	-1.07531
chr10	309677	309736	-0.656386
chr10	309864	309923	-0.25346
chr10	310236	310295	-0.330672
chr10	310609	310667	0.409066
chr10	311050	311108	0.55905
chr10	311219	311278	0.0746053
chr10	311403	311462	0.388266
chr10	311878	311936	0.411021
chr10	312133	312189	0.149499
chr10	312305	312364	0.0775501
chr10	312588	312647	-0.345495
chr10	312761	312820	-0.512752
chr10	313189	313248	-0.57179
chr10	313497	313556	-0.267568
chr10	313787	313846	-0.588701
chr10	313987	314039	0.0618154
chr10	314156	314212	-0.0527883
chr10	314425	314482	0.181276
chr10	314719	314778	0.490035
chr10	314891	314950	0.573389
chr10	315146	315204	0.44181
chr10	315358	315417	0.308252
chr10	315705	315757	1.04914
chr10	315916	315972	0.668863
chr10	316384	316442	-0.229825
chr10	316542	316596	0.555534
chr10	316844	316903	1.15348
chr10	317017	317076	0.127578
chr10	317292	317348	-0.507368
chr10	317489	317544	-0.272667
chr10	317653	317712	-1.03083
chr10	317988	318047	-0.194213
chr10	318154	318213	-0.505226
chr10	318498	318557	0.178705
chr10	318712	318771	0.27798
chr10	318962	319021	0.255356
chr10	319257	319316	0.724352
chr10	319523	319582	0.99694
chr10	319702	319758	0.144642
chr10	319883	319942	0.0180617
chr10	320065	320124	0.474861
chr10	320223	320281	-0.345
chr10	320516	320574	-0.237484
chr10	320716	320775	-0.146878
chr10	320977	321036	-0.238121
chr10	321186	321245	0.0768469
chr10	321606	321665	-0.151075
chr10	321962	322021	0.0769018
chr10	322287	322346	0.456742
chr10	322476	322535	0.324898
chr10	322714	322773	0.0977788
chr10	323076	323134	-0.459252
chr10	323394	323453	0.0265003
chr10	323766	323825	0.149125
chr10	323945	324003	0.0611891
chr10	324125	324184	-0.19562
chr10	324354	324413	0.255367
chr10	324788	324847	-0.938698
chr10	324952	325011	-0.752024
chr10	325177	325232	-0.563901
chr10	325407	325465	-0.578515
chr10	325582	325641	-0.619005
chr10	325923	325982	-0.589437
chr10	326220	326279	-0.985682
chr10	326533	326592	-0.632674
chr10	326760	326816	-0.490249
chr10	327038	327097	-0.618401
chr10	327306	327363	-0.634004
chr10	327637	327696	-0.660924
chr10	327870	327928	0.0991413
chr10	328129	328188	-0.447814
chr10	328292	328351	-0.513005
chr10	328495	328553	-0.487063
chr10	328673	328732	-0.880671
chr10	328853	328912	-0.89434
chr10	329212	329271	-0.42375
chr10	329535	329594	-0.513697
chr10	329717	329776	-0.387886
chr10	329962	330021	0.65081
chr10	330149	330205	0.0759568
chr10	330412	330471	-0.18439
chr10	330896	330952	-0.830698
chr10	331057	331116	-0.780769
chr10	331358	331415	-0.356087
chr10	331553	331612	0.310999
chr10	331734	331791	-0.630081
chr10	331911	331969	-0.598524
chr10	332257	332314	-0.486887
chr10	332597	332646	-0.0377019
chr10	332757	332816	-0.0664022
chr10	332972	333029	-0.318278
chr10	333143	333196	0.809354
chr10	333408	333465	0.442908
chr10	333597	333656	0.469653
chr10	333942	334001	-0.296313
chr10	334236	334293	-0.134143
chr10	334504	334563	-0.517664
chr10	334760	334815	-0.167073
chr10	335043	335102	-0.750585
chr10	335315	335374	0.136456
chr10	335562	335621	0.291605
chr10	335838	335897	-0.169568
chr10	336118	336177	-0.286303
chr10	336281	336340	-0.355472
chr10	336454	336513	-0.158338
chr10	336752	336811	-0.328266
chr10	336924	336983	0.132215
chr10	337101	337160	-0.394468
chr10	337465	337518	-0.864551
chr10	337749	337804	-0.182237
chr10	337921	337980	-0.152382
chr10	338101	338155	1.06238
chr10	338350	338407	1.68366
chr10	338708	338756	1.68347
chr10	339072	339131	-0.537936
chr10	339269	339327	-0.945906
chr10	339637	339696	-0.134934
chr10	339998	340057	-0.423179
chr10	340342	340400	-0.171282
chr10	340587	340646	-0.334452
chr10	340996	341055	-0.186423
chr10	341155	341210	-0.162579
chr10	341312	341371	-0.134692
chr10	341541	341600	0.135951
chr10	341858	341917	0.77772
chr10	342288	342347	1.12351
chr10	342621	342676	-0.193477
chr10	342821	342880	-0.162887
chr10	343139	343198	-0.11799
chr10	343532	343588	0.602398
chr10	343725	343784	-0.178896
chr10	343881	343940	0.429679
chr10	344139	344198	-0.101168
chr10	344515	344574	-0.178918
chr10	344697	344756	-0.0391413
chr10	345099	345158	-0.582415
chr10	345368	345427	0.112799
chr10	345637	345696	-0.00963881
chr10	345978	346035	-0.517246
chr10	346201	346257	-0.325442
chr10	346559	346618	-0.220705
chr10	346969	347028	0.826419
chr10	347206	347265	0.660359
chr10	347454	347513	-0.368965
chr10	347636	347695	-0.161601
chr10	347932	347991	-0.437298
chr10	348112	348171	0.163805
chr10	348286	348345	0.0420702
chr10	348448	348507	1.46524
chr10	348895	348954	3.40907
chr10	349192	349251	1.22906
chr10	349562	349620	0.514483
chr10	349778	349837	-0.228485
chr10	350024	350082	-0.724104
chr10	350348	350407	-0.532102
chr10	350614	350673	-0.786109
chr10	350790	350849	-0.424465
chr10	351017	351073	-0.232374
chr10	351230	351289	-0.469273
chr10	351580	351639	-0.861343
chr10	351751	351808	-0.344813
chr10	351964	352022	-1.15026
chr10	352247	352306	-0.789746
chr10	352416	352475	-0.69959
chr10	352581	352640	-0.375689
chr10	352766	352825	-1.04415
chr10	352984	353043	-0.383678
chr10	353147	353206	-0.790361
chr10	353359	353415	-0.781802
chr10	353612	353670	-0.210937
chr10	354022	354078	-1.62703
chr10	354202	354261	-0.145856
[truncated: 411,339 more rows]
