# Supplementary material for: DSIF and RNA Polymerase II CTD Phosphorylation Coordinate the Recruitment of Rpd3S to Actively Transcribed Genes
Source: PLoS Genet. 2010 Oct 28;6(10):e1001173. doi: 10.1371/journal.pgen.1001173 (PMC2965751; doi:10.1371/journal.pgen.1001173)
Supplement: Dataset S4 — A UCSC Genome Browser-ready file containing all the log2 enrichment ratios for all the experiments not already in Datasets S1, S2, S3, S4. (2.26 MB GZ) [file pgen.1001173.s004.gz]

Archive with 1 entries (1 files):
- SuppDataset4_others.bed
