# Supplementary material for: DSIF and RNA Polymerase II CTD Phosphorylation Coordinate the Recruitment of Rpd3S to Actively Transcribed Genes
Source: PLoS Genet. 2010 Oct 28;6(10):e1001173. doi: 10.1371/journal.pgen.1001173 (PMC2965751; doi:10.1371/journal.pgen.1001173)
Supplement: Dataset S4 — A UCSC Genome Browser-ready file containing all the log2 enrichment ratios for all the experiments not already in Datasets S1, S2, S3, S4. (2.26 MB GZ) [file pgen.1001173.s004.gz › SuppDataset4_others.bed]

track type=wiggle_0 name="RPD3-18Myc_vs_NoTag" description="RPD3-18Myc_vs_NoTag" db=sacCer1 visibility=full color=255,100,0 priority=50 group=user autoScale=off maxHeightPixels=128:64:16 graphType=bar yLineMark=1 yLineOnOff=on windowingFunction=mean viewLimits=-2:2 gridDefault=on
chr1	61	120	-3.84445
chr1	2263	2322	-0.26937
chr1	2858	2917	1.72604
chr1	3010	3069	0.123544
chr1	3174	3233	-0.0881951
chr1	3525	3584	-1.02162
chr1	3619	3678	-0.46464
chr1	3978	4037	-1.3391
chr1	4141	4200	-1.97454
chr1	4307	4366	-1.06575
chr1	4670	4729	-1.26744
chr1	4830	4889	-0.868057
chr1	5085	5144	-0.663988
chr1	5291	5350	-0.332548
chr1	5436	5495	-0.284548
chr1	5679	5738	-0.999873
chr1	5980	6039	-0.839243
chr1	6179	6238	-1.12132
chr1	6428	6487	-0.51697
chr1	6786	6845	-0.437162
chr1	7060	7119	-0.286253
chr1	7453	7512	-1.07547
chr1	7757	7816	-1.65163
chr1	8063	8122	-1.48482
chr1	8342	8401	-1.10308
chr1	8487	8546	-1.15044
chr1	8932	8991	-1.44074
chr1	9101	9160	-0.791911
chr1	9274	9333	-1.00844
chr1	9509	9568	-2.27623
chr1	9751	9810	-1.40092
chr1	10000	10059	-1.51829
chr1	10156	10215	-1.97411
chr1	10442	10501	-1.78305
chr1	10615	10674	-1.6513
chr1	10765	10824	-1.58552
chr1	11055	11114	-1.5887
chr1	11282	11341	-1.30077
chr1	11422	11481	-0.00173065
chr1	11572	11631	-0.638997
chr1	13286	13345	-1.06218
chr1	13580	13639	-0.786498
chr1	13874	13933	-1.29709
chr1	16124	16183	-0.799443
chr1	17180	17239	-1.03014
chr1	18457	18516	-1.34997
chr1	21400	21459	-0.494168
chr1	25410	25469	-1.39912
chr1	27166	27225	-0.820103
chr1	27858	27917	-0.631857
chr1	28076	28135	0.269156
chr1	28310	28369	-1.33447
chr1	28485	28544	-0.00944658
chr1	28701	28760	4.59699
chr1	28990	29049	0.439183
chr1	29100	29159	-0.0722796
chr1	29475	29534	0.432411
chr1	29683	29742	0.610661
chr1	29827	29886	0.961402
chr1	30150	30209	0.90359
chr1	30332	30391	-0.349915
chr1	30575	30634	0.398024
chr1	30891	30950	0.0124344
chr1	31254	31313	-1.19864
chr1	31405	31464	0.587536
chr1	31761	31820	-0.439374
chr1	31920	31979	-0.346368
chr1	32136	32195	0.0550678
chr1	32425	32484	-0.564994
chr1	32882	32941	-0.0392508
chr1	32982	33041	-0.132786
chr1	33180	33239	-0.411435
chr1	33299	33358	0.366285
chr1	33499	33558	1.01762
chr1	33962	34021	-0.514621
chr1	34167	34226	0.201809
chr1	34518	34577	0.858123
chr1	34862	34921	1.34853
chr1	35189	35248	-0.145546
chr1	35540	35599	-0.0509283
chr1	35731	35790	0.472212
chr1	36154	36213	0.745793
chr1	36467	36526	0.834008
chr1	36725	36784	-0.506675
chr1	37067	37126	0.0162118
chr1	37404	37463	-0.970045
chr1	37588	37647	-0.90583
chr1	37895	37954	-0.10623
chr1	38168	38227	-0.811765
chr1	38392	38451	-0.881646
chr1	38775	38834	-1.14422
chr1	39023	39082	-0.548548
chr1	39367	39426	-0.636141
chr1	39595	39654	-0.727028
chr1	40006	40065	-1.53112
chr1	40287	40346	-0.184495
chr1	40661	40720	-0.593462
chr1	40958	41017	-0.585953
chr1	41074	41133	-0.0755732
chr1	41322	41381	0.488265
chr1	41672	41731	-0.236364
chr1	41906	41965	1.10989
chr1	42108	42167	-0.0695848
chr1	42264	42323	0.751413
chr1	42521	42580	-1.32079
chr1	42712	42771	-0.237055
chr1	42865	42924	0.11288
chr1	43038	43097	-0.111343
chr1	43272	43331	-0.932732
chr1	43533	43592	-1.18273
chr1	43815	43874	-0.661638
chr1	44193	44252	-0.246775
chr1	44452	44511	-0.132763
chr1	44863	44922	0.431605
chr1	45091	45150	2.11467
chr1	45285	45344	3.08176
chr1	45488	45547	3.21708
chr1	45809	45868	1.37926
chr1	45957	46016	1.27927
chr1	46299	46358	-0.222291
chr1	46533	46592	1.25673
chr1	46905	46964	-0.21317
chr1	47262	47321	-0.0799494
chr1	47447	47506	-0.493731
chr1	47897	47956	-0.153907
chr1	48068	48127	0.430177
chr1	48268	48327	1.14417
chr1	48482	48541	0.746392
chr1	48778	48837	-0.143773
chr1	48950	49009	-0.454091
chr1	49346	49405	-0.67935
chr1	49596	49655	-0.590306
chr1	50008	50067	-0.613731
chr1	50369	50428	0.32729
chr1	50474	50533	-0.454161
chr1	51036	51095	-0.610414
chr1	51335	51394	-0.810821
chr1	51582	51641	-0.123527
chr1	51666	51725	0.133908
chr1	51871	51930	-0.292587
chr1	52126	52185	-0.175305
chr1	52406	52465	-0.663942
chr1	52562	52621	-0.0701145
chr1	52726	52785	-0.664978
chr1	53018	53077	-0.607696
chr1	53169	53228	-0.293761
chr1	53551	53610	-1.05626
chr1	53660	53719	-0.736057
chr1	53975	54034	-0.314951
chr1	54285	54344	-0.464502
chr1	54533	54592	-0.999343
chr1	54824	54883	-1.26353
chr1	54980	55039	-0.382161
chr1	55137	55196	-1.02802
chr1	55444	55503	-1.58352
chr1	55863	55922	-1.35008
chr1	55989	56048	-1.0074
chr1	56447	56506	-0.477815
chr1	56736	56795	-0.333654
chr1	57034	57093	-0.509923
chr1	57258	57317	-0.397661
chr1	57382	57441	-0.461439
chr1	57524	57583	-0.182376
chr1	57699	57758	-0.770537
chr1	57921	57980	0.297394
chr1	58089	58148	0.53873
chr1	58394	58453	0.918284
chr1	58517	58576	0.812841
chr1	58705	58764	-0.332272
chr1	58999	59058	-0.113876
chr1	59421	59480	-0.0187287
chr1	59702	59761	0.276826
chr1	59983	60042	-0.733569
chr1	60234	60293	0.0638432
chr1	60654	60713	-0.142713
chr1	60793	60852	-0.242675
chr1	61066	61125	-0.605208
chr1	61266	61325	-0.113692
chr1	61429	61488	0.280534
chr1	61870	61929	-1.02938
chr1	62130	62189	-0.18742
chr1	62358	62417	0.0208183
chr1	62627	62686	1.64872
chr1	62791	62850	-0.455565
chr1	62970	63029	-0.0415771
chr1	63307	63366	-0.302306
chr1	63488	63547	-0.263681
chr1	63921	63980	-0.453101
chr1	64217	64276	0.0339469
chr1	64638	64697	0.119882
chr1	64944	65003	-0.900878
chr1	65134	65193	0.458231
chr1	65466	65525	1.04648
chr1	65704	65763	-0.0438343
chr1	65851	65910	0.658891
chr1	66201	66260	0.641225
chr1	66468	66527	1.00837
chr1	66877	66936	0.970569
chr1	67031	67090	1.69149
chr1	67300	67359	1.48509
chr1	67640	67699	1.76503
chr1	67775	67834	1.5322
chr1	68018	68077	0.970499
chr1	68141	68200	1.64487
chr1	68407	68466	3.26637
chr1	68654	68713	2.97657
chr1	68854	68913	1.50184
chr1	69145	69204	1.42012
chr1	69261	69320	1.21819
chr1	69551	69610	1.68555
chr1	69761	69820	5.64695
chr1	70068	70127	4.12673
chr1	70224	70283	3.1724
chr1	70578	70637	4.66938
chr1	70798	70857	6.30875
chr1	70961	71020	8.16718
chr1	71195	71254	4.05848
chr1	71376	71435	2.44159
chr1	71626	71685	2.63673
chr1	71922	71981	2.14622
chr1	72300	72359	1.65015
chr1	72542	72601	1.49963
chr1	72794	72853	1.50011
chr1	73053	73112	1.56315
chr1	73252	73311	1.63587
chr1	73431	73490	1.91901
chr1	73741	73800	0.951405
chr1	74076	74135	-0.646114
chr1	74417	74476	0.32653
chr1	74732	74791	-0.297423
chr1	74875	74934	-0.436494
chr1	75018	75077	0.452795
chr1	75258	75317	-0.670483
chr1	75489	75548	-0.56223
chr1	75672	75731	-0.0728093
chr1	75993	76052	-0.335243
chr1	76220	76279	-0.431197
chr1	76560	76619	-0.0838189
chr1	76901	76960	-0.222383
chr1	77191	77250	0.00550159
chr1	77357	77416	1.24351
chr1	77731	77790	1.48364
chr1	78021	78080	-0.17459
chr1	78347	78406	-0.649777
chr1	78672	78731	-0.27621
chr1	79069	79128	0.869617
chr1	79243	79302	0.493194
chr1	79432	79491	1.12208
chr1	79637	79696	0.509386
chr1	79894	79953	0.612872
chr1	80032	80091	-0.200387
chr1	80490	80549	-0.87089
chr1	80651	80710	-0.518813
chr1	80785	80844	-0.521623
chr1	81192	81251	-0.606913
chr1	81582	81641	-0.48279
chr1	81738	81797	-0.454575
chr1	82057	82116	0.226983
chr1	82219	82278	0.15344
chr1	82458	82517	-0.0955195
chr1	82724	82783	-0.347358
chr1	83095	83154	-1.2372
chr1	83217	83276	-1.73551
chr1	83408	83467	-1.42372
chr1	83788	83847	-0.945124
chr1	83910	83969	-0.631535
chr1	84416	84475	-0.710076
chr1	84630	84689	-0.112932
chr1	84974	85033	-0.823926
chr1	85093	85152	-0.589892
chr1	85554	85613	-0.519573
chr1	85886	85945	-0.769707
chr1	86278	86337	-0.232794
chr1	86604	86663	-0.944226
chr1	86931	86990	-0.94692
chr1	87026	87085	-1.14929
chr1	87248	87307	-1.26525
chr1	87340	87399	-0.6896
chr1	87671	87730	-0.323911
chr1	87863	87922	-0.21347
chr1	88042	88101	-0.343581
chr1	88409	88468	-0.771596
chr1	88735	88794	-0.185969
chr1	88966	89025	-0.974974
chr1	89351	89410	-0.76851
chr1	89501	89560	-0.613569
chr1	89768	89827	-0.581715
chr1	90212	90271	-0.569093
chr1	90556	90615	-0.325109
chr1	90714	90773	-0.693262
chr1	91015	91074	-0.0762182
chr1	91571	91630	0.29311
chr1	91805	91864	-0.15522
chr1	92009	92068	-0.0864907
chr1	92323	92382	-0.0126481
chr1	92524	92583	1.26985
chr1	92839	92898	1.60106
chr1	92944	93003	-0.0840723
chr1	93259	93318	-1.59054
chr1	93741	93800	-1.45845
chr1	93901	93960	-0.512433
chr1	94188	94247	-0.801331
chr1	94467	94526	-0.977324
chr1	94628	94687	-1.41416
chr1	94839	94898	-0.992087
chr1	95135	95194	-1.52923
chr1	95317	95376	-0.560825
chr1	95483	95542	-0.2099
chr1	95781	95840	-0.645792
chr1	96115	96174	-0.613892
chr1	96439	96498	-1.64626
chr1	96738	96797	-0.941761
chr1	96956	97015	-0.936924
chr1	97207	97266	-1.32583
chr1	97636	97695	-1.04375
chr1	98056	98115	-1.31549
chr1	98376	98435	-0.692502
chr1	98544	98603	-0.700794
chr1	98873	98932	-0.494905
chr1	99093	99152	-0.396763
chr1	99388	99447	-1.11388
chr1	99711	99770	-0.586022
chr1	99913	99972	-0.376264
chr1	100227	100286	-0.410283
chr1	100754	100813	1.20364
chr1	100980	101039	1.00942
chr1	101167	101226	0.661862
chr1	101388	101447	-0.283189
chr1	101786	101845	-0.0269974
chr1	102122	102181	-0.313086
chr1	102349	102408	-0.15879
chr1	102594	102653	-0.615688
chr1	102805	102864	-0.26831
chr1	103326	103385	-0.608871
chr1	103602	103661	-1.01777
chr1	103884	103943	-1.17001
chr1	104068	104127	-0.534567
chr1	104395	104454	-1.4272
chr1	104701	104760	-0.682598
chr1	105201	105260	-1.02696
chr1	105443	105502	-0.0743065
chr1	105630	105689	1.15757
chr1	105914	105973	2.91314
chr1	106209	106268	1.60014
chr1	106495	106554	-0.258959
chr1	106693	106752	0.070062
chr1	107134	107193	0.859943
chr1	107511	107570	1.16004
chr1	107638	107697	0.493056
chr1	108160	108219	-0.153861
chr1	108480	108539	-0.439351
chr1	108763	108822	1.11832
chr1	109127	109186	-0.172287
chr1	109261	109320	-0.133662
chr1	109527	109586	-0.126614
chr1	109939	109998	-1.83996
chr1	110321	110380	-0.0701375
chr1	110551	110610	-0.329232
chr1	110739	110798	-0.245692
chr1	111020	111079	-0.246521
chr1	111264	111323	-0.869876
chr1	111675	111734	-0.191266
chr1	111799	111858	-0.974491
chr1	112148	112207	-0.816302
chr1	112427	112486	-0.70745
chr1	112836	112895	-0.855711
chr1	113172	113231	-0.7976
chr1	113409	113468	-0.592886
chr1	113569	113628	-0.800157
chr1	113779	113838	-0.657331
chr1	114055	114114	-0.791266
chr1	114393	114452	-0.873677
chr1	114640	114699	-0.0714965
chr1	114825	114884	-0.207642
chr1	114987	115046	-0.331351
chr1	115268	115327	-0.664448
chr1	115574	115633	-0.80117
chr1	115970	116029	-0.536157
chr1	116224	116283	-0.109638
chr1	116678	116737	-1.24234
chr1	116769	116828	-1.34898
chr1	117077	117136	-0.278445
chr1	117409	117468	-0.961385
chr1	117941	118000	-1.02938
chr1	118188	118247	-1.35066
chr1	118379	118438	-0.387757
chr1	118519	118578	-1.52716
chr1	118701	118760	-1.62127
chr1	118958	119017	-2.72672
chr1	119228	119287	-2.10238
chr1	119561	119620	-0.955535
chr1	119823	119882	-0.75773
chr1	120056	120115	-0.431635
chr1	120324	120383	-0.47056
chr1	120699	120758	-0.708533
chr1	120940	120999	-1.5325
chr1	121411	121470	-0.821968
chr1	121503	121562	-1.20323
chr1	121806	121865	-0.976978
chr1	122213	122272	-0.23185
chr1	122459	122518	-0.212663
chr1	122731	122790	-0.536871
chr1	123129	123188	-1.56447
chr1	123437	123496	-1.21295
chr1	123760	123819	-0.545577
chr1	124049	124108	-0.963228
chr1	124243	124302	-0.0214005
chr1	124407	124466	1.11204
chr1	124544	124603	0.681118
chr1	124801	124860	-0.212733
chr1	125029	125088	-0.929416
chr1	125293	125352	0.233133
chr1	125736	125795	-0.331857
chr1	125870	125929	-0.693124
chr1	126248	126307	-0.467589
chr1	126532	126591	-0.0678113
chr1	126784	126843	0.576849
chr1	126961	127020	-0.220333
chr1	127300	127359	-1.19176
chr1	127619	127678	-1.36298
chr1	127814	127873	-1.93071
chr1	128118	128177	0.147613
chr1	128446	128505	-0.268518
chr1	128793	128852	0.0499776
chr1	129074	129133	-0.0635732
chr1	129237	129296	-0.291988
chr1	129388	129447	-0.533761
chr1	129753	129812	-0.198199
chr1	130152	130211	0.569202
chr1	130427	130486	0.975428
chr1	130698	130757	2.32134
chr1	130905	130964	1.32827
chr1	131332	131391	0.993739
chr1	131439	131498	-0.0642642
chr1	131805	131864	-0.31661
chr1	132109	132168	0.546492
chr1	132399	132458	-0.337362
chr1	132631	132690	-0.796863
chr1	133070	133129	-1.56035
chr1	133169	133228	-0.568518
chr1	133521	133580	-0.94236
chr1	133996	134055	-0.217662
chr1	134220	134279	-0.276878
chr1	134589	134648	-0.639274
chr1	134867	134926	-0.602398
chr1	135137	135196	-1.20597
chr1	135564	135623	-0.626007
chr1	135782	135841	-0.398445
chr1	135875	135934	-0.847558
chr1	136294	136353	-0.395589
chr1	136528	136587	-1.8401
chr1	136799	136858	-0.0772086
chr1	137138	137197	-0.345815
chr1	137240	137299	-1.24353
chr1	137511	137570	-0.264924
chr1	137841	137900	-0.221876
chr1	138211	138270	-0.597539
chr1	138417	138476	-1.21663
chr1	138580	138639	-0.249124
chr1	138771	138830	0.127621
chr1	138925	138984	0.188657
chr1	139085	139144	1.38352
chr1	139290	139349	2.0598
chr1	139435	139494	1.34648
chr1	139711	139770	0.117394
chr1	141236	141295	1.2538
chr1	141494	141553	2.81907
chr1	141714	141773	3.24785
chr1	142020	142079	2.8299
chr1	142310	142369	2.34426
chr1	142399	142458	2.09643
chr1	142691	142750	1.5851
chr1	142985	143044	0.696112
chr1	143285	143344	1.84689
chr1	143616	143675	0.161133
chr1	143826	143884	-0.513953
chr1	144045	144104	-0.538322
chr1	144513	144572	-0.860203
chr1	144798	144857	-0.164502
chr1	144991	145050	-0.21089
chr1	145447	145506	-0.788986
chr1	145662	145721	-0.746813
chr1	145996	146055	-0.389531
chr1	146393	146452	-0.628633
chr1	146760	146819	-0.086721
chr1	146916	146975	-0.554306
chr1	147264	147323	1.09891
chr1	147433	147492	1.11851
chr1	147651	147710	0.197271
chr1	147843	147902	-0.203566
chr1	148018	148077	-1.19132
chr1	148329	148388	-0.761208
chr1	148670	148729	-1.34755
chr1	148972	149031	-0.970759
chr1	149337	149396	-0.367212
chr1	149723	149782	-1.46826
chr1	149995	150054	-0.728778
chr1	150415	150474	-0.480233
chr1	150532	150591	-0.426913
chr1	151047	151106	-0.593462
chr1	151386	151445	0.854922
chr1	151627	151686	-0.0198113
chr1	151822	151881	-0.0669821
chr1	152047	152106	1.49792
chr1	152296	152355	-0.954429
chr1	152705	152764	-0.1417
chr1	153157	153216	-0.081055
chr1	153344	153403	-0.863704
chr1	153779	153838	-0.793385
chr1	154037	154096	0.397954
chr1	154266	154325	-0.390752
chr1	154489	154548	-0.820471
chr1	154739	154798	-0.173139
chr1	155049	155108	-1.30602
chr1	155328	155387	-0.852141
chr1	155869	155928	-0.622644
chr1	156000	156059	-0.745592
chr1	156328	156387	-0.548479
chr1	156604	156663	-0.162544
chr1	156782	156841	-0.645654
chr1	157086	157145	-0.0951049
chr1	157412	157471	-0.193063
chr1	157902	157961	0.149824
chr1	158250	158309	-0.939642
chr1	158551	158610	-0.557416
chr1	158825	158884	-0.608894
chr1	159127	159186	-0.424886
chr1	159407	159466	-0.306844
chr1	159632	159691	-0.550299
chr1	159794	159853	0.220097
chr1	160011	160070	0.645786
chr1	166155	166214	1.93746
chr1	166391	166450	1.1563
chr1	166545	166604	1.1797
chr1	166795	166854	0.459866
chr1	167265	167324	-1.04469
chr1	167470	167529	-0.673707
chr1	167714	167773	-0.32983
chr1	168090	168149	-0.820448
chr1	168409	168468	-1.00425
chr1	168595	168654	-0.0159187
chr1	168915	168974	-0.186406
chr1	169101	169160	-1.45364
chr1	169309	169368	-0.17208
chr1	169560	169619	-0.342729
chr1	169884	169943	-0.637132
chr1	170070	170129	0.219383
chr1	170245	170304	-0.23489
chr1	170478	170537	-0.554675
chr1	170749	170808	-0.536594
chr1	171260	171319	-0.259397
chr1	171472	171531	1.00959
chr1	171732	171791	1.51412
chr1	171896	171955	1.56587
chr1	172122	172181	0.302553
chr1	172425	172484	-0.746859
chr1	172667	172726	-1.13609
chr1	173109	173168	-1.03433
chr1	173309	173368	-0.581946
chr1	173725	173784	-1.11669
chr1	173994	174053	-1.41962
chr1	174419	174478	-1.38917
chr1	174512	174571	-0.758767
chr1	174816	174875	-0.204533
chr1	175244	175303	-1.33157
chr1	175403	175462	-1.47073
chr1	175647	175706	-0.377093
chr1	175813	175872	-0.621907
chr1	176019	176078	-0.457846
chr1	176338	176397	-0.535949
chr1	177144	177203	-1.11246
chr1	177284	177343	-0.913385
chr1	177484	177543	-0.817938
chr1	177705	177764	-0.749992
chr1	178030	178089	-0.828256
chr1	178151	178210	-0.896732
chr1	178391	178450	-0.801907
chr1	178601	178660	-0.594245
chr1	178875	178934	-1.13807
chr1	179082	179141	-1.21776
chr1	179387	179446	-1.37277
chr1	179603	179662	-1.483
chr1	179907	179966	-1.44507
chr1	180189	180248	-0.297447
chr1	180370	180429	-0.437439
chr1	180535	180594	-0.976886
chr1	180732	180791	-0.353508
chr1	180941	181000	0.0242962
chr1	181330	181389	0.718684
chr1	181494	181553	-0.170237
chr1	181695	181754	-0.511397
chr1	182029	182088	-0.586414
chr1	182341	182400	-0.12666
chr1	182980	183039	0.256488
chr1	183078	183137	0.0589373
chr1	183535	183594	-0.0582297
chr1	183858	183917	-0.827312
chr1	184005	184064	-0.156786
chr1	184345	184404	-0.380341
chr1	184526	184585	-0.00599169
chr1	184817	184876	-1.03638
chr1	185031	185090	-1.70955
chr1	185218	185277	-1.11264
chr1	185456	185515	-1.23322
chr1	185608	185667	-0.221001
chr1	185865	185924	1.23425
chr1	186061	186120	0.339313
chr1	186234	186293	-0.174637
chr1	186443	186502	-0.163328
chr1	186689	186748	-0.657124
chr1	186954	187013	-1.08896
chr1	187174	187233	-1.36858
chr1	187752	187811	-0.906268
chr1	187927	187986	-1.48655
chr1	189843	189902	2.01127
chr1	190023	190082	1.00602
chr1	190353	190412	2.88511
chr1	190574	190633	2.33553
chr1	190815	190874	2.56203
chr1	191174	191233	0.0511983
chr1	191488	191547	0.839812
chr1	191869	191928	-0.898598
chr1	192043	192102	-0.144786
chr1	192179	192238	-0.573308
chr1	192375	192434	1.43002
chr1	192585	192644	-0.49175
chr1	192705	192764	-0.251312
chr1	193130	193189	-0.973823
chr1	193419	193478	-1.27145
chr1	193811	193870	0.0578317
chr1	194106	194165	1.18608
chr1	194484	194543	-0.806951
chr1	194789	194848	-1.01348
chr1	195145	195204	-0.305623
chr1	195342	195401	-1.39967
chr1	195539	195598	-0.738959
chr1	195932	195991	-0.424356
chr1	196332	196391	-0.282729
chr1	196489	196548	-1.03944
chr1	196717	196776	-1.94582
chr1	196985	197044	-1.47036
chr1	197119	197178	-0.859143
chr1	197348	197407	-0.721431
chr1	197675	197734	-1.98106
chr1	197764	197823	-1.26839
chr1	198086	198145	-1.12867
chr1	198214	198273	-1.36763
chr1	198571	198630	-0.642084
chr1	198669	198728	1.95017
chr1	199019	199078	-0.266422
chr1	199189	199248	-1.87235
chr1	199342	199401	-0.913984
chr1	199599	199658	-0.181086
chr1	199846	199905	-1.25975
chr1	200138	200197	-0.0854082
chr1	200242	200301	-1.24406
chr1	200520	200579	-0.573585
chr1	200698	200757	-2.63904
chr1	200990	201049	-1.40228
chr1	201237	201296	-0.526506
chr1	201443	201502	-1.13687
chr1	201624	201683	-0.64464
chr1	201841	201900	-0.0884945
chr1	202123	202182	-1.282
chr1	202336	202395	-0.972924
chr1	202587	202646	-0.182997
chr1	202726	202785	0.195037
chr1	202964	203023	-0.288072
chr1	203303	203362	-0.876993
chr1	203394	203453	-0.533416
chr1	203931	203990	-0.622184
chr1	204157	204216	-1.18526
chr1	206547	206606	-0.162084
chr1	213551	213610	-1.44277
chr1	218352	218411	-1.29709
chr1	218670	218729	-0.410606
chr1	218930	218989	-0.859143
chr1	220068	220127	0.994154
chr1	220889	220948	-0.578007
chr1	221177	221236	-0.546245
chr1	222037	222096	-0.590675
chr1	222806	222865	-0.26778
chr1	222939	222994	0.786607
chr1	222994	223048	1.05015
chr1	223501	223560	0.709701
chr1	223938	223997	0.780158
chr1	224102	224161	-0.588855
chr1	224947	225006	-0.803796
chr1	225250	225306	1.00583
chr1	225306	225361	0.303981
chr1	225864	225923	-1.07653
chr1	226037	226096	-0.530421
chr1	226946	227005	-0.496771
chr1	227190	227249	-0.29026
chr1	227431	227490	-0.177999
chr1	228535	228594	-2.15726
chr1	229350	229409	-0.682759
chr1	229696	229755	-2.17647
chr1	229850	229909	-2.60126
chr1	230007	230066	-3.1197
chr10	7143	7202	-0.916057
chr10	7757	7816	-0.754137
chr10	10430	10489	-0.696279
chr10	10534	10593	-0.953922
chr10	11701	11760	-0.952333
chr10	11933	11992	-1.49627
chr10	12192	12251	-1.16262
chr10	12522	12581	-1.06598
chr10	12790	12849	-0.612602
chr10	13028	13087	-0.901454
chr10	13340	13399	-0.966521
chr10	14116	14175	-1.03988
chr10	16142	16201	-1.20509
chr10	16377	16436	-0.180809
chr10	16623	16682	-0.341208
chr10	19577	19636	-1.11299
chr10	21458	21517	-0.526621
chr10	21669	21728	-0.153239
chr10	21838	21897	0.923329
chr10	22208	22267	-0.385293
chr10	22367	22426	-0.887266
chr10	22673	22732	0.672619
chr10	22846	22905	1.519
chr10	23022	23081	0.83311
chr10	23287	23346	-0.777285
chr10	23471	23530	-1.20304
chr10	23755	23814	-0.969723
chr10	23938	23997	0.0352367
chr10	24198	24257	-0.473508
chr10	24418	24477	-1.49314
chr10	24831	24890	-0.847097
chr10	24970	25029	-0.664517
chr10	25384	25443	-0.967327
chr10	25564	25623	-1.16909
chr10	25910	25969	-0.182675
chr10	26198	26257	0.715805
chr10	26511	26570	1.89508
chr10	26821	26880	-0.693423
chr10	27067	27126	-0.423297
chr10	27221	27280	-1.0967
chr10	27576	27635	-0.0173237
chr10	27935	27994	-1.60305
chr10	28078	28137	-1.84653
chr10	28460	28519	-0.93416
chr10	28656	28715	-1.05978
chr10	28961	29020	-0.908502
chr10	29162	29221	-0.574967
chr10	29374	29433	-0.362491
chr10	29604	29663	-0.988771
chr10	29786	29845	-0.663504
chr10	30067	30126	-0.746007
chr10	30209	30268	-0.701185
chr10	30517	30576	-0.699919
chr10	30712	30771	-0.770076
chr10	30897	30956	-0.36127
chr10	31121	31180	0.573993
chr10	31326	31385	0.740703
chr10	31594	31653	0.501463
chr10	31768	31827	0.429901
chr10	31958	32017	0.507521
chr10	32351	32410	-0.425347
chr10	32669	32728	-1.02244
chr10	32980	33039	-0.136978
chr10	33242	33301	0.288043
chr10	33424	33483	-1.11492
chr10	33586	33645	-0.287082
chr10	33736	33795	-0.276786
chr10	34082	34141	0.461202
chr10	34361	34420	-1.08659
chr10	34623	34682	0.0349143
chr10	34910	34969	-0.282637
chr10	35192	35251	-0.648118
chr10	35362	35421	-0.13532
chr10	35762	35821	0.811482
chr10	35979	36038	-0.0984216
chr10	36303	36362	1.40681
chr10	36568	36627	2.12985
chr10	36757	36816	1.83673
chr10	37045	37104	1.30033
chr10	37207	37266	0.905847
chr10	37557	37616	-0.201447
chr10	37760	37819	-0.052794
chr10	38029	38088	-0.142161
chr10	38394	38453	-0.203519
chr10	38772	38831	-0.494237
chr10	39216	39275	-0.950191
chr10	39320	39379	-1.52336
chr10	39659	39718	0.326669
chr10	39972	40031	1.14396
chr10	40214	40273	-0.843988
chr10	40740	40799	-0.891158
chr10	41109	41168	-0.315965
chr10	41197	41256	-0.294706
chr10	41436	41495	-0.06765
chr10	41940	41999	-1.13565
chr10	42258	42317	-0.90203
chr10	42442	42501	-0.893784
chr10	42666	42725	0.0752214
chr10	42984	43043	-0.872318
chr10	43452	43511	-1.508
chr10	43841	43900	-0.958483
chr10	44176	44235	-1.32542
chr10	44419	44478	-1.47356
chr10	44636	44695	-1.17759
chr10	44993	45052	-1.04794
chr10	45466	45525	-0.59664
chr10	45535	45594	-0.912832
chr10	46014	46073	-0.798844
chr10	46286	46345	0.106338
chr10	46557	46616	-0.639089
chr10	46844	46903	-0.818099
chr10	47170	47229	-0.725277
chr10	47479	47538	0.59486
chr10	47839	47898	-0.297976
chr10	48182	48241	-0.821024
chr10	48410	48469	-1.28813
chr10	48796	48855	-1.93152
chr10	49089	49148	-2.14132
chr10	49417	49476	-1.48395
chr10	49614	49673	-1.23179
chr10	49917	49976	-0.0793736
chr10	50251	50310	-0.389876
chr10	50473	50532	-1.33463
chr10	50667	50726	-0.462936
chr10	51084	51143	-1.30434
chr10	51369	51428	-0.659589
chr10	51775	51834	-1.88748
chr10	52054	52113	-0.962928
chr10	52352	52411	-0.81059
chr10	52585	52644	-0.904379
chr10	53034	53093	-0.879642
chr10	53266	53325	-1.03382
chr10	53393	53452	-1.16829
chr10	53692	53751	-1.08125
chr10	54084	54143	0.820327
chr10	54167	54226	1.03623
chr10	54448	54507	0.086968
chr10	54774	54833	-0.0304293
chr10	55176	55235	-0.354729
chr10	55356	55415	-0.201147
chr10	55819	55878	-1.20111
chr10	55895	55954	-0.941324
chr10	56227	56286	0.0762117
chr10	56570	56629	-0.297377
chr10	56743	56802	-0.481938
chr10	57114	57173	-0.701278
chr10	57529	57588	-0.909009
chr10	57711	57770	-0.146629
chr10	58069	58128	-0.41664
chr10	58304	58363	-0.311589
chr10	58535	58594	0.610338
chr10	58834	58893	1.11844
chr10	58961	59020	3.05779
chr10	59237	59296	2.19358
chr10	59406	59465	0.817471
chr10	59891	59950	-0.858107
chr10	60088	60147	-0.301132
chr10	60239	60298	-0.29466
chr10	60506	60565	-0.521139
chr10	60705	60764	-0.305047
chr10	60961	61020	-0.0987901
chr10	61352	61411	0.00630774
chr10	61663	61722	-0.696049
chr10	61954	62013	-0.599197
chr10	62102	62161	-0.027366
chr10	62443	62502	-0.73479
chr10	62661	62720	-0.31942
chr10	62951	63010	0.637194
chr10	63307	63366	0.211413
chr10	63567	63626	0.582354
chr10	63671	63730	-0.310184
chr10	64023	64082	-0.368203
chr10	64279	64338	-0.207043
chr10	64502	64561	-0.12613
chr10	64996	65055	-0.124057
chr10	65307	65366	-0.436264
chr10	65570	65629	-0.487788
chr10	65826	65885	-0.977508
chr10	66123	66182	-0.427972
chr10	66512	66571	-0.0513199
chr10	66751	66810	-0.721938
chr10	66967	67026	-1.26042
chr10	67302	67361	-0.375274
chr10	67577	67636	0.85096
chr10	67717	67776	0.79354
chr10	68056	68115	0.0696475
chr10	68166	68225	-0.134974
chr10	68639	68698	0.911927
chr10	68819	68878	0.756826
chr10	69055	69114	3.81173
chr10	69209	69268	3.17866
chr10	69360	69419	2.0186
chr10	69767	69826	-0.320088
chr10	70073	70132	0.926277
chr10	70345	70404	-0.413347
chr10	70596	70655	0.21754
chr10	70961	71020	0.697448
chr10	71106	71165	-0.223558
chr10	71288	71347	-0.138821
chr10	71491	71550	-0.420464
chr10	71775	71834	-0.880748
chr10	72156	72215	-1.42731
chr10	72322	72381	-1.07127
chr10	72578	72637	-0.0613851
chr10	72754	72813	0.589217
chr10	73084	73143	-0.127765
chr10	73218	73277	-0.680341
chr10	73478	73537	0.559436
chr10	73816	73875	1.71961
chr10	74103	74162	2.62459
chr10	74676	74735	2.39889
chr10	74952	75011	1.53678
chr10	75168	75227	1.29984
chr10	75351	75410	1.98087
chr10	75662	75721	0.865816
chr10	75984	76043	1.795
chr10	76383	76442	1.13099
chr10	76643	76702	0.955459
chr10	76927	76986	0.632703
chr10	77242	77301	-0.538851
chr10	77531	77590	-0.153838
chr10	77855	77914	0.152496
chr10	78134	78193	0.0468221
chr10	78396	78455	1.13118
chr10	78791	78850	1.14306
chr10	79132	79191	1.4663
chr10	79284	79343	2.15175
chr10	79600	79659	3.82332
chr10	79813	79872	2.78662
chr10	80068	80127	1.74707
chr10	80316	80375	0.75526
chr10	80537	80596	0.96686
chr10	80970	81029	0.0863231
chr10	81085	81144	-0.0987441
chr10	81395	81454	-0.011174
chr10	81814	81873	0.942077
chr10	81920	81979	0.678837
chr10	82039	82098	0.659237
chr10	82142	82201	-0.21674
chr10	82561	82620	-0.169569
chr10	82739	82798	-0.0625368
chr10	83071	83130	-0.0135925
chr10	83296	83355	0.751459
chr10	83451	83510	0.245962
chr10	83731	83790	0.375935
chr10	83946	84005	0.607482
chr10	84095	84154	-0.229638
chr10	84515	84574	1.31046
chr10	84714	84773	0.598269
chr10	85177	85236	-0.130345
chr10	85337	85396	1.17977
chr10	85683	85742	0.336549
chr10	86137	86196	-0.833485
chr10	86451	86510	-0.337546
chr10	86683	86742	-1.19219
chr10	86986	87045	0.00566282
chr10	87419	87478	-0.34259
chr10	87612	87671	0.723636
chr10	88043	88102	-0.230698
chr10	88360	88419	-0.300694
chr10	88540	88599	-0.256218
chr10	88728	88787	-0.94289
chr10	88899	88958	-0.236042
chr10	89115	89174	0.204158
chr10	89456	89515	-0.488226
chr10	89717	89776	-0.290145
chr10	90003	90062	-0.0727863
chr10	90101	90160	0.597716
chr10	90389	90448	1.2603
chr10	90611	90670	2.03484
chr10	90787	90846	1.03324
chr10	91176	91235	1.7499
chr10	91391	91450	1.26594
chr10	91663	91722	1.13742
chr10	91858	91917	1.5599
chr10	92134	92193	-0.445638
chr10	92431	92490	-0.773715
chr10	92825	92884	0.522446
chr10	93229	93288	0.469793
chr10	93443	93502	0.153256
chr10	93746	93805	0.411659
chr10	94158	94217	-0.547374
chr10	94308	94367	-0.497669
chr10	94564	94623	0.689478
chr10	94823	94882	1.01463
chr10	95021	95080	0.12868
chr10	95234	95293	0.725939
chr10	95489	95548	0.736926
chr10	95757	95816	-0.0941836
chr10	95909	95968	1.0645
chr10	96169	96228	-0.447942
chr10	96416	96475	-0.160425
chr10	96730	96789	-0.150821
chr10	97025	97084	0.340972
chr10	97264	97323	-0.259374
chr10	97422	97481	0.461087
chr10	97652	97711	-0.76342
chr10	97816	97875	-0.35307
chr10	98164	98223	0.443674
chr10	98420	98479	0.323697
chr10	98638	98697	-0.257577
chr10	98933	98992	-0.58365
chr10	99237	99296	-0.0740531
chr10	99669	99728	1.71054
chr10	99772	99831	1.39361
chr10	100097	100156	0.390906
chr10	100451	100510	-0.172587
chr10	100760	100819	0.402883
chr10	100935	100994	0.467651
chr10	101175	101234	1.21283
chr10	101446	101505	0.708642
chr10	101781	101840	0.968818
chr10	101972	102031	0.415091
chr10	102130	102189	0.578622
chr10	102385	102444	0.390354
chr10	102777	102836	-0.15955
chr10	102984	103043	0.53691
chr10	103264	103323	0.164496
chr10	103573	103632	0.420619
chr10	103815	103874	0.772534
chr10	104143	104202	-0.381009
chr10	104438	104497	-0.484771
chr10	104664	104723	0.0906993
chr10	104946	105005	1.40093
chr10	105085	105144	0.45731
chr10	105386	105445	-0.485439
chr10	105546	105605	-0.0961183
chr10	105824	105883	0.3023
chr10	106119	106178	0.837924
chr10	106308	106367	0.31711
chr10	106456	106515	-0.32246
chr10	106718	106777	1.39524
chr10	106924	106983	0.0387377
chr10	107271	107330	-0.0977997
chr10	107720	107779	-0.105631
chr10	108105	108164	-0.664333
chr10	108215	108274	-0.572249
chr10	108497	108556	-0.459113
chr10	108893	108952	-0.388748
chr10	109225	109284	0.393532
chr10	109560	109619	-0.23155
chr10	109730	109789	-0.588187
chr10	109958	110017	-0.120855
chr10	110311	110370	-0.0825521
chr10	110611	110670	-0.902905
chr10	111051	111110	-0.293807
chr10	111168	111227	-0.270061
chr10	111410	111469	-0.37684
chr10	111594	111653	-0.143197
chr10	111773	111832	-0.9656
chr10	111952	112011	-0.750452
chr10	112261	112320	-0.300464
chr10	112692	112751	-1.43337
chr10	112843	112902	-1.08641
chr10	113119	113178	-0.692341
chr10	113398	113457	-0.431865
chr10	113548	113607	0.137939
chr10	113763	113822	-0.114475
chr10	114025	114084	0.198538
chr10	114178	114237	-0.745984
chr10	114696	114755	-0.859189
chr10	114760	114819	-0.61859
chr10	115184	115243	-1.14309
chr10	115498	115557	0.35129
chr10	115668	115727	-0.174844
chr10	115829	115888	1.56347
chr10	116021	116080	1.75285
chr10	116313	116372	1.01237
chr10	116550	116609	1.29072
chr10	116754	116813	-0.279481
chr10	116944	117003	-0.848663
chr10	117087	117146	-0.608318
chr10	117335	117394	-0.945999
chr10	117538	117597	-0.89512
chr10	117723	117782	0.164104
chr10	117994	118053	-0.101347
chr10	118471	118530	-0.5895
chr10	118644	118703	-0.271581
chr10	118901	118960	-0.593623
chr10	119024	119083	0.271091
chr10	119298	119357	-0.0470128
chr10	119479	119538	0.652949
chr10	119768	119827	0.66792
chr10	119951	120010	0.860242
chr10	120154	120213	2.4222
chr10	120370	120429	3.0061
chr10	120557	120616	1.40284
chr10	120887	120946	0.184534
chr10	121258	121288	-0.0726942
chr10	121437	121496	1.21605
chr10	121707	121766	2.11702
chr10	121982	122041	1.83233
chr10	122226	122285	1.94054
chr10	122441	122500	2.37379
chr10	122659	122718	1.96539
chr10	122958	123017	3.14607
chr10	123240	123299	5.53453
chr10	123375	123434	5.68717
chr10	123744	123803	-0.530237
chr10	123963	124022	1.39782
chr10	124163	124222	0.565839
chr10	124487	124546	0.837878
chr10	124784	124843	0.663935
chr10	125249	125308	0.948457
chr10	125521	125580	0.326576
chr10	125929	125988	0.839444
chr10	126213	126272	2.02203
chr10	126442	126501	-0.0462757
chr10	126603	126662	1.21211
chr10	126992	127051	-0.0699072
chr10	127202	127261	0.77364
chr10	127619	127678	-0.99803
chr10	127865	127924	-0.517454
chr10	128154	128213	-0.466782
chr10	128512	128571	-0.00456366
chr10	128696	128755	-0.00930838
chr10	128883	128942	0.649609
chr10	129043	129102	0.489578
chr10	129262	129321	-0.0708055
chr10	129688	129747	-0.032318
chr10	129820	129879	0.248427
chr10	130226	130285	0.0245726
chr10	130424	130483	0.122945
chr10	130697	130756	-0.699757
chr10	130966	131025	-0.331212
chr10	131324	131383	-1.08295
chr10	131533	131592	0.630837
chr10	131782	131841	-0.0877575
chr10	132083	132142	0.542507
chr10	132384	132443	-0.282038
chr10	132707	132766	1.07887
chr10	133240	133299	0.377363
chr10	133331	133390	0.483889
chr10	133665	133724	0.354423
chr10	133896	133955	0.952672
chr10	134224	134283	-0.104295
chr10	134364	134423	-0.65945
chr10	134676	134735	-0.73889
chr10	135236	135295	-0.111527
chr10	135561	135620	2.55247
chr10	135771	135830	4.19134
chr10	135912	135971	4.11671
chr10	136173	136232	2.59842
chr10	136288	136347	2.16953
chr10	136546	136605	2.32731
chr10	136705	136764	1.68787
chr10	137012	137071	-0.0664984
chr10	137170	137229	-0.754207
chr10	137361	137420	-0.104571
chr10	137678	137737	-0.382967
chr10	138144	138203	0.251697
chr10	138326	138385	-0.810452
chr10	138589	138648	-0.368525
chr10	138888	138947	0.705532
chr10	139232	139291	1.4941
chr10	139446	139505	2.59158
chr10	139656	139715	2.43726
chr10	139811	139870	2.13427
chr10	140153	140212	1.12007
chr10	140385	140444	0.869363
chr10	140618	140677	1.20384
chr10	140835	140894	1.7473
chr10	141060	141119	0.208926
chr10	141288	141347	-0.903642
chr10	141614	141673	-0.183527
chr10	141849	141908	-1.45822
chr10	142206	142265	-0.335819
chr10	142377	142436	-1.0765
chr10	142665	142724	-0.179312
chr10	142874	142933	-0.812502
chr10	143039	143098	-0.0885176
chr10	143408	143467	-0.0297383
chr10	143728	143787	-0.350145
chr10	143913	143972	-0.240579
chr10	144310	144369	-0.487258
chr10	144655	144714	-0.831596
chr10	144926	144985	-0.23641
chr10	145333	145392	0.667045
chr10	145566	145625	0.188749
chr10	145807	145866	0.519889
chr10	146070	146129	0.0334862
chr10	146432	146491	1.0925
chr10	146600	146659	0.0742309
chr10	146957	147016	-3.89042
chr10	147057	147116	0.0886954
chr10	147322	147381	0.730292
chr10	147495	147554	1.24042
chr10	147905	147964	-0.87955
chr10	147973	148032	-0.367926
chr10	148281	148340	0.336388
chr10	148807	148866	-0.874253
chr10	149081	149140	0.116496
chr10	149283	149342	-1.01959
chr10	149594	149653	-0.825631
chr10	149882	149941	-0.025247
chr10	150176	150235	0.222308
chr10	150512	150571	1.90887
chr10	150810	150869	0.967367
chr10	151104	151163	0.919252
chr10	151271	151330	0.344335
chr10	151438	151497	0.3705
chr10	151822	151881	0.0588682
chr10	152286	152345	-0.162775
chr10	152570	152629	-0.449393
chr10	152720	152779	-0.363182
chr10	152964	153023	1.2158
chr10	153875	153934	0.919805
chr10	154625	154684	-0.0149283
chr10	154805	154864	0.932311
chr10	154985	155044	-0.521162
chr10	155479	155538	0.591267
chr10	155685	155744	0.854093
chr10	155886	155945	0.789647
chr10	156011	156070	0.836496
chr10	156126	156185	2.58649
chr10	156354	156413	2.24955
chr10	156508	156567	2.56825
chr10	156791	156850	1.65878
chr10	157060	157119	1.42887
chr10	157201	157260	0.0624843
chr10	157454	157513	1.56446
chr10	157775	157834	0.956104
chr10	158062	158121	-0.0557191
chr10	158279	158338	-0.209001
chr10	158664	158723	0.874983
chr10	158835	158894	-0.129308
chr10	159148	159207	1.41551
chr10	159297	159356	2.29121
chr10	159442	159501	5.55042
chr10	159749	159808	4.30318
chr10	160045	160104	1.95977
chr10	160214	160273	0.965018
chr10	160371	160430	0.191375
chr10	160668	160727	1.31481
chr10	161006	161065	1.21667
chr10	161277	161336	0.72207
chr10	161460	161519	0.684273
chr10	161864	161923	-0.378982
chr10	161993	162052	-0.226022
chr10	162366	162425	-0.546844
chr10	162661	162720	-0.07608
chr10	162897	162956	-0.511489
chr10	163376	163435	-0.965807
chr10	163694	163753	-0.708487
chr10	163799	163858	-0.215888
chr10	164081	164140	-0.477861
chr10	164374	164433	-1.18706
chr10	164525	164584	-0.340748
chr10	164980	165039	-0.104733
chr10	165091	165150	0.0336475
chr10	165361	165420	-0.118944
chr10	165654	165713	-0.159711
chr10	165912	165971	-0.446721
chr10	166243	166302	0.0758202
chr10	166633	166692	0.459175
chr10	166868	166927	-0.300072
chr10	167017	167076	-0.0190282
chr10	167533	167592	-0.143658
chr10	167704	167763	-0.334045
chr10	167996	168055	-0.190736
chr10	168347	168406	-0.0368554
chr10	168623	168682	-0.228349
chr10	169138	169197	-0.73426
chr10	169478	169537	-0.596111
chr10	169549	169608	-0.207136
chr10	169854	169913	-0.140825
chr10	170279	170338	0.717348
chr10	170733	170792	-0.359957
chr10	170856	170915	-0.236756
chr10	171209	171268	0.484073
chr10	171526	171585	0.0300544
chr10	171822	171881	-0.0850166
chr10	172188	172247	0.599375
chr10	172357	172416	2.15249
chr10	172593	172652	2.21624
chr10	172727	172786	2.12929
chr10	172988	173047	2.38212
chr10	173231	173290	0.916004
chr10	173372	173431	-0.189539
chr10	173851	173910	-0.2977
chr10	174016	174075	-0.387136
chr10	174289	174348	-0.073293
chr10	174535	174594	-0.363435
chr10	175088	175147	-0.311911
chr10	175186	175245	-0.647496
chr10	175670	175729	-0.10722
chr10	175973	176032	-0.564878
chr10	176171	176230	-1.18768
chr10	176482	176541	-0.854329
chr10	176728	176787	0.0597204
chr10	177062	177121	-0.611865
chr10	177224	177283	-0.0928938
chr10	177486	177545	-0.235673
chr10	177668	177727	-0.316909
chr10	177835	177894	-0.601109
chr10	178222	178281	-0.965024
chr10	178409	178468	-0.1259
chr10	178661	178720	-0.889823
chr10	179141	179200	-0.00748881
chr10	179282	179341	-0.149001
chr10	179558	179617	-0.398514
chr10	179838	179897	0.651498
chr10	180031	180090	-0.0601184
chr10	180218	180277	-0.423136
chr10	180439	180498	-0.326537
chr10	180676	180735	1.04103
chr10	180832	180891	-0.184264
chr10	181119	181178	1.23266
chr10	181411	181470	0.931183
chr10	181647	181706	1.21902
chr10	181908	181967	1.7634
chr10	182229	182288	-0.496218
chr10	182407	182466	-0.210245
chr10	182719	182778	-0.476065
chr10	182969	183028	-0.293646
chr10	183284	183343	-0.870406
chr10	183780	183839	-0.59466
chr10	183980	184039	-0.399573
chr10	184292	184351	0.0160045
chr10	184634	184693	0.0570716
chr10	185007	185066	-0.0875041
chr10	185182	185241	-0.239243
chr10	185304	185363	0.416841
chr10	185555	185614	0.921693
chr10	186022	186081	-0.255182
chr10	186134	186193	-0.502322
chr10	186536	186595	-0.0362335
chr10	186763	186822	1.40506
chr10	186945	187004	1.01509
chr10	187166	187225	-1.6356
chr10	187464	187523	-0.636993
chr10	187542	187601	1.10384
chr10	187925	187984	0.159336
chr10	188219	188278	-0.262414
chr10	188475	188534	0.0846187
chr10	188613	188672	-0.225907
chr10	189060	189119	-0.255988
chr10	189316	189375	0.138031
chr10	189471	189530	-0.0742374
chr10	189706	189765	-0.00334294
chr10	189946	190005	1.11176
chr10	190181	190240	-0.471366
chr10	190446	190505	-0.352725
chr10	190659	190718	0.290323
chr10	190869	190928	-0.0755272
chr10	191030	191089	0.762538
chr10	191193	191252	2.57083
chr10	191517	191576	2.90556
chr10	191821	191880	0.560035
chr10	192137	192196	0.650553
chr10	192470	192529	-0.117999
chr10	192785	192844	0.772764
chr10	193079	193138	0.87397
chr10	193240	193299	1.83284
chr10	193406	193465	-0.580011
chr10	193567	193626	-1.13846
chr10	193834	193893	-0.80299
chr10	194161	194220	-0.876993
chr10	194401	194460	-0.682713
chr10	194585	194644	-0.414683
chr10	194814	194873	0.74835
chr10	195014	195073	2.9695
chr10	195180	195239	3.59898
chr10	195399	195458	3.07999
chr10	195689	195748	2.65084
chr10	195837	195896	2.43309
chr10	196096	196155	0.568488
chr10	196276	196335	1.42208
chr10	196709	196768	0.715091
chr10	196949	197008	2.67752
chr10	197074	197133	2.58631
chr10	204252	204311	2.31337
chr10	204543	204602	2.35216
chr10	204749	204808	1.18576
chr10	204937	204996	-0.105608
chr10	205177	205236	-0.312786
chr10	205326	205385	0.0767415
chr10	205808	205867	0.175252
chr10	206144	206203	-0.182168
chr10	206343	206402	-0.595143
chr10	206555	206614	-1.69454
chr10	207007	207066	-0.0114044
chr10	207192	207251	0.180711
chr10	207514	207573	0.708135
chr10	207594	207653	0.232304
chr10	207965	208024	0.864595
chr10	208125	208184	0.658546
chr10	208601	208660	0.489463
chr10	208733	208792	1.00093
chr10	209096	209155	-0.253754
chr10	209424	209483	-1.10414
chr10	209695	209754	-0.0613851
chr10	210065	210124	-0.526667
chr10	210345	210404	-0.13198
chr10	210624	210683	1.10708
chr10	210937	210996	0.792964
chr10	211202	211261	0.288411
chr10	211324	211383	0.0031753
chr10	211588	211647	-0.415005
chr10	211796	211855	-0.394552
chr10	212191	212250	-1.02445
chr10	212554	212613	-0.0782681
chr10	212773	212832	0.213256
chr10	213168	213227	-0.795665
chr10	213494	213553	-0.173923
chr10	213760	213819	-0.664402
chr10	214013	214072	0.357141
chr10	214314	214373	-0.481638
chr10	214617	214676	-0.0758266
chr10	214931	214990	-0.104042
chr10	215171	215230	0.280281
chr10	215604	215663	-0.268909
chr10	215978	216037	-0.21347
chr10	216091	216150	-0.381838
chr10	216390	216449	-0.114706
chr10	216938	216997	-0.0142374
chr10	217215	217274	0.330492
chr10	217450	217509	-0.93955
chr10	217693	217752	-0.516763
chr10	218140	218199	-0.225124
chr10	218267	218326	-0.576279
chr10	218620	218679	-0.92732
chr10	218908	218967	-0.606383
chr10	219147	219206	-0.35307
chr10	219292	219351	-0.79016
chr10	219493	219552	-0.00449457
chr10	219642	219701	0.208557
chr10	219827	219886	1.49703
chr10	220127	220186	3.7624
chr10	220344	220403	2.14127
chr10	220548	220607	3.53965
chr10	220815	220874	1.50875
chr10	221095	221154	-0.0509974
chr10	221417	221476	-0.113992
chr10	221918	221977	-0.117331
chr10	222161	222220	-0.467151
chr10	222439	222498	-0.643258
chr10	222936	222995	-0.0819763
chr10	223110	223169	0.980265
chr10	223318	223377	0.630077
chr10	223555	223614	0.939106
chr10	223749	223808	1.14603
chr10	224038	224097	2.60869
chr10	224395	224454	1.01592
chr10	224621	224680	-0.0515963
chr10	224771	224830	-0.271258
chr10	225156	225215	-0.847604
chr10	225368	225427	-0.369124
chr10	225596	225655	-0.148057
chr10	226036	226095	-0.335865
chr10	226226	226285	0.0126187
chr10	226441	226500	-0.0275272
chr10	226639	226698	0.491467
chr10	226909	226968	-0.12256
chr10	227164	227223	0.709747
chr10	227487	227546	1.17924
chr10	227728	227787	1.90726
chr10	228248	228307	3.09233
chr10	228427	228486	1.56474
chr10	228748	228807	-0.720395
chr10	229074	229133	-1.31791
chr10	229539	229598	-1.37977
chr10	229664	229723	-1.08341
chr10	229999	230058	-0.466506
chr10	230331	230390	-1.01936
chr10	230726	230785	-0.411251
chr10	230824	230883	0.941271
chr10	231178	231237	0.777233
chr10	231387	231446	0.621624
chr10	231695	231754	-0.666222
chr10	232059	232118	-0.623151
chr10	232230	232289	-0.733546
chr10	232697	232756	-0.605347
chr10	233073	233132	-0.169984
chr10	233339	233398	0.50121
chr10	233547	233606	1.45439
chr10	233716	233775	2.36697
chr10	233957	234016	-0.0466443
chr10	234089	234148	0.86653
chr10	234472	234531	0.612434
chr10	234633	234692	-0.0347825
chr10	234935	234994	-0.499443
chr10	235211	235270	-0.176134
chr10	235591	235650	1.29201
chr10	235968	236027	1.45485
chr10	236312	236371	1.70402
chr10	236585	236644	1.0624
chr10	236837	236896	0.966653
chr10	237070	237129	0.289609
chr10	237453	237512	-0.0540147
chr10	237622	237681	0.289425
chr10	237910	237969	-0.261976
chr10	238208	238267	-0.388195
chr10	238719	238778	0.56448
chr10	239006	239065	-0.0459533
chr10	239251	239310	-1.0806
chr10	239543	239602	-0.456303
chr10	239953	240012	-1.01498
chr10	240298	240357	-0.48765
chr10	240424	240483	-0.565523
chr10	240788	240847	-0.302905
chr10	241205	241264	-0.233508
chr10	241370	241429	-0.073293
chr10	241699	241758	0.143905
chr10	241822	241881	0.252987
chr10	242109	242168	0.410185
chr10	242469	242528	0.850592
chr10	242800	242859	-0.609677
chr10	243239	243298	-1.19107
chr10	243489	243548	-0.527243
chr10	243750	243809	-0.851105
chr10	244024	244083	-0.48431
chr10	244460	244519	-0.786061
chr10	244829	244888	-0.29899
chr10	245050	245109	-0.443773
chr10	245200	245259	-0.982713
chr10	245472	245531	-0.0416692
chr10	245831	245890	0.0033135
chr10	246083	246142	-0.234291
chr10	246369	246428	-0.437554
chr10	246598	246657	-0.111965
chr10	246880	246939	-0.837838
chr10	247135	247194	-1.1784
chr10	247332	247391	-0.875611
chr10	247712	247771	-0.162153
chr10	247946	248005	-1.25632
chr10	248430	248489	-1.29239
chr10	248626	248685	-1.42902
chr10	248921	248980	-1.86495
chr10	249339	249398	-0.21142
chr10	249548	249607	-0.388494
chr10	249947	250006	-1.29619
chr10	250241	250300	-1.01148
chr10	250526	250585	-0.0759878
chr10	250811	250870	-0.928425
chr10	251156	251215	-0.0515042
chr10	251392	251451	-0.0950128
chr10	251686	251745	-0.825815
chr10	252107	252166	-1.4582
chr10	252277	252336	-0.816003
chr10	252649	252708	-0.557577
chr10	252844	252903	-0.682736
chr10	253216	253275	-0.175558
chr10	253515	253574	-0.172679
chr10	253952	254011	-0.196034
chr10	254145	254204	-0.387481
chr10	254363	254422	-0.824134
chr10	254660	254719	-0.365001
chr10	254818	254877	-0.847834
chr10	255082	255141	-0.778667
chr10	255561	255620	-0.159942
chr10	255848	255907	0.653248
chr10	256145	256204	-0.253224
chr10	256322	256381	0.557409
chr10	256521	256580	0.902876
chr10	256778	256837	3.7126
chr10	257037	257096	2.42033
chr10	257181	257240	1.54065
chr10	257448	257507	-0.0221145
chr10	257795	257854	-1.03953
chr10	258152	258211	-0.307558
chr10	258415	258474	0.252964
chr10	258879	258938	-0.787235
chr10	259043	259102	-0.581669
chr10	259603	259662	-0.175143
chr10	259921	259980	-0.289523
chr10	260028	260087	-0.369354
chr10	260467	260526	-0.100448
chr10	260713	260772	0.531221
chr10	261012	261071	0.415505
chr10	261150	261209	0.597348
chr10	261473	261532	0.113409
chr10	261849	261908	0.716703
chr10	262206	262265	-0.12074
chr10	262358	262417	0.141325
chr10	262724	262783	-0.0343218
chr10	262952	263011	-0.0695848
chr10	263287	263346	-0.659358
chr10	263622	263681	-0.844149
chr10	263910	263969	-0.510567
chr10	264313	264372	-0.427143
chr10	264559	264618	-1.33804
chr10	264791	264850	-0.221047
chr10	265037	265096	0.615083
chr10	265289	265348	-2.49179
chr10	265428	265487	4.98836
chr10	265679	265738	2.61818
chr10	266025	266084	0.855267
chr10	266476	266535	-0.56831
chr10	266726	266785	-0.820725
chr10	266985	267044	-0.0576999
chr10	267196	267255	-0.383289
chr10	267520	267579	-0.643995
chr10	267892	267951	1.47305
chr10	268142	268201	1.85716
chr10	268386	268445	1.53901
chr10	268557	268616	1.77296
chr10	268805	268864	0.345256
chr10	269169	269228	0.141786
chr10	269310	269369	-0.0861683
chr10	269524	269583	-0.227842
chr10	269802	269861	-0.993677
chr10	270067	270126	-0.924901
chr10	270346	270405	-1.04624
chr10	270677	270736	-0.0809168
chr10	271160	271219	-0.460103
chr10	271458	271517	-0.91935
chr10	271682	271741	-0.869784
chr10	271883	271942	-0.407727
chr10	272286	272345	-1.06307
chr10	272371	272430	-0.710882
chr10	272723	272782	-0.772978
chr10	273021	273080	-0.67327
chr10	273324	273383	-1.94193
chr10	273533	273592	-0.333654
chr10	273815	273874	-0.975158
chr10	274332	274391	-0.736633
chr10	274550	274609	0.0783538
chr10	274873	274932	-0.97274
chr10	275318	275377	-1.33053
chr10	275711	275770	-0.898091
chr10	275904	275963	-0.193754
chr10	276229	276288	-0.624602
chr10	276658	276717	-0.544909
chr10	276963	277022	-0.700656
chr10	277211	277270	-0.472218
chr10	277430	277489	-0.253454
chr10	277757	277816	-0.0884024
chr10	278000	278059	-0.116157
chr10	278178	278237	0.0596283
chr10	278429	278488	0.232972
chr10	278568	278627	-0.0472662
chr10	278844	278903	-0.101923
chr10	279253	279312	0.223183
chr10	279514	279573	-0.413324
chr10	279924	279983	0.571367
chr10	280093	280152	0.0690716
chr10	280383	280442	1.62336
chr10	280581	280640	0.658223
chr10	280769	280828	0.906285
chr10	280990	281049	-0.00143123
chr10	281261	281320	-0.0229437
chr10	281675	281734	-1.50309
chr10	281878	281937	-0.475189
chr10	282258	282317	-0.243481
chr10	282699	282758	-0.679673
chr10	282977	283036	0.497087
chr10	283218	283277	-0.0444331
chr10	283378	283437	-0.461669
chr10	283590	283649	-0.302399
chr10	283914	283973	-0.640633
chr10	284140	284199	-0.211235
chr10	284440	284499	-0.287105
chr10	284901	284960	-0.364955
chr10	285050	285109	-0.754967
chr10	285332	285391	-0.116387
chr10	285607	285666	-0.403765
chr10	286017	286076	-0.0813314
chr10	286418	286477	0.0327953
chr10	286711	286770	-0.516901
chr10	286927	286986	0.147613
chr10	287175	287234	0.388811
chr10	287529	287588	-0.211696
chr10	287746	287805	-0.274944
chr10	288172	288231	-0.0530243
chr10	288314	288373	-0.00718938
chr10	288817	288876	0.888918
chr10	288988	289047	0.924526
chr10	289193	289252	0.851674
chr10	289402	289461	-0.0596347
chr10	289583	289642	-0.0960262
chr10	289969	290028	-0.567066
chr10	290217	290276	-0.347059
chr10	290497	290556	1.50511
chr10	290750	290809	2.12635
chr10	291032	291091	1.34344
chr10	291411	291470	0.178592
chr10	291748	291807	-0.872157
chr10	292041	292100	0.664672
chr10	292411	292470	-0.416111
chr10	292609	292668	-0.0685253
chr10	292796	292855	0.197985
chr10	293285	293344	0.233363
chr10	293624	293683	1.10259
chr10	293781	293840	1.42549
chr10	293890	293949	1.33741
chr10	294097	294156	1.73048
chr10	294247	294306	1.63941
chr10	294400	294459	2.35699
chr10	294617	294676	1.51617
chr10	294908	294967	-0.0784293
chr10	295096	295155	0.77691
chr10	295379	295438	0.110047
chr10	295813	295872	-0.0676961
chr10	296163	296222	1.07749
chr10	296275	296334	-0.268587
chr10	296653	296712	0.671835
chr10	296948	297007	-0.864187
chr10	297342	297401	-0.436863
chr10	297696	297755	-0.363389
chr10	297953	298012	-0.0604638
chr10	298319	298378	-0.214091
chr10	298574	298633	-0.413646
chr10	298720	298779	-0.247443
chr10	298872	298931	-0.267228
chr10	299226	299285	-0.820034
chr10	299584	299643	-0.612924
chr10	299957	300016	-0.679051
chr10	300337	300396	-0.458629
chr10	300487	300546	-0.253938
chr10	300733	300792	-1.96459
chr10	301149	301208	-1.2059
chr10	301394	301453	-1.02138
chr10	301824	301883	-0.542283
chr10	302007	302066	-0.518744
chr10	302254	302313	-0.329853
chr10	302641	302700	0.793171
chr10	302890	302949	-0.329761
chr10	303246	303305	-1.09631
chr10	303551	303610	-0.352057
chr10	304085	304144	-0.274759
chr10	304432	304491	-0.764778
chr10	304684	304743	-0.572894
chr10	304950	305009	-0.252326
chr10	305097	305156	-0.656479
chr10	305258	305317	-0.295788
chr10	305554	305613	-1.22428
chr10	305830	305889	-0.587773
chr10	306159	306218	-1.34359
chr10	306402	306461	-0.686122
chr10	306858	306917	-0.257416
chr10	307013	307072	-0.838851
chr10	307312	307371	-0.937362
chr10	307527	307586	-0.737347
chr10	307780	307839	-1.02975
chr10	308073	308132	-1.27348
chr10	308302	308361	-0.778874
chr10	308776	308835	-0.163397
chr10	308854	308913	-0.373569
chr10	309287	309346	-0.621838
chr10	309681	309740	-1.31302
chr10	309776	309835	-1.78324
chr10	310194	310253	-1.30766
chr10	310327	310386	-0.633308
chr10	310628	310687	-0.434905
chr10	311137	311196	-0.719335
chr10	311223	311282	-1.20956
chr10	311521	311580	0.154638
chr10	312017	312076	-0.00341203
chr10	312276	312335	0.0279584
chr10	312411	312470	0.689202
chr10	312639	312698	-0.776272
chr10	312775	312834	-0.805754
chr10	313193	313252	-0.345055
chr10	313512	313571	-0.678706
chr10	313796	313855	-0.652702
chr10	313932	313991	-0.411389
chr10	314157	314216	0.0137703
chr10	314423	314482	-0.498821
chr10	314591	314650	-0.345815
chr10	314852	314911	-0.411665
chr10	315057	315116	-0.0893698
chr10	315242	315301	-1.49371
chr10	315507	315566	-0.512986
chr10	315819	315878	-0.189239
chr10	316111	316170	0.791144
chr10	316229	316288	-0.035842
chr10	316373	316432	-0.0986059
chr10	316503	316562	-0.715811
chr10	316683	316742	-0.08884
chr10	316985	317044	-0.190805
chr10	317528	317587	-0.517385
chr10	317852	317911	-0.982137
chr10	317931	317990	-1.42876
chr10	318375	318434	-2.33148
chr10	318717	318776	-0.839243
chr10	319097	319156	-0.10365
chr10	319208	319267	-0.05208
chr10	319459	319518	0.885739
chr10	319737	319796	-0.148149
chr10	320232	320291	0.412926
chr10	320520	320579	-0.636947
chr10	320754	320813	-0.298506
chr10	321060	321119	-0.080318
chr10	321360	321419	-0.596756
chr10	321652	321711	-0.476018
chr10	321858	321917	0.747498
chr10	322172	322231	-0.599404
chr10	322324	322383	0.22931
chr10	322536	322595	-0.339942
chr10	322783	322842	-0.0392969
chr10	322952	323011	1.37286
chr10	323207	323266	-0.235604
chr10	323356	323415	0.351544
chr10	323805	323864	-0.407151
chr10	324034	324093	-0.656986
chr10	324348	324407	0.220027
chr10	324474	324533	-0.106967
chr10	324627	324686	-0.535005
chr10	324736	324795	-0.160771
chr10	325085	325144	-0.0770013
chr10	325373	325432	-0.671819
chr10	325776	325835	-0.507274
chr10	326006	326065	-0.772771
chr10	326531	326590	-1.10239
chr10	326610	326669	-1.37367
chr10	327160	327219	-1.69299
chr10	327457	327516	-0.40236
chr10	327604	327663	-0.279251
chr10	327780	327839	-0.617347
chr10	328008	328067	-1.67641
chr10	328253	328312	-0.581946
chr10	328578	328637	-0.726475
chr10	328824	328883	-0.896801
chr10	329108	329167	-0.790967
chr10	329354	329413	-0.270015
chr10	329573	329632	-0.863059
chr10	329834	329893	-0.665001
chr10	330065	330124	-0.172333
chr10	330288	330347	-1.05552
chr10	330504	330563	-0.87598
chr10	330892	330951	-1.32763
chr10	331070	331129	-1.03601
chr10	331440	331499	-1.83031
chr10	331690	331749	-1.50694
chr10	331962	332021	-1.02578
chr10	332232	332291	0.248404
chr10	332606	332665	0.601425
chr10	332826	332885	1.50783
chr10	333059	333118	0.20091
chr10	333381	333440	0.761755
chr10	333573	333632	0.924043
chr10	333782	333841	-0.071865
chr10	333960	334019	-0.589938
chr10	334120	334179	-0.675988
chr10	334262	334321	-0.647381
chr10	334756	334815	-0.215013
chr10	334958	335017	-0.0713583
chr10	335158	335217	-0.138521
chr10	335380	335439	1.13868
chr10	335577	335636	0.391597
chr10	335774	335833	0.154477
chr10	336057	336116	0.071467
chr10	336214	336273	-1.03046
chr10	336521	336580	-0.257301
chr10	336774	336833	0.648227
chr10	337017	337076	1.07272
chr10	337293	337352	0.652741
chr10	337407	337466	0.386277
chr10	337690	337749	0.993118
chr10	337921	337980	0.841286
chr10	338054	338113	0.535459
chr10	338355	338414	0.0326801
chr10	339028	339087	2.56885
chr10	339191	339250	4.1877
chr10	339333	339392	2.70905
chr10	339490	339549	1.53865
chr10	339887	339946	-0.138567
chr10	340180	340239	-0.0734773
chr10	340616	340675	-0.186798
chr10	340715	340774	0.345947
chr10	341154	341213	-0.623174
chr10	341525	341584	-0.167934
chr10	341712	341771	-0.0702066
chr10	341935	341994	-0.0715886
chr10	342088	342147	1.10522
chr10	342298	342357	0.214799
chr10	342580	342639	-1.40557
chr10	342896	342955	-0.11079
chr10	343345	343404	0.42511
chr10	343637	343696	-0.36104
chr10	343911	343970	-0.443865
chr10	344151	344210	-0.207596
chr10	344719	344778	-0.7177
chr10	344857	344916	-0.491243
chr10	345321	345380	-0.275335
chr10	345494	345553	0.236242
chr10	345702	345761	-0.580356
chr10	346137	346196	-1.17391
chr10	346248	346307	-0.961753
chr10	346515	346574	0.125386
chr10	346867	346926	0.573555
chr10	347152	347211	-0.0708055
chr10	347378	347437	-0.0250857
chr10	347572	347631	0.0498164
chr10	347758	347817	0.122507
chr10	348184	348243	-0.621009
chr10	348434	348493	1.65906
chr10	348544	348603	1.96337
chr10	348755	348814	2.06913
chr10	349019	349078	1.6466
chr10	349212	349271	0.885325
chr10	349394	349453	0.682016
chr10	349699	349758	-0.0175541
chr10	350080	350139	-0.910253
chr10	350477	350536	-0.806168
chr10	350548	350607	-1.52181
chr10	351035	351094	-0.764272
chr10	351345	351404	-0.703719
chr10	351638	351697	-0.975343
chr10	351964	352023	-1.44104
chr10	352081	352140	-0.705654
chr10	352345	352404	-0.656894
chr10	352512	352571	0.102492
chr10	352934	352993	-0.250852
chr10	353221	353280	-1.61505
chr10	353424	353483	-0.698882
chr10	353595	353654	-0.515911
chr10	353833	353892	0.738423
chr10	354157	354216	1.62596
chr10	354906	354965	1.8801
chr10	355000	355059	1.49516
chr10	355236	355295	2.32912
chr10	355408	355467	1.07871
chr10	355601	355660	0.359283
chr10	355939	355998	-0.691788
chr10	356123	356182	-0.520564
chr10	356431	356490	-1.20776
chr10	356717	356776	-1.93396
chr10	357111	357170	-0.216349
chr10	357361	357420	-0.60864
chr10	357728	357787	0.288573
chr10	358031	358090	-0.2857
chr10	358319	358378	-0.527128
chr10	358725	358784	-0.773623
chr10	358926	358985	-1.1278
chr10	359151	359210	-0.306038
chr10	359400	359459	-0.843757
chr10	359604	359663	-0.241869
chr10	359910	359969	0.0273365
chr10	360193	360252	0.984158
chr10	360531	360590	-1.86502
chr10	360776	360835	0.3424
chr10	361159	361218	-0.0931011
chr10	361447	361506	0.0823384
chr10	361723	361782	-0.562368
chr10	361981	362040	-0.600648
chr10	362423	362482	-0.918521
chr10	362622	362681	-0.962629
chr10	363123	363182	-0.529892
chr10	363287	363346	-0.372072
chr10	363745	363804	-1.02903
chr10	363909	363968	-0.446836
chr10	364379	364438	-0.338376
chr10	364489	364548	-0.520886
chr10	364896	364955	-1.45859
chr10	365157	365216	-0.423504
chr10	365331	365390	-1.31892
chr10	365662	365721	-0.763949
chr10	365807	365866	-0.384855
chr10	366380	366439	-0.922276
chr10	367245	367304	-0.362744
chr10	367608	367667	-0.751834
chr10	367984	368043	-0.390567
chr10	368146	368205	0.474699
chr10	368313	368372	0.431974
chr10	368711	368770	-0.762222
chr10	369005	369064	-0.696786
chr10	369203	369262	-0.308756
chr10	369557	369616	-0.617784
chr10	369754	369813	-0.76236
chr10	370251	370310	-1.13256
chr10	370367	370426	-0.432026
chr10	370728	370787	-0.135827
chr10	371183	371242	0.346891
chr10	371536	371595	0.342883
chr10	371612	371671	-0.294038
chr10	372165	372224	-0.711435
chr10	372338	372397	-0.898851
chr10	372716	372775	-0.769063
chr10	372912	372971	-0.707704
chr10	373414	373473	0.058039
chr10	373626	373685	0.0457166
chr10	373818	373877	1.37371
chr10	374051	374110	2.26572
chr10	374287	374346	1.14555
chr10	374431	374490	1.8169
chr10	374613	374672	1.31341
chr10	374889	374948	-0.853201
chr10	375364	375423	-1.17133
chr10	375578	375637	-0.145546
chr10	375810	375869	-0.732395
chr10	376059	376118	-0.6495
chr10	376199	376258	-0.60431
chr10	376408	376467	-0.562114
chr10	376595	376654	-1.44318
chr10	376916	376975	-2.66769
chr10	377249	377308	-0.650398
chr10	377570	377629	-0.670368
chr10	377743	377802	-0.838368
chr10	377943	378002	1.60528
chr10	378253	378312	1.27423
chr10	378327	378386	1.00657
chr10	378640	378699	-1.14574
chr10	378982	379041	-0.39545
chr10	379286	379345	-0.82137
chr10	379592	379651	-1.00519
chr10	379744	379803	-0.48841
chr10	379910	379969	0.123014
[truncated: 203,615 more rows]
