# Supplementary material for: DSIF and RNA Polymerase II CTD Phosphorylation Coordinate the Recruitment of Rpd3S to Actively Transcribed Genes
Source: PLoS Genet. 2010 Oct 28;6(10):e1001173. doi: 10.1371/journal.pgen.1001173 (PMC2965751; doi:10.1371/journal.pgen.1001173)
Supplement: Dataset S5 — A file containing the average Z-score calculated on each genome annotation. (4.88 MB ZIP) [file pgen.1001173.s005.zip]

Archive with 1 entries (1 files):
- SuppDataset5--Average_ratios_per_annot.txt
