# Supplementary material for: DSIF and RNA Polymerase II CTD Phosphorylation Coordinate the Recruitment of Rpd3S to Actively Transcribed Genes
Source: PLoS Genet. 2010 Oct 28;6(10):e1001173. doi: 10.1371/journal.pgen.1001173 (PMC2965751; doi:10.1371/journal.pgen.1001173)
Supplement: Dataset S5 — A file containing the average Z-score calculated on each genome annotation. (4.88 MB ZIP) [file pgen.1001173.s005.zip › SuppDataset5--Average_ratios_per_annot.txt]

		skrZ_RPD3-18Myc_vs_NoTag.bed								skrZ_H3K36Me3_WT_vs_H4.bed								skrZ_SPT4-9Myc_vs_NoTag.bed								skrZ_RCO1-9Myc_vs_NoTag.bed								skrZ_RCO1-9Myc_set2_vs_NoTag.bed								skrZ_RCO1-9Myc_H3K36A_vs_NoTag.bed
		Annot				half-IG				Annot				half-IG				Annot				half-IG				Annot				half-IG				Annot				half-IG				Annot				half-IG
Name	Alias	Mean	SD	Med	NbVal	Mean	SD	Med	NbVal	Mean	SD	Med	NbVal	Mean	SD	Med	NbVal	Mean	SD	Med	NbVal	Mean	SD	Med	NbVal	Mean	SD	Med	NbVal	Mean	SD	Med	NbVal	Mean	SD	Med	NbVal	Mean	SD	Med	NbVal	Mean	SD	Med	NbVal	Mean	SD	Med	NbVal
TEL01L-TR	_	_	_	_	0	_	_	_	0	_	_	_	0	_	_	_	0	_	_	_	0	_	_	_	0	_	_	_	0	_	_	_	0	_	_	_	0	_	_	_	0	_	_	_	0	_	_	_	0
TEL01L-XR	_	-3.84445	0	-3.84445	1	_	_	_	0	-0.300241	0.0609222	-0.300241	2	_	_	_	0	-3.50727	2.66702	-3.50727	2	_	_	_	0	-0.845685	0.00340332	-0.845685	2	_	_	_	0	-0.81813	0.000427074	-0.81813	2	_	_	_	0	-0.870174	0.0082081	-0.870174	2	_	_	_	0
YAL069W	_	_	_	_	0	_	_	_	0	_	_	_	0	_	_	_	0	_	_	_	0	_	_	_	0	_	_	_	0	_	_	_	0	_	_	_	0	_	_	_	0	_	_	_	0	_	_	_	0
TEL01L-XC	_	_	_	_	0	_	_	_	0	-1.35462	0	-1.35462	1	_	_	_	0	-2.36778	0	-2.36778	1	_	_	_	0	-3.7123	0	-3.7123	1	_	_	_	0	-2.55433	0	-2.55433	1	_	_	_	0	-1.23975	0	-1.23975	1	_	_	_	0
YAL068W-A	_	_	_	_	0	_	_	_	0	_	_	_	0	_	_	_	0	_	_	_	0	_	_	_	0	_	_	_	0	_	_	_	0	_	_	_	0	_	_	_	0	_	_	_	0	_	_	_	0
ARS102	ARSI-1	_	_	_	0	_	_	_	0	-1.31467	0.0565048	-1.31467	2	_	_	_	0	-2.36778	0	-2.36778	1	_	_	_	0	-3.59572	0.164869	-3.59572	2	_	_	_	0	-1.89859	0.927364	-1.89859	2	_	_	_	0	-0.84649	0.556154	-0.84649	2	_	_	_	0
YAL068C	PAU8	_	_	_	0	-0.26937	0	-0.26937	1	_	_	_	0	-2.53516	0	-2.53516	1	_	_	_	0	-2.02117	0	-2.02117	1	_	_	_	0	-1.91275	0	-1.91275	1	_	_	_	0	-1.34523	0	-1.34523	1	_	_	_	0	-1.23804	0	-1.23804	1
YAL067W-A	_	_	_	_	0	_	_	_	0	_	_	_	0	_	_	_	0	_	_	_	0	_	_	_	0	_	_	_	0	_	_	_	0	_	_	_	0	_	_	_	0	_	_	_	0	_	_	_	0
YAL067C	SEO1	-1.3177	0.239704	-1.29559	6	_	_	_	0	-0.926982	0.701571	-0.673965	7	_	_	_	0	-0.999996	0.378611	-0.979182	7	_	_	_	0	-1.19311	0.692651	-1.08584	7	_	_	_	0	-0.981574	0.535174	-1.1027	7	_	_	_	0	-1.0388	0.345005	-0.986782	7	_	_	_	0
ARS103	ARSI-8	-1.24611	0.208078	-1.15044	3	_	_	_	0	-0.364182	0.218456	-0.256317	3	_	_	_	0	-1.2897	0.275501	-1.38509	3	_	_	_	0	-1.05256	0.937536	-1.04063	3	_	_	_	0	-0.67587	0.610592	-0.76467	3	_	_	_	0	-1.17118	0.525873	-0.948105	3	_	_	_	0
YAL066W	_	-1.97411	0	-1.97411	1	-1.51829	0	-1.51829	1	-0.86761	0	-0.86761	1	-0.896225	0	-0.896225	1	-0.0448747	0	-0.0448747	1	0.0953383	0	0.0953383	1	-0.268775	0	-0.268775	1	-0.42687	0	-0.42687	1	-0.647833	0	-0.647833	1	-0.277084	0	-0.277084	1	-0.515728	0	-0.515728	1	-0.699869	0	-0.699869	1
YAL065C	_	-0.638997	0	-0.638997	1	_	_	_	0	-0.564201	0	-0.564201	1	_	_	_	0	-0.178334	0	-0.178334	1	_	_	_	0	-0.68868	0	-0.68868	1	_	_	_	0	-0.496412	0	-0.496412	1	_	_	_	0	-0.741517	0	-0.741517	1	_	_	_	0
YAL064W-B	_	_	_	_	0	_	_	_	0	-0.836563	0	-0.836563	1	_	_	_	0	-0.497339	0	-0.497339	1	_	_	_	0	0.0131478	0	0.0131478	1	_	_	_	0	0.9298	0	0.9298	1	_	_	_	0	0.583399	0	0.583399	1	_	_	_	0
YAL064C-A	YAL065C-A	-0.786498	0	-0.786498	1	-1.29709	0	-1.29709	1	-0.620273	0	-0.620273	1	_	_	_	0	-1.84856	0	-1.84856	1	_	_	_	0	-0.0435233	0	-0.0435233	1	_	_	_	0	-0.264801	0	-0.264801	1	_	_	_	0	-1.24965	0	-1.24965	1	_	_	_	0
YAL064W	_	_	_	_	0	-0.494168	0	-0.494168	1	_	_	_	0	-1.61033	0	-1.61033	1	_	_	_	0	-1.7413	0	-1.7413	1	_	_	_	0	-1.6969	0	-1.6969	1	_	_	_	0	-0.840984	0	-0.840984	1	_	_	_	0	-0.575641	0	-0.575641	1
YALWdelta1	_	_	_	_	0	_	_	_	0	-1.16626	0	-1.16626	1	_	_	_	0	0.207234	0	0.207234	1	_	_	_	0	-1.26399	0	-1.26399	1	_	_	_	0	-0.893488	0	-0.893488	1	_	_	_	0	-0.415487	0	-0.415487	1	_	_	_	0
YAL063C-A	_	_	_	_	0	_	_	_	0	-0.955966	0.297401	-0.955966	2	_	_	_	0	-0.257652	0.657447	-0.257652	2	_	_	_	0	-1.34782	0.118554	-1.34782	2	_	_	_	0	-1.18593	0.413581	-1.18593	2	_	_	_	0	-0.503954	0.125111	-0.503954	2	_	_	_	0
YAL063C	FLO9	-0.95036	0.399873	-0.820103	3	0.269156	0	0.269156	1	-0.610352	0.870728	-0.668958	5	-0.82634	0	-0.82634	1	-0.717427	0.580355	-0.717531	5	-0.238967	0	-0.238967	1	0.358217	0.743936	0.449555	5	-0.126668	0	-0.126668	1	0.0642964	1.55891	-0.259868	5	-1.59124	0	-1.59124	1	0.0535976	0.869281	0.32559	5	0.0557874	0	0.0557874	1
ARS104	ARSI-31	_	_	_	0	0.0124344	0	0.0124344	1	-0.616436	0	-0.616436	1	-0.906579	0	-0.906579	1	-1.01265	0	-1.01265	1	0.575685	0	0.575685	1	0.685179	0	0.685179	1	-1.04865	0	-1.04865	1	0.76962	0	0.76962	1	-0.314838	0	-0.314838	1	0.681109	0	0.681109	1	-0.366687	0	-0.366687	1
YAL062W	GDH3|FUN51	-0.266984	0.264769	-0.346368	5	0.587536	0	0.587536	1	-1.23955	0.821272	-1.3655	4	-0.68904	0	-0.68904	1	-0.544298	0.470328	-0.493751	4	0.927372	0	0.927372	1	1.14647	1.23742	0.677586	4	-0.353696	0	-0.353696	1	0.886194	1.2869	0.91052	4	-1.04335	0	-1.04335	1	0.455168	0.485997	0.363909	4	-0.424675	0	-0.424675	1
YAL061W	BDH2	0.390733	0.699237	0.529966	4	-0.022575	0.549931	-0.022575	2	-1.44189	0.763588	-1.65124	5	-1.09072	0	-1.09072	1	-0.366487	0.317128	-0.336522	5	-0.00677605	0	-0.00677605	1	1.64295	1.03415	1.19997	5	1.09036	0	1.09036	1	0.754428	1.39675	0.606873	5	-0.772523	0	-0.772523	1	0.637624	1.27	0.655966	5	0.796094	0	0.796094	1
YAL060W	BDH1	0.255383	0.425083	0.210642	4	_	_	_	0	-0.269257	0.911335	-0.0744225	6	-0.598708	0	-0.598708	1	0.249021	0.56792	0.410978	6	0.203041	0	0.203041	1	0.603659	0.912981	0.558657	6	0.181671	0	0.181671	1	-0.0393822	0.420314	-0.0165028	6	-0.0451207	0	-0.0451207	1	0.655105	0.729469	0.778405	6	1.31127	0	1.31127	1
YAL059C-A	_	-0.506675	0	-0.506675	1	_	_	_	0	0.232948	0	0.232948	1	_	_	_	0	0.504173	0	0.504173	1	_	_	_	0	-0.46062	0	-0.46062	1	_	_	_	0	-0.000218053	0	-0.000218053	1	_	_	_	0	-0.0636542	0	-0.0636542	1	_	_	_	0
YAL059W	ECM1	-0.245232	0.369737	-0.245232	2	_	_	_	0	0.0201695	0.300914	0.0201695	2	_	_	_	0	0.585844	0.1155	0.585844	2	_	_	_	0	-0.373436	0.123297	-0.373436	2	_	_	_	0	-0.241217	0.340824	-0.241217	2	_	_	_	0	-0.289003	0.318691	-0.289003	2	_	_	_	0
YAL058W	CNE1|FUN48	-0.769938	0.391564	-0.881646	5	-0.970045	0	-0.970045	1	-0.767463	0.502418	-0.720569	7	-0.375537	0	-0.375537	1	-0.998585	0.505099	-0.883136	7	1.07774	0	1.07774	1	-0.046552	0.91596	-0.319659	7	-0.114864	0	-0.114864	1	-0.264427	0.998591	0.200636	7	0.224698	0	0.224698	1	-0.817628	0.650739	-0.614043	7	0.0127092	0	0.0127092	1
YAL056C-A	YAL058C-A	-1.14422	0	-1.14422	1	-0.548548	0	-0.548548	1	-0.762107	0.6181	-0.762107	2	-0.954951	0	-0.954951	1	-0.949243	0.0934894	-0.949243	2	0.275878	0	0.275878	1	0.20018	1.87178	0.20018	2	0.0124029	0	0.0124029	1	-0.366661	1.29812	-0.366661	2	-0.384659	0	-0.384659	1	-1.12355	0.82653	-1.12355	2	-0.891823	0	-0.891823	1
YAL056W	GPB2|KRH1	-0.453541	0.554057	-0.585953	9	_	_	_	0	0.416935	0.766312	0.663837	11	_	_	_	0	-0.0360424	0.307354	-0.0927894	11	_	_	_	0	-0.0861866	0.590241	-0.0644956	11	_	_	_	0	-0.18425	0.780846	-0.279148	11	_	_	_	0	-0.093748	0.810276	-0.0244272	11	_	_	_	0
ARS105	ARSI-42	0.520153	0.834015	0.520153	2	_	_	_	0	0.663837	0	0.663837	1	_	_	_	0	0.474462	0	0.474462	1	_	_	_	0	-0.179041	0	-0.179041	1	_	_	_	0	-1.38067	0	-1.38067	1	_	_	_	0	-0.969067	0	-0.969067	1	_	_	_	0
YAL055W	PEX22|YAF5	-0.284689	1.46527	-0.284689	2	_	_	_	0	-1.08855	0.739031	-0.996918	4	_	_	_	0	-0.662356	0.416083	-0.721251	4	_	_	_	0	-0.45022	0.460659	-0.409737	4	_	_	_	0	0.212981	0.794537	-0.0042455	4	_	_	_	0	-0.453819	0.787792	-0.183206	4	_	_	_	0
YAL054C	ACS1|FUN44	-0.340437	0.543714	-0.189769	8	2.11467	0	2.11467	1	-1.54576	0.605474	-1.55767	10	-1.06285	0.206745	-1.06285	2	-1.12018	0.422581	-1.15113	10	-1.21932	0.0014496	-1.21932	2	-0.108973	0.51954	-0.204483	10	-0.0233245	0.0839132	-0.0233245	2	-0.26475	1.01945	-0.196038	10	0.202624	0.250555	0.202624	2	-0.760201	0.577709	-0.830562	10	0.248127	0.084886	0.248127	2
YAL053W	FLC2|HUF2	0.225391	0.693155	-0.116928	8	1.37926	0	1.37926	1	0.339659	0.512126	0.315125	10	-0.267463	0	-0.267463	1	-0.129482	0.357857	-0.109656	10	0.102846	0	0.102846	1	0.340138	0.91491	0.423712	10	0.100361	0	0.100361	1	0.214293	0.59249	0.193613	10	-0.457097	0	-0.457097	1	0.36891	0.731511	0.245706	10	0.0198614	0	0.0198614	1
YAL051W	OAF1|YAF1	-0.365361	0.363558	-0.454161	11	0.746392	0	0.746392	1	0.087371	0.393588	0.202395	12	-0.0408457	0	-0.0408457	1	-0.289967	0.276165	-0.237299	12	-0.175272	0	-0.175272	1	-0.280111	0.936181	-0.300377	12	0.321773	0	0.321773	1	-0.544823	1.05141	-0.681661	12	-0.0361099	0	-0.0361099	1	-0.623538	0.748409	-0.570827	12	0.278936	0	0.278936	1
YAL049C	AIM2	-0.300487	0.258782	-0.233946	4	_	_	_	0	-0.32896	0.229234	-0.223813	3	-1.06183	0	-1.06183	1	-0.185328	0.21281	-0.289648	3	-0.343162	0	-0.343162	1	0.391336	1.10655	0.477117	3	1.32174	0	1.32174	1	0.676125	0.703389	0.957839	3	-0.442448	0	-0.442448	1	0.196686	0.475758	0.0894027	3	0.892759	0	0.892759	1
YAL048C	GEM1|GON1	-0.638939	0.30795	-0.607696	7	_	_	_	0	-0.879097	0.629398	-0.748104	9	_	_	_	0	-0.834012	0.258908	-0.799088	9	_	_	_	0	-0.590458	0.580617	-0.378565	9	_	_	_	0	-0.395326	0.853932	-0.474565	9	_	_	_	0	-0.55056	0.781709	-0.422914	9	_	_	_	0
YAL047W-A	_	-1.26353	0	-1.26353	1	_	_	_	0	-2.07028	0	-2.07028	1	_	_	_	0	-0.957665	0	-0.957665	1	_	_	_	0	-1.47302	0	-1.47302	1	_	_	_	0	-1.01516	0	-1.01516	1	_	_	_	0	-1.18787	0	-1.18787	1	_	_	_	0
YAL047C	SPC72|LDB4	-0.880379	0.493651	-1.0074	7	_	_	_	0	-0.75331	0.916048	-0.792834	7	_	_	_	0	-0.461017	0.530953	-0.468885	7	_	_	_	0	0.308545	0.541112	0.265675	7	_	_	_	0	0.449448	0.707957	0.287823	7	_	_	_	0	0.337277	0.936137	0.338519	7	_	_	_	0
YAL046C	AIM1	-0.453792	0.0793812	-0.453792	2	-0.461439	0	-0.461439	1	-1.31488	0	-1.31488	1	_	_	_	0	-0.331334	0	-0.331334	1	_	_	_	0	-0.491448	0	-0.491448	1	_	_	_	0	0.878454	0	0.878454	1	_	_	_	0	1.15106	0	1.15106	1	_	_	_	0
YAL045C	_	-0.476457	0.415893	-0.476457	2	_	_	_	0	-0.404633	0	-0.404633	1	_	_	_	0	-0.410777	0	-0.410777	1	_	_	_	0	-0.157095	0	-0.157095	1	_	_	_	0	0.335293	0	0.335293	1	_	_	_	0	0.287904	0	0.287904	1	_	_	_	0
YAL044W-A	_	-0.476457	0.415893	-0.476457	2	_	_	_	0	-0.494516	0.127114	-0.494516	2	_	_	_	0	-0.0266025	0.543305	-0.0266025	2	_	_	_	0	0.178491	0.47459	0.178491	2	_	_	_	0	0.25772	0.109705	0.25772	2	_	_	_	0	-0.383138	0.948997	-0.383138	2	_	_	_	0
YAL044C	GCV3	0.728507	0.268385	0.728507	2	0.812841	0	0.812841	1	-0.149192	0	-0.149192	1	-1.40079	0	-1.40079	1	-0.470039	0	-0.470039	1	0.0840824	0	0.0840824	1	-0.168211	0	-0.168211	1	-0.00690768	0	-0.00690768	1	0.0414125	0	0.0414125	1	0.500708	0	0.500708	1	-0.283447	0	-0.283447	1	2.3046	0	2.3046	1
YAL043C	PTA1|FUN39	-0.155396	0.299674	-0.128294	8	-0.605208	0	-0.605208	1	0.3903	0.631584	0.371912	8	-2.03485	0	-2.03485	1	-0.466102	0.479781	-0.474381	7	-1.63156	0	-1.63156	1	0.967882	0.919726	0.860663	8	1.33945	0	1.33945	1	-0.134593	1.05102	-0.449571	8	-0.438673	0	-0.438673	1	0.165841	0.928575	0.107421	8	2.32375	0	2.32375	1
YAL042C-A	YAL043C-A	0.083421	0.27876	0.083421	2	_	_	_	0	-1.26019	0.592122	-1.26019	2	_	_	_	0	-0.793729	0	-0.793729	1	_	_	_	0	0.813878	0.709231	0.813878	2	_	_	_	0	-0.403786	1.10502	-0.403786	2	_	_	_	0	-0.191596	0.4836	-0.191596	2	_	_	_	0
YAL042W	ERV46|FUN9	-0.228862	0.566972	-0.0833008	4	_	_	_	0	0.213911	0.63653	0.268235	5	_	_	_	0	-0.442289	0.314936	-0.516605	5	_	_	_	0	0.892874	0.823207	0.662889	5	_	_	_	0	0.594147	0.621678	0.704884	5	_	_	_	0	0.17173	0.672789	0.0857716	5	_	_	_	0
YAL041W	CDC24|CLS4	-0.168685	0.41012	-0.152629	8	-0.455565	0	-0.455565	1	0.686191	0.392377	0.733124	11	0.0460007	0	0.0460007	1	0.0265792	0.338436	-0.0760141	11	1.13866	0	1.13866	1	0.0514354	0.84074	0.219719	11	-0.399079	0	-0.399079	1	-0.237828	0.897509	-0.3092	11	0.11526	0	0.11526	1	-0.614743	0.845861	-0.743497	11	-0.126649	0	-0.126649	1
YAL040C	CLN3|WHI1|FUN10|DAF1	1.07594	0.430089	0.98947	6	1.76503	0	1.76503	1	1.34266	0.577054	1.63075	8	0.205269	0	0.205269	1	1.21443	0.732159	1.26443	7	0.907751	0	0.907751	1	0.46729	0.322344	0.485255	8	0.331514	0	0.331514	1	0.445398	0.604649	0.4809	8	1.70945	0	1.70945	1	0.414188	0.485973	0.34182	8	1.70195	0	1.70195	1
YAL039C	CYC3	1.38005	0.146009	1.42012	3	1.68555	0	1.68555	1	-0.810149	0.133284	-0.760181	4	-0.492357	0.131548	-0.492357	2	-0.965827	0.390082	-1.10294	4	-0.990974	1.19314	-0.990974	2	0.506355	0.283411	0.492417	4	1.31644	0.0989809	1.31644	2	1.35269	1.04612	1.27978	4	0.455252	0.197767	0.455252	2	0.460023	0.589615	0.43909	4	0.592671	1.01696	0.592671	2
ARS106	ARSI-70	_	_	_	0	3.64956	0.674813	3.64956	2	-0.698015	0	-0.698015	1	-1.28287	0.58566	-1.28287	2	-0.698356	0	-0.698356	1	-1.28525	0.196088	-1.28525	2	1.46517	0	1.46517	1	0.740389	0.328724	0.740389	2	0.934834	0	0.934834	1	0.0888575	0.43743	0.0888575	2	-0.0176051	0	-0.0176051	1	-0.127639	0.139739	-0.127639	2
YAL038W	CDC19|PYK1	1.66585	0.243945	1.59951	6	2.63673	0	2.63673	1	2.08778	0.642098	2.07498	7	2.34356	0	2.34356	1	2.69054	0.419351	2.53363	7	2.0293	0	2.0293	1	2.77152	1.15703	3.06852	7	1.94529	0	1.94529	1	3.10585	0.948588	3.72348	7	2.08146	0	2.08146	1	2.9207	0.898603	3.2115	7	2.9006	0	2.9006	1
YAL037C-B	_	1.56978	0.0718438	1.56315	5	_	_	_	0	1.6784	0.40196	1.69117	4	_	_	_	0	2.73413	0.349634	2.70972	4	_	_	_	0	2.88538	1.22935	3.21277	4	_	_	_	0	3.45632	0.844905	3.83174	4	_	_	_	0	3.22627	0.691286	3.39952	4	_	_	_	0
YAL037C-A	_	1.91901	0	1.91901	1	0.951405	0	0.951405	1	0.361351	0	0.361351	1	-0.769435	0	-0.769435	1	4.02184	0	4.02184	1	2.79327	0	2.79327	1	-0.925621	0	-0.925621	1	-1.53439	0	-1.53439	1	-1.16139	0	-1.16139	1	-0.690218	0	-0.690218	1	0.193385	0	0.193385	1	-0.468798	0	-0.468798	1
YAL037W	_	-0.205669	0.492771	-0.297423	3	_	_	_	0	-1.42204	0.540145	-1.45913	5	-0.76275	0	-0.76275	1	-0.698702	0.265172	-0.787307	5	1.28548	0	1.28548	1	-0.219359	0.547534	-0.0511444	5	-1.18611	0	-1.18611	1	-0.303572	0.323253	-0.262335	5	0.0358752	0	0.0358752	1	-0.299005	0.540745	-0.217701	5	2.73362	0	2.73362	1
YAL036C	RBG1|FUN11	-0.237594	0.448918	-0.335243	5	-0.431197	0	-0.431197	1	0.404027	0.798261	0.645192	4	0.633505	0	0.633505	1	0.178746	0.490999	-0.068872	3	-0.144144	0	-0.144144	1	0.0973807	0.533487	0.188633	4	-0.435522	0	-0.435522	1	-0.544182	0.980619	-0.568999	4	0.139222	0	0.139222	1	-0.0138778	0.463403	-0.047727	4	-0.588845	0	-0.588845	1
YAL035W	FUN12|yIF2	0.268868	0.715664	-0.0391587	10	_	_	_	0	1.62019	0.878717	1.29723	13	_	_	_	0	0.480359	0.508557	0.701865	13	_	_	_	0	0.7133	0.811495	0.742366	13	_	_	_	0	0.226669	0.595575	0.19389	13	_	_	_	0	0.476971	0.882907	0.512262	13	_	_	_	0
YAL034C-B	YAL035C-A	0.509386	0	0.509386	1	_	_	_	0	-0.663052	0	-0.663052	1	_	_	_	0	0.658887	0	0.658887	1	_	_	_	0	-1.65094	0	-1.65094	1	_	_	_	0	-0.736128	0	-0.736128	1	_	_	_	0	-0.796424	0	-0.796424	1	_	_	_	0
YAL034W-A	MTW1|NSL2|DSN3	-0.152802	0.743025	-0.200387	3	_	_	_	0	0.165832	1.42948	0.473847	3	_	_	_	0	-0.746637	0.19361	-0.782484	3	_	_	_	0	0.120664	0.616056	0.236967	3	_	_	_	0	-0.377947	0.49517	-0.3314	3	_	_	_	0	-1.112	0.111596	-1.08169	3	_	_	_	0
YAL034C	FUN19	-0.516475	0.0662616	-0.502207	4	0.226983	0	0.226983	1	0.133248	0.450104	-0.0535208	6	_	_	_	0	-0.162043	0.876832	-0.156754	4	_	_	_	0	0.155332	0.505393	0.127808	6	_	_	_	0	-0.0194142	0.459985	0.219362	6	_	_	_	0	0.268171	0.512927	0.400495	6	_	_	_	0
YAL033W	POP5|FUN53	-0.792279	0.629213	-0.792279	2	-0.0955195	0	-0.0955195	1	-0.853432	0.729614	-0.646326	3	-0.117963	0	-0.117963	1	0.0416338	0.241557	-0.097486	3	-0.354795	0	-0.354795	1	0.187191	0.569245	0.268196	3	0.542269	0	0.542269	1	-0.382511	0.796232	-0.693339	3	0.578532	0	0.578532	1	-0.601462	0.241255	-0.726002	3	0.440795	0	0.440795	1
YAL032C	PRP45|FUN20	-0.927614	0.356564	-0.8276	4	_	_	_	0	-0.603874	0.859221	-0.463359	4	_	_	_	0	-0.431651	0.164007	-0.467102	3	_	_	_	0	-0.02937	0.658884	-0.0439244	4	_	_	_	0	1.10955	0.701236	1.28132	4	_	_	_	0	0.343566	0.814829	0.399395	4	_	_	_	0
YAL031W-A	_	_	_	_	0	-0.112932	0	-0.112932	1	-0.255523	0.323852	-0.255523	2	_	_	_	0	-0.478375	0.496948	-0.478375	2	_	_	_	0	0.579799	0.908902	0.579799	2	_	_	_	0	0.138718	0.190933	0.138718	2	_	_	_	0	-0.432652	0.170628	-0.432652	2	_	_	_	0
YAL031C	GIP4|FUN21	-0.689577	0.259175	-0.769707	7	-1.14929	0	-1.14929	1	0.144159	0.595452	-0.0265253	9	-0.208712	0	-0.208712	1	-0.686032	0.282624	-0.700505	9	-0.377249	0	-0.377249	1	0.571473	0.963516	0.575217	9	-0.660488	0	-0.660488	1	0.0234917	0.638586	0.273728	9	-0.539855	0	-0.539855	1	0.0772256	1.05746	-0.312	9	0.110364	0	0.110364	1
YAL030W	SNC1	-0.506755	0.258581	-0.506755	2	-1.26525	0	-1.26525	1	-1.20733	0.219118	-1.20733	2	-0.523997	0	-0.523997	1	0.347323	1.15655	0.347323	2	-1.29386	0	-1.29386	1	-1.58338	0.0169353	-1.58338	2	-0.146666	0	-0.146666	1	-1.36305	0.0887773	-1.36305	2	1.04613	0	1.04613	1	-1.3086	1.2517	-1.3086	2	-0.0395018	0	-0.0395018	1
YAL029C	MYO4|SHE1|FUN22	-0.404378	0.341243	-0.343581	15	-0.0126481	0	-0.0126481	1	0.582693	0.721767	0.70304	19	-0.315615	0	-0.315615	1	0.303833	0.348932	0.236945	17	0.171981	0	0.171981	1	-0.276477	0.681398	-0.211588	19	-1.05524	0	-1.05524	1	-0.0306071	0.704714	-0.0389289	19	-0.498728	0	-0.498728	1	-0.15149	0.816468	-0.0645345	19	-1.42681	0	-1.42681	1
YAL028W	FRT2|HPH2	-0.889365	0.635183	-0.801331	5	1.60106	0	1.60106	1	-0.966467	0.87245	-1.39505	5	-0.761957	0.385179	-0.761957	2	-1.16764	0.440234	-1.39919	5	-0.71808	0.641077	-0.71808	2	0.192513	0.471012	0.257825	5	1.15803	0.0541361	1.15803	2	-0.734245	0.605831	-0.950271	5	0.81739	0.73689	0.81739	2	-0.239059	0.406776	-0.279045	5	0.906649	0.489122	0.906649	2
YAL027W	SAW1	-1.02738	0.485166	-0.992087	3	-1.41416	0	-1.41416	1	-0.523611	0.916115	-0.851157	3	-0.47301	0	-0.47301	1	-0.495472	0.886599	-0.83681	3	-0.192927	0	-0.192927	1	0.526224	0.548822	0.517859	3	-0.109477	0	-0.109477	1	-0.0923724	0.62198	-0.14736	3	-0.863788	0	-0.863788	1	-0.337437	0.495485	-0.600454	3	-1.07178	0	-1.07178	1
YAL026C-A	_	-0.427846	0.308222	-0.427846	2	_	_	_	0	-0.0337895	0.770808	-0.0337895	2	_	_	_	0	0.147824	0.513699	0.147824	2	_	_	_	0	0.0912195	1.39719	0.0912195	2	_	_	_	0	0.898388	0.485234	0.898388	2	_	_	_	0	-0.145657	0.64318	-0.145657	2	_	_	_	0
YAL026C	DRS2|SWA3|FUN38	-0.912965	0.367963	-0.936924	13	_	_	_	0	0.169995	0.783612	0.0519838	15	_	_	_	0	-0.563385	0.529522	-0.475832	14	_	_	_	0	-0.270136	0.59839	-0.0522904	15	_	_	_	0	-0.00506044	0.782671	0.109169	15	_	_	_	0	-0.221153	0.832687	-0.18183	15	_	_	_	0
HRA1	HRA1	-0.849951	0.373252	-0.849951	2	_	_	_	0	-1.00297	0.45751	-1.17841	3	_	_	_	0	-1.48514	1.11979	-1.48514	2	_	_	_	0	-0.174629	0.296593	-0.0522904	3	_	_	_	0	0.272018	0.864722	0.228473	3	_	_	_	0	0.0644077	0.969196	-0.297641	3	_	_	_	0
YAL025C	MAK16	0.600926	0.8811	1.00942	3	0.661862	0	0.661862	1	0.757131	1.01631	1.15626	3	0.459721	0	0.459721	1	0.616652	0.0046061	0.616652	2	1.64506	0	1.64506	1	-0.212333	0.386055	-0.152109	3	0.488692	0	0.488692	1	1.037	0.265254	1.16715	3	-0.0225183	0	-0.0225183	1	-0.0889436	0.285226	0.0320201	3	0.00517189	0	0.00517189	1
YAL024C	LTE1|MSI2	-0.483399	0.636567	-0.571719	14	2.91314	0	2.91314	1	0.223138	0.608389	0.33176	17	_	_	_	0	-0.102695	0.347434	-0.152348	17	_	_	_	0	-0.0672861	0.82581	-0.30138	17	_	_	_	0	-0.0857622	0.696743	-0.188235	17	_	_	_	0	0.0643539	0.620752	-0.0588127	17	_	_	_	0
YAL023C	PMT2|FUN25	0.247276	0.604008	0.070062	7	_	_	_	0	0.768011	0.645819	1.01011	12	-0.563954	0	-0.563954	1	0.381552	0.36444	0.464994	12	0.475113	0	0.475113	1	0.604322	0.688785	0.495196	12	0.975926	0	0.975926	1	-0.198274	0.542135	-0.101526	12	0.999167	0	0.999167	1	0.758338	0.70886	0.859694	12	1.14798	0	1.14798	1
YAL022C	FUN26	-0.468532	0.767519	-0.133662	5	-0.329232	0	-0.329232	1	-0.389517	0.621518	-0.639016	5	-0.820578	0	-0.820578	1	-0.286729	0.308147	-0.375089	5	0.307943	0	0.307943	1	0.847123	0.582317	0.83124	5	1.0326	0	1.0326	1	-0.345434	0.777537	-0.350076	5	-0.30321	0	-0.30321	1	-0.625298	0.787467	-0.65525	5	-0.486129	0	-0.486129	1
YAL021C	CCR4|NUT21|FUN27	-0.682402	0.296053	-0.806951	8	-0.592886	0	-0.592886	1	0.0936049	0.581055	0.195319	13	_	_	_	0	-0.0761248	0.375723	-0.077671	13	_	_	_	0	0.822927	0.853728	0.449842	13	_	_	_	0	0.488139	0.931294	0.285709	13	_	_	_	0	0.300963	0.750225	0.349963	13	_	_	_	0
YAL020C	ATS1|KTI13|FUN28	-0.774091	0.109191	-0.791266	3	_	_	_	0	-0.594302	0.326194	-0.551675	4	_	_	_	0	-1.20365	0.686711	-1.09712	4	_	_	_	0	-0.579063	0.963633	-0.343639	4	_	_	_	0	0.109169	1.03848	-0.289946	4	_	_	_	0	-0.709456	0.662241	-0.717804	4	_	_	_	0
YAL019W-A	_	-0.472587	0.567227	-0.472587	2	_	_	_	0	-0.941528	0.198218	-0.992918	3	_	_	_	0	-1.27076	0.685248	-1.17453	3	_	_	_	0	0.316272	0.331854	0.258856	3	_	_	_	0	0.10885	0.691164	-0.265607	3	_	_	_	0	-0.373857	0.689499	-0.0265178	3	_	_	_	0
YAL019W	FUN30	-0.786723	0.439685	-0.80117	11	_	_	_	0	0.660179	0.784648	0.490782	15	-0.731611	0	-0.731611	1	-0.210492	0.660032	-0.0372526	14	-0.370404	0	-0.370404	1	-0.0754284	0.876513	-0.259722	15	1.51301	0	1.51301	1	0.165167	0.978355	0.00416146	15	-0.0472853	0	-0.0472853	1	-0.101165	1.16079	0.148216	15	0.619655	0	0.619655	1
YAL018C	_	-2.15012	0.554269	-2.10238	3	-0.955535	0	-0.955535	1	-1.06271	0.581937	-0.937058	4	-0.59305	0	-0.59305	1	-1.74685	1.04349	-1.76675	4	-2.27778	0	-2.27778	1	-0.542946	1.40689	-0.855281	4	0.0431738	0	0.0431738	1	-1.15425	0.402151	-1.13937	4	-0.285742	0	-0.285742	1	-1.05074	0.697893	-1.1463	4	-1.81792	0	-1.81792	1
YAL017W	PSK1|FUN31	-0.785913	0.483147	-0.765251	14	-0.431635	0	-0.431635	1	0.185931	0.486244	0.124887	18	-0.465323	0	-0.465323	1	-0.836104	0.334314	-0.868178	16	-0.152714	0	-0.152714	1	-0.0314648	0.684122	-0.180073	18	-0.559694	0	-0.559694	1	-0.239444	0.537179	-0.223951	18	-0.517303	0	-0.517303	1	-0.419014	0.974351	-0.332687	18	0.0816453	0	0.0816453	1
YAL016C-B	_	1.11204	0	1.11204	1	_	_	_	0	0.319534	0	0.319534	1	_	_	_	0	-0.720445	0	-0.720445	1	_	_	_	0	0.91129	0	0.91129	1	_	_	_	0	-1.3921	0	-1.3921	1	_	_	_	0	-0.657121	0	-0.657121	1	_	_	_	0
ARS107	ARSI-125	0.896579	0.304708	0.896579	2	_	_	_	0	0.319534	0	0.319534	1	_	_	_	0	-0.720445	0	-0.720445	1	_	_	_	0	0.91129	0	0.91129	1	_	_	_	0	-1.3921	0	-1.3921	1	_	_	_	0	-0.657121	0	-0.657121	1	_	_	_	0
YAL016C-A	_	-0.571074	0.506771	-0.571074	2	_	_	_	0	-0.562576	0.944517	-0.562576	2	_	_	_	0	-0.647552	0.820057	-0.647552	2	_	_	_	0	0.168862	1.34111	0.168862	2	_	_	_	0	0.596606	0.596223	0.596606	2	_	_	_	0	-0.838679	1.17152	-0.838679	2	_	_	_	0
YAL016W	TPD3|FUN32	-0.376111	0.420285	-0.399723	6	_	_	_	0	0.52939	0.242389	0.568712	6	_	_	_	0	0.0863317	0.211384	0.0903559	6	_	_	_	0	0.135916	0.907079	0.445344	6	_	_	_	0	-0.446543	0.944615	-0.333892	6	_	_	_	0	-0.243624	0.767968	0.0073726	6	_	_	_	0
YAL015C	NTG1|SCR1|FUN33	-1.17645	0.711359	-1.27737	4	0.147613	0	0.147613	1	-0.835986	0.309181	-0.79766	5	_	_	_	0	-0.744208	0.783458	-0.733851	4	_	_	_	0	0.148299	0.623727	0.246938	5	_	_	_	0	-0.117135	0.953262	-0.552742	5	_	_	_	0	-0.24851	0.601856	-0.0818648	5	_	_	_	0
YAL014C	SYN8|SLT2|UIP2	-0.10927	0.22521	-0.10927	2	-0.0635732	0	-0.0635732	1	1.18313	0.722037	0.854465	3	-1.28003	0	-1.28003	1	-0.280243	0.549918	-0.384826	3	-0.375855	0	-0.375855	1	-0.701287	0.640745	-0.751711	3	0.985839	0	0.985839	1	0.0582427	0.481747	0.102625	3	2.34992	0	2.34992	1	-0.203085	0.785088	-0.401348	3	-0.565243	0	-0.565243	1
YAL013W	DEP1|FUN54	0.203167	0.691502	0.185502	4	-0.291988	0	-0.291988	1	0.242397	0.562645	0.404917	6	_	_	_	0	-0.795368	0.622731	-0.663257	6	_	_	_	0	0.492206	0.731627	0.394632	6	_	_	_	0	0.130563	0.605812	0.102499	6	_	_	_	0	-0.316081	1.04854	-0.34314	6	_	_	_	0
YAL012W	CYS3|STR1|FUN35|CYI1	0.485284	0.798788	0.464737	4	2.32134	0	2.32134	1	1.37424	0.82188	1.4332	5	0.85401	0	0.85401	1	0.77634	0.480296	0.829623	4	1.09403	0	1.09403	1	1.27894	0.89552	1.71546	5	-0.297254	0	-0.297254	1	1.78993	0.891761	1.76679	5	0.691443	0	0.691443	1	0.930819	1.38326	0.977485	5	-0.0374112	0	-0.0374112	1
YAL011W	SWC3|SWC1	-0.737186	0.486101	-0.682691	6	0.546492	0	0.546492	1	0.0278545	0.920146	0.0394063	7	1.46584	0	1.46584	1	-0.159993	0.323731	-0.172352	6	_	_	_	0	0.139578	0.798269	0.0699908	7	0.0813365	0	0.0813365	1	-0.0523263	0.556398	-0.0252367	7	-0.563313	0	-0.563313	1	0.112313	0.408412	0.346992	7	-0.533938	0	-0.533938	1
YAL010C	MDM10|FUN37	-0.670105	0.335134	-0.626007	5	_	_	_	0	0.0742802	0.525845	-0.0869419	5	_	_	_	0	-0.387657	0.640798	-0.639883	5	_	_	_	0	-0.572267	0.562734	-0.651778	5	_	_	_	0	-0.327725	0.446799	-0.165482	5	_	_	_	0	-0.551401	0.8851	-0.646393	5	_	_	_	0
YAL009W	SPO7	-1.02775	0.738921	-0.847558	3	-0.398445	0	-0.398445	1	-1.56456	0.794397	-1.69071	4	-0.726929	0	-0.726929	1	-0.607924	0.378263	-0.614926	4	-1.10997	0	-1.10997	1	0.282479	0.353622	0.31355	4	0.19359	0	0.19359	1	-0.216388	0.941559	-0.527673	4	-0.687601	0	-0.687601	1	-0.172202	0.44188	-0.304683	4	0.00363142	0	0.00363142	1
YAL008W	FUN14	-0.794672	0.63478	-0.794672	2	-0.0772086	0	-0.0772086	1	-1.38932	0.820431	-1.56824	3	-0.700603	0	-0.700603	1	-0.494013	0.939599	-0.931176	3	0.45155	0	0.45155	1	-0.8335	0.439081	-0.89422	3	-1.13821	0	-1.13821	1	-0.447767	0.907417	-0.553799	3	-1.61218	0	-1.61218	1	0.227715	0.507933	0.217812	3	-0.201306	0	-0.201306	1
YAL007C	ERP2	-0.409707	0.265634	-0.409707	2	-1.21663	0	-1.21663	1	-0.183289	1.08278	0.017392	4	_	_	_	0	0.0344435	0.846598	-0.0995425	4	_	_	_	0	-0.607485	0.879911	-0.242474	4	_	_	_	0	-0.955266	0.398198	-0.899226	4	_	_	_	0	-0.819201	0.627563	-0.786988	4	_	_	_	0
YALCdelta2	_	0.188657	0	0.188657	1	_	_	_	0	-1.42856	0	-1.42856	1	-1.16411	0	-1.16411	1	-0.0612043	0	-0.0612043	1	-0.954442	0	-0.954442	1	-0.515286	0	-0.515286	1	1.22226	0	1.22226	1	-0.357929	0	-0.357929	1	0.336753	0	0.336753	1	-1.0385	0	-1.0385	1	1.39721	0	1.39721	1
tP(UGG)A	TRN1	_	_	_	0	1.38352	0	1.38352	1	_	_	_	0	_	_	_	0	_	_	_	0	_	_	_	0	_	_	_	0	_	_	_	0	_	_	_	0	_	_	_	0	_	_	_	0	_	_	_	0
YAL005C	SSA1|YG100	0.685597	0.80356	0.685597	2	_	_	_	0	1.15422	0.320541	1.29092	3	_	_	_	0	0.891752	0.194019	0.879228	3	_	_	_	0	3.62935	0.744025	3.44608	3	_	_	_	0	2.77037	0.662036	2.66112	3	_	_	_	0	2.03232	0.800381	2.0474	3	_	_	_	0
YAL004W	_	1.2538	0	1.2538	1	_	_	_	0	1.29092	0	1.29092	1	_	_	_	0	0.704299	0	0.704299	1	_	_	_	0	2.99408	0	2.99408	1	_	_	_	0	2.16976	0	2.16976	1	_	_	_	0	1.22451	0	1.22451	1	_	_	_	0
YAL003W	EFB1|TEF5	1.68048	0.728399	1.84076	4	2.8299	0	2.8299	1	2.57546	0.423641	2.7211	3	2.25254	0	2.25254	1	2.86174	0.818274	2.97213	3	2.3651	0	2.3651	1	0.641743	1.56471	0.209978	3	0.275989	0	0.275989	1	1.67886	1.29679	1.22242	3	1.13715	0	1.13715	1	1.68355	0.652921	1.35006	3	1.60523	0	1.60523	1
snR18	SNR18	2.09643	0	2.09643	1	_	_	_	0	2.90707	0	2.90707	1	_	_	_	0	3.61921	0	3.61921	1	_	_	_	0	-0.661748	0	-0.661748	1	_	_	_	0	0.672012	0	0.672012	1	_	_	_	0	1.35006	0	1.35006	1	_	_	_	0
YAL002W	VPS8|VPT8|FUN15	-0.251188	0.648445	-0.513953	13	0.161133	0	0.161133	1	-0.235084	0.777491	-0.337778	15	0.617841	1.5931	0.617841	2	-0.375473	0.258758	-0.377695	15	1.60001	0	1.60001	1	-0.177031	0.815331	-0.151536	15	-0.557861	0.609475	-0.557861	2	-0.275513	0.288339	-0.193068	15	1.08887	0.438674	1.08887	2	-0.0554643	0.841501	-0.079334	15	0.65723	0.909156	0.65723	2
ARS108	ARSI-147	0.354733	0.73878	0.197271	5	_	_	_	0	-0.491428	0.267817	-0.528133	3	_	_	_	0	-0.202933	0.289868	-0.114147	3	_	_	_	0	-0.134098	0.0499097	-0.15188	3	_	_	_	0	-0.355831	0.289612	-0.418588	3	_	_	_	0	0.627926	0.389077	0.716705	3	_	_	_	0
YAL001C	TFC3|TSV115|FUN24	-0.695166	0.48851	-0.66112	12	_	_	_	0	-0.238072	0.721644	-0.410317	17	_	_	_	0	-0.610784	0.321386	-0.564508	17	_	_	_	0	-0.356969	0.799581	-0.247001	17	_	_	_	0	-0.567459	0.516041	-0.63263	17	_	_	_	0	-0.844369	0.929867	-0.984471	17	_	_	_	0
CEN1	CEN1	_	_	_	0	0.854922	0	0.854922	1	-0.560533	0	-0.560533	1	-0.76777	0	-0.76777	1	_	_	_	0	-1.58032	0	-1.58032	1	-1.94146	0	-1.94146	1	-2.91432	0	-2.91432	1	-1.17514	0	-1.17514	1	-2.73354	0	-2.73354	1	-0.451853	0	-0.451853	1	-0.81645	0	-0.81645	1
YAR002W	NUP60	-0.566855	0.42024	-0.793385	5	1.49792	0	1.49792	1	0.458767	1.0373	0.496518	5	-0.256421	0	-0.256421	1	-0.139982	0.190703	-0.202514	5	-0.329632	0	-0.329632	1	-0.725972	0.347324	-0.695098	5	-0.0339539	0	-0.0339539	1	-0.310611	0.490801	-0.108447	5	-0.811536	0	-0.811536	1	-0.720775	0.750407	-0.375985	5	-1.93461	0	-1.93461	1
YAR002C-A	ERP1	-0.27109	0.617964	-0.390752	3	-0.173139	0	-0.173139	1	-0.403558	0.321816	-0.407768	3	_	_	_	0	-0.342632	0.0673131	-0.381089	3	_	_	_	0	-0.722699	0.615076	-0.623356	3	_	_	_	0	-0.746515	0.542996	-0.840632	3	_	_	_	0	-1.38461	0.658733	-1.21395	3	_	_	_	0
YAR003W	SWD1|SAF49|CPS50|FUN16	-0.881599	0.298081	-0.798867	4	_	_	_	0	-0.857342	0.49711	-0.64866	6	-1.03685	0	-1.03685	1	-0.548997	0.413436	-0.570993	6	-0.265593	0	-0.265593	1	-0.331291	0.301546	-0.447097	6	0.166085	0	0.166085	1	-0.085543	0.615499	-0.355512	6	0.421826	0	0.421826	1	-0.625421	0.581112	-0.762424	6	-0.413176	0	-0.413176	1
YAR007C	RFA1|RPA1|FUN3|BUF2	-0.380176	0.403007	-0.37524	6	_	_	_	0	-0.378793	0.363569	-0.402448	7	-1.55524	0	-1.55524	1	-0.528111	0.26554	-0.49875	6	-0.685455	0	-0.685455	1	0.0292576	0.71227	-0.00455832	7	-0.116697	0	-0.116697	1	-0.194376	1.00402	-0.273006	7	1.46848	0	1.46848	1	-0.0557244	0.694857	0.144475	7	-1.5293	0	-1.5293	1
YAR008W	SEN34|FUN4	-0.427343	0.121746	-0.424886	3	-0.608894	0	-0.608894	1	-0.971594	0.58045	-0.680976	3	_	_	_	0	-0.896115	0.162637	-0.841415	3	_	_	_	0	-1.20372	0.55741	-1.05432	3	_	_	_	0	-0.806703	1.07218	-1.42447	3	_	_	_	0	-0.290636	0.587397	0.0476999	3	_	_	_	0
ARS109	ARS101|ARSI-160	0.645786	0	0.645786	1	_	_	_	0	-0.229692	0	-0.229692	1	_	_	_	0	1.81455	0	1.81455	1	_	_	_	0	0.860979	0	0.860979	1	_	_	_	0	-0.472501	0	-0.472501	1	_	_	_	0	0.539551	0	0.539551	1	_	_	_	0
YARCdelta3	_	_	_	_	0	_	_	_	0	0.25463	0	0.25463	1	_	_	_	0	2.43982	0	2.43982	1	_	_	_	0	0.672916	0	0.672916	1	_	_	_	0	-0.105226	0	-0.105226	1	_	_	_	0	0.854907	0	0.854907	1	_	_	_	0
YARCdelta4	_	_	_	_	0	_	_	_	0	_	_	_	0	_	_	_	0	_	_	_	0	_	_	_	0	_	_	_	0	_	_	_	0	_	_	_	0	_	_	_	0	_	_	_	0	_	_	_	0
YAR009C	YARCTyB1-1	_	_	_	0	_	_	_	0	_	_	_	0	_	_	_	0	_	_	_	0	_	_	_	0	_	_	_	0	_	_	_	0	_	_	_	0	_	_	_	0	_	_	_	0	_	_	_	0
YAR010C	YARCTyA1-1	_	_	_	0	_	_	_	0	_	_	_	0	_	_	_	0	_	_	_	0	_	_	_	0	_	_	_	0	_	_	_	0	_	_	_	0	_	_	_	0	_	_	_	0	_	_	_	0
YARCdelta5	_	_	_	_	0	1.93746	0	1.93746	1	_	_	_	0	0.430326	0	0.430326	1	_	_	_	0	0.525393	0	0.525393	1	_	_	_	0	2.25741	0	2.25741	1	_	_	_	0	2.31428	0	2.31428	1	_	_	_	0	2.16414	0	2.16414	1
tA(UGC)A	_	_	_	_	0	_	_	_	0	_	_	_	0	_	_	_	0	_	_	_	0	_	_	_	0	_	_	_	0	_	_	_	0	_	_	_	0	_	_	_	0	_	_	_	0	_	_	_	0
YAR014C	BUD14	-0.489854	0.557932	-0.673707	7	-0.186406	0	-0.186406	1	0.502216	0.581465	0.457237	9	-1.82926	0	-1.82926	1	-0.649085	0.738849	-0.595248	9	-1.3249	0	-1.3249	1	0.266662	1.02452	0.160928	9	0.296217	0	0.296217	1	0.0497632	1.12495	0.272872	9	0.864308	0	0.864308	1	-0.155459	0.745143	-0.428416	9	-0.640506	0	-0.640506	1
YAR015W	ADE1	-0.248842	0.35544	-0.28881	4	-0.81286	0.9062	-0.81286	2	-0.646082	0.950428	-0.321636	4	-0.93695	0	-0.93695	1	-0.251283	0.697993	-0.231248	4	-0.159799	0	-0.159799	1	-0.994612	0.980445	-0.780306	4	-1.16932	0	-1.16932	1	-0.351234	0.675618	-0.422967	4	-0.64743	0	-0.64743	1	-0.738685	0.573844	-0.811801	4	-1.67268	0	-1.67268	1
YAR018C	KIN3|NPK1|FUN52	-0.085269	0.74231	-0.397995	4	1.53999	0.0365928	1.53999	2	0.107318	0.59314	0.307451	5	-0.876007	0.370896	-0.876007	2	-0.157537	0.453049	-0.290145	4	-0.729193	0.0711476	-0.729193	2	-0.396351	0.580236	-0.531388	5	-0.07352	1.61639	-0.07352	2	-0.363033	0.569079	-0.332457	5	0.879761	0.581552	0.879761	2	0.0471392	0.736082	-0.289773	5	-0.160181	0.614781	-0.160181	2
YAR019C	CDC15|LYT1	-0.932001	0.395134	-1.03433	9	_	_	_	0	-0.501483	0.802661	-0.690315	12	_	_	_	0	-0.875048	0.43716	-0.998997	11	_	_	_	0	-0.656333	0.722869	-0.769102	12	_	_	_	0	-0.136558	0.643515	-0.0981782	12	_	_	_	0	-0.547065	1.16413	-0.661742	12	_	_	_	0
YAR019W-A	_	-1.33157	0	-1.33157	1	_	_	_	0	-1.15216	0	-1.15216	1	_	_	_	0	-1.44632	0	-1.44632	1	_	_	_	0	-1.60143	0	-1.60143	1	_	_	_	0	0.0960306	0	0.0960306	1	_	_	_	0	0.992394	0	0.992394	1	_	_	_	0
ARS110	ARS110|ARSI-176	-0.535949	0	-0.535949	1	-0.457846	0	-0.457846	1	_	_	_	0	-0.658695	0	-0.658695	1	_	_	_	0	-0.501761	0	-0.501761	1	_	_	_	0	-1.97945	0	-1.97945	1	_	_	_	0	-1.23308	0	-1.23308	1	_	_	_	0	-1.44854	0	-1.44854	1
YAR020C	PAU7	_	_	_	0	-1.11246	0	-1.11246	1	_	_	_	0	-1.55399	0	-1.55399	1	_	_	_	0	-1.10505	0	-1.10505	1	_	_	_	0	1.36283	0	1.36283	1	_	_	_	0	0.17607	0	0.17607	1	_	_	_	0	0.0950694	0	0.0950694	1
YAR023C	_	-1.42789	0.0779444	-1.42789	2	-1.44507	0	-1.44507	1	-1.34777	0.754954	-0.977024	3	_	_	_	0	-0.63562	0.127754	-0.651767	3	_	_	_	0	0.274673	1.02532	0.354206	3	_	_	_	0	-0.667648	0.621013	-0.61637	3	_	_	_	0	-0.218067	1.13978	-0.321463	3	_	_	_	0
tL(CAA)A	SUP56	_	_	_	0	0.0242962	0	0.0242962	1	_	_	_	0	-1.64058	1.13558	-1.64058	2	_	_	_	0	-1.83092	0.387445	-1.83092	2	_	_	_	0	0.939083	0.821145	0.939083	2	_	_	_	0	1.26116	1.08612	1.26116	2	_	_	_	0	-0.514382	1.98315	-0.514382	2
tS(AGA)A	_	_	_	_	0	_	_	_	0	_	_	_	0	_	_	_	0	_	_	_	0	_	_	_	0	_	_	_	0	_	_	_	0	_	_	_	0	_	_	_	0	_	_	_	0	_	_	_	0
YARWsigma1	_	_	_	_	0	_	_	_	0	-0.579926	0	-0.579926	1	_	_	_	0	-1.32365	0	-1.32365	1	_	_	_	0	2.38514	0	2.38514	1	_	_	_	0	2.89313	0	2.89313	1	_	_	_	0	2.11892	0	2.11892	1	_	_	_	0
YARWdelta6	_	_	_	_	0	0.0589373	0	0.0589373	1	_	_	_	0	_	_	_	0	_	_	_	0	_	_	_	0	_	_	_	0	_	_	_	0	_	_	_	0	_	_	_	0	_	_	_	0	_	_	_	0
YAR027W	UIP3	-0.454813	0.34141	-0.380341	3	_	_	_	0	-0.976083	0.470988	-0.812111	4	_	_	_	0	-0.0109621	0.214978	-0.0561763	3	_	_	_	0	-1.32394	0.476324	-1.32063	4	_	_	_	0	-0.520601	0.627305	-0.481537	4	_	_	_	0	-0.256982	0.810786	-0.27093	4	_	_	_	0
YAR028W	_	-1.3518	0.315629	-1.23322	3	-1.03638	0	-1.03638	1	-1.66209	0.245044	-1.53059	3	_	_	_	0	-0.766608	0.170034	-0.84258	3	_	_	_	0	-0.123535	0.181769	-0.0206027	3	_	_	_	0	-0.631909	0.675266	-0.498677	3	_	_	_	0	-0.785237	0.562124	-0.810563	3	_	_	_	0
YAR029W	_	-0.163328	0	-0.163328	1	0.082338	0.363418	0.082338	2	-0.860444	0	-0.860444	1	-0.812748	0	-0.812748	1	-0.81159	0	-0.81159	1	-0.723656	0	-0.723656	1	-0.422343	0	-0.422343	1	-0.531044	0	-0.531044	1	-1.20735	0	-1.20735	1	-1.04707	0	-1.04707	1	-1.17191	0	-1.17191	1	0.884231	0	0.884231	1
YAR030C	_	-0.657124	0	-0.657124	1	_	_	_	0	-0.894105	0	-0.894105	1	_	_	_	0	-0.656133	0	-0.656133	1	_	_	_	0	0.359764	0	0.359764	1	_	_	_	0	-0.234346	0	-0.234346	1	_	_	_	0	-0.939688	0	-0.939688	1	_	_	_	0
YAR031W	PRM9	-1.22877	0.197721	-1.22877	2	_	_	_	0	-0.765632	0.365832	-0.890685	3	_	_	_	0	-0.502778	0.0900901	-0.455526	3	_	_	_	0	-0.974385	0.419119	-0.907457	3	_	_	_	0	-0.129088	1.46787	-0.833635	3	_	_	_	0	-0.397588	0.539035	-0.226669	3	_	_	_	0
YAR033W	MST28	_	_	_	0	-1.48655	0	-1.48655	1	-0.461668	0	-0.461668	1	-0.331639	0	-0.331639	1	-0.101086	0	-0.101086	1	-0.309097	0	-0.309097	1	-1.17139	0	-1.17139	1	0.342631	0	0.342631	1	0.750844	0	0.750844	1	-0.0623367	0	-0.0623367	1	0.643808	0	0.643808	1	-0.0388966	0	-0.0388966	1
YARWdelta7	_	_	_	_	0	_	_	_	0	_	_	_	0	_	_	_	0	_	_	_	0	_	_	_	0	_	_	_	0	_	_	_	0	_	_	_	0	_	_	_	0	_	_	_	0	_	_	_	0
YAR035W	YAT1	0.882124	1.51103	0.445505	8	1.00602	0	1.00602	1	-1.30304	0.348445	-1.3025	8	-0.853849	0	-0.853849	1	-1.77428	0.124442	-1.77219	8	-1.73526	0	-1.73526	1	0.432716	0.659675	0.533789	8	-0.39226	0	-0.39226	1	0.910948	1.02593	0.914723	8	0.832393	0	0.832393	1	0.390723	0.670686	0.514601	8	0.39062	0	0.39062	1
YAR035C-A	_	1.43002	0	1.43002	1	_	_	_	0	_	_	_	0	-0.408015	0	-0.408015	1	_	_	_	0	-0.708035	0	-0.708035	1	_	_	_	0	-0.179614	0	-0.179614	1	_	_	_	0	0.933072	0	0.933072	1	_	_	_	0	-0.609201	0	-0.609201	1
YAR042W	SWH1|OSH1|YAR044W	-0.536122	0.693334	-0.615355	12	_	_	_	0	0.675312	0.707942	0.774265	13	-0.165477	0	-0.165477	1	-0.334993	0.453542	-0.346156	11	-0.317039	0	-0.317039	1	-0.139357	0.781235	-0.107414	13	0.248198	0	0.248198	1	0.00676749	0.740656	0.0108062	13	0.138416	0	0.138416	1	-0.0573781	0.684211	-0.0382914	13	-0.321848	0	-0.321848	1
YAR047C	_	-0.890755	0.348059	-0.890755	2	-0.0884945	0	-0.0884945	1	0.249349	0	0.249349	1	0.249583	0	0.249583	1	_	_	_	0	_	_	_	0	1.37469	0	1.37469	1	-1.64326	0	-1.64326	1	0.545963	0	0.545963	1	0.444982	0	0.444982	1	1.86359	0	1.86359	1	0.388584	0	0.388584	1
YAR050W	FLO1|FLO4|FLO2	-0.625736	0.422917	-0.5778	4	-0.876993	0	-0.876993	1	-0.0678866	0.769296	0.33868	7	1.0928	0	1.0928	1	-0.605389	0.356024	-0.475969	6	0.692986	0	0.692986	1	0.744242	1.96553	0.66816	7	0.0531442	0	0.0531442	1	0.948296	1.27814	0.927987	7	0.000889409	0	0.000889409	1	0.441494	1.88745	0.461207	7	-0.733264	0	-0.733264	1
YAR053W	_	_	_	_	0	_	_	_	0	_	_	_	0	_	_	_	0	_	_	_	0	_	_	_	0	_	_	_	0	_	_	_	0	_	_	_	0	_	_	_	0	_	_	_	0	_	_	_	0
YARCdelta8	_	_	_	_	0	_	_	_	0	_	_	_	0	_	_	_	0	_	_	_	0	_	_	_	0	_	_	_	0	_	_	_	0	_	_	_	0	_	_	_	0	_	_	_	0	_	_	_	0
ARS111	ARSI-215	_	_	_	0	_	_	_	0	_	_	_	0	_	_	_	0	_	_	_	0	_	_	_	0	_	_	_	0	_	_	_	0	_	_	_	0	_	_	_	0	_	_	_	0	_	_	_	0
YAR060C	_	_	_	_	0	_	_	_	0	_	_	_	0	_	_	_	0	_	_	_	0	_	_	_	0	_	_	_	0	_	_	_	0	_	_	_	0	_	_	_	0	_	_	_	0	_	_	_	0
YAR061W	_	_	_	_	0	_	_	_	0	_	_	_	0	_	_	_	0	_	_	_	0	_	_	_	0	_	_	_	0	_	_	_	0	_	_	_	0	_	_	_	0	_	_	_	0	_	_	_	0
YAR062W	_	-0.634875	0.317164	-0.634875	2	_	_	_	0	_	_	_	0	_	_	_	0	_	_	_	0	_	_	_	0	_	_	_	0	_	_	_	0	_	_	_	0	_	_	_	0	_	_	_	0	_	_	_	0
YAR064W	_	_	_	_	0	0.994154	0	0.994154	1	_	_	_	0	_	_	_	0	_	_	_	0	_	_	_	0	_	_	_	0	_	_	_	0	_	_	_	0	_	_	_	0	_	_	_	0	_	_	_	0
YAR066W	_	-0.546245	0	-0.546245	1	-0.578007	0	-0.578007	1	_	_	_	0	_	_	_	0	_	_	_	0	_	_	_	0	_	_	_	0	_	_	_	0	_	_	_	0	_	_	_	0	_	_	_	0	_	_	_	0
YAR068W	_	-0.26778	0	-0.26778	1	_	_	_	0	_	_	_	0	_	_	_	0	_	_	_	0	_	_	_	0	_	_	_	0	_	_	_	0	_	_	_	0	_	_	_	0	_	_	_	0	_	_	_	0
ARS112	ARSI-223	0.831654	0.149771	0.783383	4	_	_	_	0	0.451163	0	0.451163	1	_	_	_	0	0.0251747	0	0.0251747	1	_	_	_	0	1.58344	0	1.58344	1	_	_	_	0	0.919782	0	0.919782	1	_	_	_	0	0.467864	0	0.467864	1	_	_	_	0
YAR069C	_	-0.588855	0	-0.588855	1	_	_	_	0	_	_	_	0	_	_	_	0	_	_	_	0	_	_	_	0	_	_	_	0	_	_	_	0	_	_	_	0	_	_	_	0	_	_	_	0	_	_	_	0
YAR070C	_	_	_	_	0	-0.803796	0	-0.803796	1	_	_	_	0	-1.93007	0	-1.93007	1	_	_	_	0	_	_	_	0	_	_	_	0	0.890834	0	0.890834	1	_	_	_	0	-0.00278535	0	-0.00278535	1	_	_	_	0	-0.0898972	0	-0.0898972	1
YAR071W	PHO11	-0.803475	0.386157	-0.803475	2	0.654906	0.496282	0.654906	2	_	_	_	0	_	_	_	0	_	_	_	0	_	_	_	0	_	_	_	0	_	_	_	0	_	_	_	0	_	_	_	0	_	_	_	0	_	_	_	0
YAR073W	IMD1	-2.15726	0	-2.15726	1	_	_	_	0	0.265276	0.368891	0.265276	2	_	_	_	0	1.28061	0.165923	1.28061	2	_	_	_	0	0.982316	0.247931	0.982316	2	_	_	_	0	1.82581	0.263298	1.82581	2	_	_	_	0	1.08158	0.711223	1.08158	2	_	_	_	0
YAR075W	_	_	_	_	0	_	_	_	0	0.80412	0.393151	0.80412	2	_	_	_	0	0.829248	0.804238	0.829248	2	_	_	_	0	0.414229	0.555465	0.414229	2	_	_	_	0	0.839816	1.13111	0.839816	2	_	_	_	0	1.41446	0.240459	1.41446	2	_	_	_	0
TEL01R-XC	_	-2.17647	0	-2.17647	1	-0.682759	0	-0.682759	1	-0.32987	1.0258	-0.32987	2	_	_	_	0	-2.89874	0	-2.89874	1	_	_	_	0	-1.07263	1.22936	-1.07263	2	_	_	_	0	0.636975	0.813278	0.636975	2	_	_	_	0	-0.239405	0.0704526	-0.239405	2	_	_	_	0
TEL01R-TR	_	_	_	_	0	_	_	_	0	_	_	_	0	_	_	_	0	_	_	_	0	_	_	_	0	_	_	_	0	_	_	_	0	_	_	_	0	_	_	_	0	_	_	_	0	_	_	_	0
TEL02L-YP	_	_	_	_	0	_	_	_	0	_	_	_	0	_	_	_	0	_	_	_	0	_	_	_	0	_	_	_	0	_	_	_	0	_	_	_	0	_	_	_	0	_	_	_	0	_	_	_	0
YBL113C	_	_	_	_	0	_	_	_	0	_	_	_	0	_	_	_	0	_	_	_	0	_	_	_	0	_	_	_	0	_	_	_	0	_	_	_	0	_	_	_	0	_	_	_	0	_	_	_	0
YBL113W-A	_	_	_	_	0	_	_	_	0	_	_	_	0	_	_	_	0	_	_	_	0	_	_	_	0	_	_	_	0	_	_	_	0	_	_	_	0	_	_	_	0	_	_	_	0	_	_	_	0
YBL112C	_	_	_	_	0	_	_	_	0	_	_	_	0	_	_	_	0	_	_	_	0	_	_	_	0	_	_	_	0	_	_	_	0	_	_	_	0	_	_	_	0	_	_	_	0	_	_	_	0
YBL111C	_	_	_	_	0	_	_	_	0	_	_	_	0	_	_	_	0	_	_	_	0	_	_	_	0	_	_	_	0	_	_	_	0	_	_	_	0	_	_	_	0	_	_	_	0	_	_	_	0
YBL109W	_	_	_	_	0	_	_	_	0	-0.484391	0	-0.484391	1	_	_	_	0	-5.35232	0	-5.35232	1	_	_	_	0	-5.38705	0	-5.38705	1	_	_	_	0	-2.45008	0	-2.45008	1	_	_	_	0	-3.61538	0	-3.61538	1	_	_	_	0
TEL02L-XR	_	_	_	_	0	_	_	_	0	-0.484391	0	-0.484391	1	_	_	_	0	-5.35232	0	-5.35232	1	_	_	_	0	-5.38705	0	-5.38705	1	_	_	_	0	-2.45008	0	-2.45008	1	_	_	_	0	-3.61538	0	-3.61538	1	_	_	_	0
TEL02L-XC	_	_	_	_	0	_	_	_	0	-0.212601	0	-0.212601	1	_	_	_	0	-2.45542	0	-2.45542	1	_	_	_	0	-3.74342	0	-3.74342	1	_	_	_	0	-1.07884	0	-1.07884	1	_	_	_	0	-0.0192556	0	-0.0192556	1	_	_	_	0
YBL108C-A	PAU9	_	_	_	0	_	_	_	0	_	_	_	0	_	_	_	0	_	_	_	0	_	_	_	0	_	_	_	0	_	_	_	0	_	_	_	0	_	_	_	0	_	_	_	0	_	_	_	0
YBL108W	_	_	_	_	0	_	_	_	0	-2.62625	0	-2.62625	1	_	_	_	0	-2.60521	0	-2.60521	1	_	_	_	0	-1.91619	0	-1.91619	1	_	_	_	0	-1.32172	0	-1.32172	1	_	_	_	0	-1.09043	0	-1.09043	1	_	_	_	0
YBLWdelta1	_	_	_	_	0	-0.825101	0	-0.825101	1	-1.51306	0	-1.51306	1	-1.30876	0	-1.30876	1	1.09655	0	1.09655	1	-1.5485	0	-1.5485	1	-1.51669	0	-1.51669	1	-3.03809	0	-3.03809	1	-1.14795	0	-1.14795	1	-0.293444	0	-0.293444	1	-0.271673	0	-0.271673	1	-0.780029	0	-0.780029	1
YBLWdelta2	_	_	_	_	0	_	_	_	0	_	_	_	0	_	_	_	0	_	_	_	0	_	_	_	0	_	_	_	0	_	_	_	0	_	_	_	0	_	_	_	0	_	_	_	0	_	_	_	0
YBL107W-A	_	_	_	_	0	_	_	_	0	_	_	_	0	_	_	_	0	_	_	_	0	_	_	_	0	_	_	_	0	_	_	_	0	_	_	_	0	_	_	_	0	_	_	_	0	_	_	_	0
YBLWdelta3	_	0.97149	0	0.97149	1	_	_	_	0	_	_	_	0	_	_	_	0	_	_	_	0	_	_	_	0	_	_	_	0	_	_	_	0	_	_	_	0	_	_	_	0	_	_	_	0	_	_	_	0
tL(UAA)B1	_	_	_	_	0	_	_	_	0	_	_	_	0	-1.38009	0	-1.38009	1	_	_	_	0	-1.90718	0	-1.90718	1	_	_	_	0	-0.943098	0	-0.943098	1	_	_	_	0	0.322255	0	0.322255	1	_	_	_	0	0.0338357	0	0.0338357	1
YBL107C	_	-0.511868	0.385421	-0.511868	2	-0.406713	0	-0.406713	1	-0.169197	0.20486	-0.128681	3	_	_	_	0	0.398478	0.107221	0.418125	3	_	_	_	0	0.261778	0.314348	0.122192	3	_	_	_	0	0.0347683	0.960155	0.29628	3	_	_	_	0	0.472467	0.0859524	0.458841	3	_	_	_	0
YBL106C	SRO77|SNI2|SOP2	-0.988921	0.522822	-0.967927	10	-0.612671	0	-0.612671	1	-0.366069	0.575191	-0.486316	12	_	_	_	0	-0.489174	0.311868	-0.535786	12	_	_	_	0	-0.399743	0.592852	-0.271612	12	_	_	_	0	-0.30618	0.648633	-0.255992	12	_	_	_	0	-0.58724	0.726943	-0.519881	12	_	_	_	0
YBL105C	PKC1|STT1|HPO2|CLY15	-0.509688	0.578328	-0.749761	11	-0.223489	0	-0.223489	1	1.04764	0.768158	0.917	14	-0.76604	0	-0.76604	1	0.253341	0.355842	0.216839	14	0.673994	0	0.673994	1	0.270615	0.783097	0.271348	14	0.376783	0	0.376783	1	0.278726	0.529009	0.292656	14	0.685201	0	0.685201	1	0.188846	0.655497	-0.0580975	14	0.243505	0	0.243505	1
YBL104C	YBL103C-A	-0.72396	0.303302	-0.749934	10	-1.5753	0	-1.5753	1	-0.171282	0.790919	-0.100651	11	-0.143404	0	-0.143404	1	-0.36818	0.323075	-0.308948	11	-0.650236	0	-0.650236	1	-0.338204	0.815144	-0.362635	11	-0.384925	0	-0.384925	1	0.0387725	0.585482	0.0928089	11	1.20813	0	1.20813	1	-0.180755	0.729915	-0.0936384	11	0.460216	0	0.460216	1
YBL103C	RTG3	-0.599657	0.64501	-0.841477	5	-0.402107	0	-0.402107	1	0.729789	0.300322	0.807172	5	_	_	_	0	-0.302039	0.250185	-0.206057	5	_	_	_	0	-0.282815	0.520352	-0.154287	5	_	_	_	0	0.181134	0.656972	0.335947	5	_	_	_	0	0.207634	1.00083	0.00308125	5	_	_	_	0
YBL102W	SFT2	-0.57233	0.383434	-0.57233	2	-0.40851	0	-0.40851	1	-1.01728	0.432446	-1.07749	3	_	_	_	0	-0.360889	0.105064	-0.364291	3	_	_	_	0	-0.750984	0.825221	-0.830272	3	_	_	_	0	0.643035	1.0688	0.962873	3	_	_	_	0	0.143668	0.2244	0.270243	3	_	_	_	0
YBL101C	ECM21	-0.529395	0.45503	-0.557094	12	_	_	_	0	0.0931377	0.775733	0.0597099	11	-0.417432	0	-0.417432	1	-0.626139	0.457383	-0.496585	11	-0.901762	0	-0.901762	1	0.101418	0.544195	0.0988134	11	0.066037	0	0.066037	1	-0.220694	0.876101	-0.320426	11	0.0829424	0	0.0829424	1	0.0225918	0.654641	0.067616	11	0.22601	0	0.22601	1
YBL100W-C	YBL101W-C	0.529033	0	0.529033	1	_	_	_	0	_	_	_	0	_	_	_	0	_	_	_	0	_	_	_	0	_	_	_	0	_	_	_	0	_	_	_	0	_	_	_	0	_	_	_	0	_	_	_	0
ARS230	ARSII-29|ARS201.5	0.376741	0	0.376741	1	0.445816	0	0.445816	1	-0.924424	0	-0.924424	1	-1.03609	0	-1.03609	1	-0.971732	0	-0.971732	1	-1.08075	0	-1.08075	1	-0.521245	0	-0.521245	1	0.472419	0	0.472419	1	1.42207	0	1.42207	1	1.24054	0	1.24054	1	-0.194539	0	-0.194539	1	0.65261	0	0.65261	1
YBLWdelta4	_	_	_	_	0	-0.17664	0	-0.17664	1	_	_	_	0	-0.471514	0	-0.471514	1	_	_	_	0	-0.226329	0	-0.226329	1	_	_	_	0	-0.0597396	0	-0.0597396	1	_	_	_	0	-0.489063	0	-0.489063	1	_	_	_	0	-1.49415	0	-1.49415	1
YBL100W-B	TY2B_B|YBL101W-B	_	_	_	0	_	_	_	0	_	_	_	0	_	_	_	0	_	_	_	0	_	_	_	0	_	_	_	0	_	_	_	0	_	_	_	0	_	_	_	0	_	_	_	0	_	_	_	0
YBL100W-A	TY2A_B|YBL101W-A	_	_	_	0	_	_	_	0	_	_	_	0	_	_	_	0	_	_	_	0	_	_	_	0	_	_	_	0	_	_	_	0	_	_	_	0	_	_	_	0	_	_	_	0	_	_	_	0
YBLWdelta5	_	_	_	_	0	_	_	_	0	_	_	_	0	_	_	_	0	_	_	_	0	_	_	_	0	_	_	_	0	_	_	_	0	_	_	_	0	_	_	_	0	_	_	_	0	_	_	_	0
YBLWdelta6	_	-0.0447556	0	-0.0447556	1	_	_	_	0	-0.775041	0	-0.775041	1	_	_	_	0	1.24464	0	1.24464	1	_	_	_	0	1.43737	0	1.43737	1	_	_	_	0	1.31771	0	1.31771	1	_	_	_	0	1.21747	0	1.21747	1	_	_	_	0
YBLCtau1	YBLWtau1	_	_	_	0	0.306331	0	0.306331	1	_	_	_	0	-1.79314	0	-1.79314	1	_	_	_	0	-1.37901	0	-1.37901	1	_	_	_	0	0.746491	0	0.746491	1	_	_	_	0	0.519384	0	0.519384	1	_	_	_	0	1.57244	0	1.57244	1
tF(GAA)B	_	_	_	_	0	1.2485	0	1.2485	1	_	_	_	0	_	_	_	0	_	_	_	0	_	_	_	0	_	_	_	0	_	_	_	0	_	_	_	0	_	_	_	0	_	_	_	0	_	_	_	0
YBL100C	_	0.094753	0	0.094753	1	_	_	_	0	0.743621	0	0.743621	1	_	_	_	0	0.657025	0	0.657025	1	_	_	_	0	0.355638	0	0.355638	1	_	_	_	0	1.31968	0	1.31968	1	_	_	_	0	0.0863217	0	0.0863217	1	_	_	_	0
YBL099W	ATP1	0.614916	0.633315	0.584496	5	_	_	_	0	1.21745	0.426198	1.03388	6	_	_	_	0	0.497702	0.759089	0.826697	6	_	_	_	0	1.0869	0.426453	1.20782	6	_	_	_	0	1.21631	0.813216	1.08318	6	_	_	_	0	1.00792	0.773349	0.95006	6	_	_	_	0
YBL098W	BNA4	-0.507854	0.371534	-0.398882	5	-0.278376	0	-0.278376	1	-1.16441	0.56739	-1.0126	5	0.458863	0	0.458863	1	-0.607637	0.318479	-0.523142	5	2.16344	0	2.16344	1	-0.263366	1.07326	0.246708	5	-0.130163	0	-0.130163	1	0.272812	0.587773	0.314201	5	0.372443	0	0.372443	1	-0.0207966	1.11022	0.166536	5	-0.127309	0	-0.127309	1
YBL097W	BRN1	-0.667051	0.959434	-0.343155	8	1.36606	0	1.36606	1	0.758459	0.552628	0.636198	9	0.198284	0	0.198284	1	-0.354652	0.354806	-0.495979	9	-0.445116	0	-0.445116	1	0.0960691	0.837381	0.0224879	9	-0.318226	0	-0.318226	1	-0.212678	0.564541	-0.198051	9	-0.0660115	0	-0.0660115	1	-0.140244	0.5949	-0.296816	9	-0.650794	0	-0.650794	1
YBL096C	_	0.605927	0.720759	0.605927	2	_	_	_	0	0.862685	0	0.862685	1	_	_	_	0	0.780165	0	0.780165	1	_	_	_	0	1.53032	0	1.53032	1	_	_	_	0	0.0985979	0	0.0985979	1	_	_	_	0	0.725948	0	0.725948	1	_	_	_	0
YBL095W	_	-0.225762	0.28021	-0.359612	3	_	_	_	0	0.721678	0.247736	0.721678	2	_	_	_	0	0.447813	0.311739	0.447813	2	_	_	_	0	0.727868	1.30023	0.727868	2	_	_	_	0	1.04757	0.488969	1.04757	2	_	_	_	0	0.319786	0.163742	0.319786	2	_	_	_	0
YBL094C	_	-0.413946	0	-0.413946	1	0.0565419	0	0.0565419	1	0.546503	0	0.546503	1	0.0435294	0	0.0435294	1	0.668246	0	0.668246	1	1.75566	0	1.75566	1	1.64727	0	1.64727	1	-0.414206	0	-0.414206	1	1.39332	0	1.39332	1	-0.874812	0	-0.874812	1	0.204003	0	0.204003	1	0.447562	0	0.447562	1
YBL093C	ROX3|MED19|SSN7|NUT3	0.0901925	0.573196	0.0795054	3	-0.0392508	0	-0.0392508	1	-0.467829	0.741407	-0.388453	3	-0.71573	0	-0.71573	1	-0.101173	0.905998	-0.436888	3	-1.01989	0	-1.01989	1	-0.0172603	0.59448	0.166257	3	-0.64622	0	-0.64622	1	-0.0885817	1.51499	-0.398855	3	-0.938995	0	-0.938995	1	0.0181192	0.416494	0.0955646	3	-0.826848	0	-0.826848	1
YBL092W	RPL32	1.76864	0.277702	1.76864	2	0.76567	0	0.76567	1	2.87261	0.481363	2.87261	2	2.28957	0	2.28957	1	1.88637	0.148966	1.88637	2	3.04253	0	3.04253	1	0.428726	0.376293	0.428726	2	0.362343	0	0.362343	1	0.260791	0.698948	0.260791	2	0.717821	0	0.717821	1	-0.278082	0.140789	-0.278082	2	0.955478	0	0.955478	1
YBL091C-A	SCS22	0.080126	0.98368	-0.34828	3	_	_	_	0	-0.305412	0.992719	-0.305412	2	-1.43034	0	-1.43034	1	0.471262	0.602501	0.471262	2	0.567492	0	0.567492	1	0.363546	0.520173	0.363546	2	-1.12308	0	-1.12308	1	0.993883	0.328333	0.993883	2	-0.19488	0	-0.19488	1	0.136993	0.324372	0.136993	2	-0.921917	0	-0.921917	1
YBL091C	MAP2	-0.641532	0.719972	-0.412057	4	-0.382483	0	-0.382483	1	-0.365453	0.66159	-0.0674511	4	_	_	_	0	-0.745878	0.474924	-0.820806	4	_	_	_	0	0.0180757	0.381681	0.00489651	4	_	_	_	0	0.149554	0.113396	0.193765	4	_	_	_	0	0.0959767	1.09467	0.0438485	4	_	_	_	0
YBL090W	MRP21|MRP50	-0.750074	0.336334	-0.742068	3	_	_	_	0	-1.05501	0	-1.05501	1	-0.557125	0	-0.557125	1	_	_	_	0	-0.264599	0	-0.264599	1	-2.52611	0	-2.52611	1	-0.639974	0	-0.639974	1	-0.698172	0	-0.698172	1	1.08912	0	1.08912	1	1.72516	0	1.72516	1	-0.411691	0	-0.411691	1
YBL089W	AVT5	-0.581226	0.291336	-0.529132	5	-0.562114	0	-0.562114	1	-1.10574	1.02901	-1.05779	4	_	_	_	0	0.144255	0.695683	0.119376	4	_	_	_	0	-0.737843	1.10101	-0.530872	4	_	_	_	0	-0.330518	1.17492	-0.384382	4	_	_	_	0	-0.497915	0.570121	-0.617619	4	_	_	_	0
YBL088C	TEL1	-0.982535	0.467295	-1.04592	30	-0.448863	0	-0.448863	1	-0.0905415	0.433973	-0.131796	34	_	_	_	0	-0.24819	0.374926	-0.250955	34	_	_	_	0	-0.157723	0.780025	-0.112572	34	_	_	_	0	-0.235833	0.719259	-0.194754	34	_	_	_	0	-0.0933344	0.673563	-0.199298	34	_	_	_	0
YBL087C	RPL23A	1.16644	0.193549	1.16644	2	1.53355	0.182653	1.53355	2	2.01869	0.907225	2.01869	2	-0.244441	0	-0.244441	1	1.5211	0.264606	1.5211	2	0.299727	0	0.299727	1	0.115087	0.858581	0.115087	2	-1.71661	0	-1.71661	1	0.740474	0.301136	0.740474	2	-0.201726	0	-0.201726	1	0.45334	0.367553	0.45334	2	0.508356	0	0.508356	1
YBL086C	_	-0.302735	0.293034	-0.310898	5	0.870215	0	0.870215	1	-0.761	0.469863	-0.904248	4	_	_	_	0	-1.12884	0.186016	-1.16675	4	_	_	_	0	0.125888	0.68259	0.405548	4	_	_	_	0	-0.478	0.251127	-0.55463	4	_	_	_	0	-0.453078	0.865835	-0.542713	4	_	_	_	0
ARS202	ARSII-63	2.12054	0	2.12054	1	1.96565	0.882045	1.96565	2	-1.02947	0	-1.02947	1	-1.71389	0	-1.71389	1	_	_	_	0	-1.77874	0	-1.77874	1	-0.778127	0	-0.778127	1	0.57241	0	0.57241	1	0.832846	0	0.832846	1	-0.792004	0	-0.792004	1	0.295111	0	0.295111	1	-0.0169999	0	-0.0169999	1
YBL085W	BOI1|BOB1|GIN7	-0.0249757	0.685697	-0.187535	9	-0.129585	0	-0.129585	1	0.695277	0.537655	0.798068	10	-1.46715	0	-1.46715	1	-0.265486	0.181115	-0.209565	10	-0.440534	0	-0.440534	1	0.144637	0.882689	0.0935705	10	0.751419	0	0.751419	1	-0.041642	0.729242	-0.112852	10	-0.188537	0	-0.188537	1	-0.475951	0.920918	-0.485881	10	0.626257	0	0.626257	1
YBL084C	CDC27|SNB1|APC3	-0.86399	0.770073	-0.768717	7	-0.661155	0	-0.661155	1	0.362717	0.917324	0.184302	8	-0.563641	0	-0.563641	1	-0.234951	0.331187	-0.189339	8	0.235643	0	0.235643	1	-0.09155	0.822839	-0.203738	8	0.0782995	0	0.0782995	1	-0.0745312	0.695871	0.0106805	8	1.38451	0	1.38451	1	-0.19729	0.682826	-0.412214	8	-0.158723	0	-0.158723	1
YBL083C	_	-1.10587	0.230292	-1.15304	3	_	_	_	0	-0.453233	0.665795	-0.453233	2	_	_	_	0	-0.751436	0	-0.751436	1	_	_	_	0	0.080563	0.79444	0.080563	2	_	_	_	0	0.255807	0.610886	0.255807	2	_	_	_	0	-0.130665	0.272242	-0.130665	2	_	_	_	0
YBL082C	ALG3|RHK1	-0.840712	0.349517	-0.855642	5	0.544396	0	0.544396	1	-0.743138	0.62257	-0.856464	5	-1.73017	0	-1.73017	1	-0.563523	0.132281	-0.530895	4	-0.251446	0	-0.251446	1	0.672378	0.781196	0.642317	5	-0.513567	0	-0.513567	1	0.41213	0.511143	0.432397	5	-0.4723	0	-0.4723	1	-0.105016	0.156167	-0.0516055	5	0.566509	0	0.566509	1
YBL081W	_	0.550206	0.376456	0.523171	4	-1.36561	0	-1.36561	1	1.34408	0.38352	1.36661	6	_	_	_	0	0.311101	0.497266	0.203874	6	_	_	_	0	-0.0625577	0.879691	0.314983	6	_	_	_	0	0.304753	0.790683	0.0915505	6	_	_	_	0	-0.319464	0.494082	-0.323884	6	_	_	_	0
YBL080C	PET112	-1.1133	0.284514	-1.12254	5	-0.253846	0	-0.253846	1	-0.910923	1.04115	-1.0137	7	_	_	_	0	-1.02669	0.358076	-1.12968	6	_	_	_	0	0.103847	0.760908	0.294498	7	_	_	_	0	-0.38727	0.802736	-0.499986	7	_	_	_	0	-0.457874	0.655142	-0.193879	7	_	_	_	0
YBL079W	NUP170|NLE3	-0.102125	0.327182	-0.134456	14	1.21665	0	1.21665	1	0.855599	0.631195	0.808856	16	-0.0626842	0	-0.0626842	1	0.42691	0.5571	0.264931	15	-0.247824	0	-0.247824	1	-0.448286	1.06337	-0.491592	16	1.20507	0	1.20507	1	-0.135625	0.874815	-0.319696	16	0.596755	0	0.596755	1	-0.11667	0.805998	-0.0257751	16	0.181666	0	0.181666	1
YBL078C	ATG8|AUT7|CVT5|APG8	-0.129377	0	-0.129377	1	0.122553	0	0.122553	1	-0.863242	1.11314	-0.863242	2	-0.113736	0	-0.113736	1	-0.835633	0.0431491	-0.835633	2	1.65747	0	1.65747	1	-0.94748	0.216163	-0.94748	2	-0.675902	0	-0.675902	1	-0.350731	0.234074	-0.350731	2	0.279417	0	0.279417	1	-0.112317	0.0366853	-0.112317	2	0.341105	0	0.341105	1
YBL077W	_	-0.034195	0.494963	-0.034195	2	_	_	_	0	0.273646	0	0.273646	1	_	_	_	0	0.631953	0	0.631953	1	_	_	_	0	0.518947	0	0.518947	1	_	_	_	0	0.417195	0	0.417195	1	_	_	_	0	0.891714	0	0.891714	1	_	_	_	0
YBL076C	ILS1	0.424147	0.648354	0.373932	10	1.36166	0	1.36166	1	1.14984	0.639367	1.32246	10	_	_	_	0	0.72019	0.424056	0.63233	10	_	_	_	0	0.107168	0.871663	0.264242	10	_	_	_	0	0.142287	0.595366	0.423337	10	_	_	_	0	0.345203	0.521317	0.470614	10	_	_	_	0
YBL075C	SSA3|YG106	0.25921	1.57073	-0.141504	6	_	_	_	0	0.27636	0.445811	0.299796	6	-0.393968	0	-0.393968	1	-0.341017	0.52094	-0.156559	6	-0.409726	0	-0.409726	1	0.673842	0.840083	0.818577	6	0.11864	0	0.11864	1	1.06837	1.07138	0.97284	6	-0.227852	0	-0.227852	1	0.566756	0.693756	0.599382	6	-0.0169449	0	-0.0169449	1
YBL074C	AAR2	1.5872	1.25261	1.13141	4	_	_	_	0	-0.62474	0.598265	-0.348307	4	_	_	_	0	-0.560316	0.693285	-0.55059	5	_	_	_	0	0.779885	1.07037	0.903784	5	_	_	_	0	0.453982	0.5382	0.374507	5	_	_	_	0	0.148809	0.706511	0.398983	5	_	_	_	0
YBL073W	_	0.874499	0	0.874499	1	_	_	_	0	-1.51795	0	-1.51795	1	_	_	_	0	-0.952911	0	-0.952911	1	_	_	_	0	0.903784	0	0.903784	1	_	_	_	0	0.217499	0	0.217499	1	_	_	_	0	0.516058	0	0.516058	1	_	_	_	0
snR56	SNR56	_	_	_	0	_	_	_	0	_	_	_	0	_	_	_	0	_	_	_	0	_	_	_	0	_	_	_	0	_	_	_	0	_	_	_	0	_	_	_	0	_	_	_	0	_	_	_	0
YBL072C	RPS8A	1.37164	0	1.37164	1	2.07556	0	2.07556	1	2.81333	0	2.81333	1	_	_	_	0	1.96542	0	1.96542	1	_	_	_	0	2.84687	0	2.84687	1	_	_	_	0	2.32591	0	2.32591	1	_	_	_	0	2.52571	0	2.52571	1	_	_	_	0
YBL071C-B	_	_	_	_	0	1.28807	0	1.28807	1	_	_	_	0	1.12559	0	1.12559	1	_	_	_	0	-2.92874	0	-2.92874	1	_	_	_	0	-4.25208	0	-4.25208	1	_	_	_	0	-2.9279	0	-2.9279	1	_	_	_	0	-3.01487	0	-3.01487	1
YBL071W-A	KTI11|DPH3	0.851951	0	0.851951	1	0.398622	0	0.398622	1	-1.90428	0	-1.90428	1	-0.387659	0	-0.387659	1	0.0975095	0	0.0975095	1	-1.43763	0	-1.43763	1	0.64312	0	0.64312	1	-3.63489	0	-3.63489	1	0.292958	0	0.292958	1	-1.82643	0	-1.82643	1	-0.861344	0	-0.861344	1	-0.590936	0	-0.590936	1
YBL071C	_	1.10365	0	1.10365	1	_	_	_	0	0.31091	0	0.31091	1	_	_	_	0	1.79162	0	1.79162	1	_	_	_	0	-0.786608	0	-0.786608	1	_	_	_	0	-0.00424519	0	-0.00424519	1	_	_	_	0	1.1114	0	1.1114	1	_	_	_	0
YBL070C	_	0.753878	0.256545	0.753878	2	_	_	_	0	-0.119576	0	-0.119576	1	_	_	_	0	_	_	_	0	_	_	_	0	-2.03526	0	-2.03526	1	_	_	_	0	-0.224832	0	-0.224832	1	_	_	_	0	-1.12124	0	-1.12124	1	_	_	_	0
YBL069W	AST1	0.631696	0.480467	0.706604	4	_	_	_	0	0.291699	0.641317	0.289501	7	_	_	_	0	0.407397	0.586026	0.326238	6	_	_	_	0	-0.228942	1.068	-0.106841	7	_	_	_	0	-0.0606324	0.920415	0.280071	7	_	_	_	0	-0.18124	0.766742	0.0623894	7	_	_	_	0
YBL068W-A	_	0.840734	0	0.840734	1	_	_	_	0	0.828692	0.679187	0.828692	2	_	_	_	0	0.475258	1.13911	0.475258	2	_	_	_	0	-0.719365	0.82175	-0.719365	2	_	_	_	0	0.0899895	0.357661	0.0899895	2	_	_	_	0	-0.203562	1.11355	-0.203562	2	_	_	_	0
YBL068W	PRS4	-0.351005	0.0765378	-0.331788	3	_	_	_	0	0.397788	1.11744	0.490431	4	-0.121423	0	-0.121423	1	-0.0036363	0.356623	-0.0580961	4	-0.364142	0	-0.364142	1	-0.478685	0.344882	-0.334213	4	-1.87012	0	-1.87012	1	0.42409	1.18526	0.584069	4	-0.543429	0	-0.543429	1	-0.0786063	1.0843	0.175367	4	0.461427	0	0.461427	1
YBL067C	UBP13	-0.409371	0.79084	-0.422203	8	-0.0853391	0	-0.0853391	1	0.295733	0.565124	0.424707	7	-0.303199	0.306202	-0.303199	2	0.0225415	0.306277	-0.0655581	7	0.24983	0.381965	0.24983	2	-0.383812	0.496363	-0.267228	7	-0.357965	0.626857	-0.357965	2	0.442797	0.691859	0.323262	7	-0.107794	1.06843	-0.107794	2	-0.623137	0.549289	-0.740307	7	-0.329304	0.221629	-0.329304	2
YBL066C	SEF1	-0.0740254	0.627738	-0.0920647	10	_	_	_	0	0.545612	0.79555	0.653224	12	_	_	_	0	-0.181422	0.590952	-0.0853273	12	_	_	_	0	0.196441	0.78657	0.0530009	12	_	_	_	0	0.300932	0.752148	0.316718	12	_	_	_	0	0.0587533	0.764758	-0.108135	12	_	_	_	0
YBL065W	_	0.891728	0	0.891728	1	_	_	_	0	-1.57003	0	-1.57003	1	_	_	_	0	-0.595545	0	-0.595545	1	_	_	_	0	-0.64473	0	-0.64473	1	_	_	_	0	0.553614	0	0.553614	1	_	_	_	0	-0.152506	0	-0.152506	1	_	_	_	0
YBL064C	PRX1	1.31654	1.68733	1.12466	3	4.6729	0	4.6729	1	-1.34729	0.399282	-1.19259	3	-0.69436	0	-0.69436	1	-0.509516	0.363782	-0.684884	3	-1.05882	0	-1.05882	1	0.385588	0.26951	0.417868	3	-0.579177	0	-0.579177	1	-0.650635	0.0837453	-0.644258	3	0.10479	0	0.10479	1	0.0783273	1.54764	0.593192	3	0.529978	0	0.529978	1
YBL063W	KIP1|CIN9	-0.339164	0.493718	-0.340725	11	_	_	_	0	0.269613	0.576306	0.119014	14	-1.03707	0.393944	-1.03707	2	-0.544845	0.713302	-0.535523	14	-1.80625	0.0210011	-1.80625	2	-0.0892825	0.424919	-0.0310029	14	-0.562244	0.787146	-0.562244	2	-0.269875	0.825507	-0.349271	14	0.215435	0.38571	0.215435	2	-0.591934	0.497019	-0.684795	14	-1.31661	0.0687025	-1.31661	2
YBL062W	_	-0.392479	0	-0.392479	1	0.671928	0	0.671928	1	0.314325	0.0663026	0.314325	2	_	_	_	0	1.45975	0	1.45975	1	_	_	_	0	0.326559	1.063	0.326559	2	_	_	_	0	0.989802	0.587319	0.989802	2	_	_	_	0	0.0445635	0.491342	0.0445635	2	_	_	_	0
YBL061C	SKT5|CSD4|CHS4|CAL2	-0.0906892	0.546056	-0.0542681	7	0.510653	0	0.510653	1	0.567701	0.553397	0.608246	9	0.167315	0	0.167315	1	0.352734	0.793033	0.479467	7	0.236077	0	0.236077	1	0.397939	0.884295	0.535164	9	0.475398	0	0.475398	1	0.0555182	0.788669	0.302422	9	0.407379	0	0.407379	1	0.463847	0.634994	0.391995	9	-0.516058	0	-0.516058	1
YBL060W	YEL1	-0.626299	0.594177	-0.707542	7	1.03015	0.383939	1.03015	2	0.496839	0.526259	0.64062	7	-0.948643	0	-0.948643	1	0.118526	0.280434	0.134294	7	-0.433014	0	-0.433014	1	0.261443	0.651372	0.0919946	7	-0.694582	0	-0.694582	1	-0.592919	0.66632	-0.403989	7	1.36166	0	1.36166	1	0.372323	0.754303	0.413562	7	0.948711	0	0.948711	1
YBL059C-A	_	-0.445961	0.501332	-0.445961	2	_	_	_	0	-1.02633	0	-1.02633	1	-1.16662	0	-1.16662	1	1.15258	0	1.15258	1	-0.386128	0	-0.386128	1	-0.7838	0	-0.7838	1	0.295472	0	0.295472	1	-1.07909	0	-1.07909	1	-0.711159	0	-0.711159	1	-1.68649	0	-1.68649	1	-0.93226	0	-0.93226	1
YBL059W	_	-0.370498	0.183979	-0.473093	3	_	_	_	0	-1.05498	0.771282	-0.98328	3	_	_	_	0	-0.147109	0.207786	-0.147109	2	_	_	_	0	-0.798642	0.638674	-0.555282	3	_	_	_	0	-1.09092	0.360051	-0.971766	3	_	_	_	0	-0.51725	0.96835	-0.441455	3	_	_	_	0
YBL058W	SHP1|UBX1	-0.00218583	0.68081	0.0834439	4	-0.313892	0	-0.313892	1	0.89669	0.93636	0.599336	3	_	_	_	0	-0.059311	0.918637	-0.166061	3	_	_	_	0	0.285769	0.55028	-0.0227229	3	_	_	_	0	0.796787	0.668788	0.812056	3	_	_	_	0	0.0430214	1.52974	-0.510776	3	_	_	_	0
YBL057C	PTH2	-0.19084	0.0431759	-0.19084	2	-0.338721	0	-0.338721	1	-0.327827	0.9617	0.213645	3	-0.114516	0	-0.114516	1	0.09039	0.820157	-0.278095	3	-0.408983	0	-0.408983	1	0.585418	1.05378	0.0809927	3	-0.263217	0	-0.263217	1	-0.105142	0.517606	0.137812	3	0.323866	0	0.323866	1	0.291204	0.619916	0.22854	3	0.169452	0	0.169452	1
YBL056W	PTC3	-0.0530798	0.584189	-0.0407479	5	-0.679788	0	-0.679788	1	0.754544	1.035	1.23248	6	_	_	_	0	0.433371	0.319499	0.532524	6	_	_	_	0	0.171758	0.973529	0.492846	6	_	_	_	0	0.756457	0.571323	0.891114	6	_	_	_	0	0.0171015	0.831211	-0.077381	6	_	_	_	0
YBL055C	Tat-D	-0.314208	0.206157	-0.365312	4	0.722254	0	0.722254	1	-0.613103	0.836867	-0.227584	5	_	_	_	0	0.222799	1.06686	-0.219815	5	_	_	_	0	-0.0559462	0.695453	0.166486	5	_	_	_	0	-0.414833	0.572265	-0.464296	5	_	_	_	0	-0.220385	0.942843	0.00401654	5	_	_	_	0
YBL054W	_	-0.0723708	0.718259	-0.223166	5	1.33621	0	1.33621	1	-0.114345	0.548248	-0.324778	6	-1.31244	0	-1.31244	1	0.522055	0.51393	0.479421	6	-0.0696148	0	-0.0696148	1	1.07035	0.879956	1.10385	6	-0.0724605	0	-0.0724605	1	0.603743	0.855996	0.290693	6	-0.60288	0	-0.60288	1	0.663202	0.602883	0.744434	6	1.21175	0	1.21175	1
YBL053W	_	-0.552314	0.340828	-0.552314	2	_	_	_	0	0.600833	0.827933	0.600833	2	_	_	_	0	1.19002	1.20382	1.19002	2	_	_	_	0	0.828946	0.938562	0.828946	2	_	_	_	0	-0.623443	0.272909	-0.623443	2	_	_	_	0	0.82924	0.991279	0.82924	2	_	_	_	0
YBL052C	SAS3	-0.646688	0.291758	-0.724149	8	0.645555	0	0.645555	1	0.125947	0.959387	0.16368	10	-0.518482	0	-0.518482	1	0.450481	0.651741	0.396133	10	0.389134	0	0.389134	1	0.247699	1.05883	0.153708	10	-0.69229	0	-0.69229	1	-0.236279	0.447787	-0.297824	10	-0.230822	0	-0.230822	1	0.180389	0.905572	0.10456	10	-1.42736	0	-1.42736	1
YBL051C	PIN4|MDT1	0.0624152	0.618546	0.0727108	7	-0.052126	0	-0.052126	1	0.804107	0.651825	0.815477	8	-0.581357	0	-0.581357	1	0.292114	0.312486	0.267273	8	-0.0725402	0	-0.0725402	1	0.368668	0.872244	0.256793	8	-0.0938339	0	-0.0938339	1	-0.200902	0.611894	-0.20676	8	0.107256	0	0.107256	1	0.105667	0.628283	0.140678	8	-1.34599	0	-1.34599	1
YBL050W	SEC17|RNS3	-0.301397	0.592101	-0.0638612	4	-0.376794	0	-0.376794	1	0.437518	0.573753	0.250832	4	-0.373092	0	-0.373092	1	0.0854613	0.392687	0.00375992	3	-0.495373	0	-0.495373	1	0.0217861	0.446672	0.0633152	4	-0.259492	0	-0.259492	1	-0.287403	0.514201	-0.207918	4	0.525978	0	0.525978	1	-0.950939	0.722123	-1.01627	4	-0.864094	0	-0.864094	1
YBL049W	MOH1	-0.0717959	0	-0.0717959	1	-0.0833352	0	-0.0833352	1	-0.417302	0	-0.417302	1	_	_	_	0	0.0744149	0	0.0744149	1	_	_	_	0	0.242353	0	0.242353	1	_	_	_	0	-0.0118968	0	-0.0118968	1	_	_	_	0	-1.85451	0	-1.85451	1	_	_	_	0
YBL048W	_	-0.479416	0.335063	-0.479416	2	_	_	_	0	0.163244	0	0.163244	1	_	_	_	0	2.41248	0	2.41248	1	_	_	_	0	-0.00346959	0	-0.00346959	1	_	_	_	0	-0.884477	0	-0.884477	1	_	_	_	0	0.380497	0	0.380497	1	_	_	_	0
YBL047C	EDE1|BUD15	-0.0608607	0.461925	-0.128295	13	0.5104	0	0.5104	1	0.623035	0.508435	0.662771	16	-0.144939	0	-0.144939	1	0.0448732	0.257597	-0.0704376	16	0.137676	0	0.137676	1	0.364377	0.859416	0.284671	16	1.46052	0	1.46052	1	0.462107	0.773277	0.540048	16	-0.520525	0	-0.520525	1	0.308594	0.471102	0.405749	16	-0.124723	0	-0.124723	1
YBL046W	PSY4	-0.377559	0.707696	-0.11588	5	-1.09124	0	-1.09124	1	0.458806	0.478533	0.684726	5	_	_	_	0	-0.732757	0.689808	-0.492894	5	_	_	_	0	-0.412865	0.883995	-0.243391	5	_	_	_	0	-0.592379	1.47173	-0.0291128	5	_	_	_	0	-0.414508	0.464138	-0.240203	5	_	_	_	0
YBL045C	COR1|QCR1	0.390303	0.374093	0.371743	5	1.21412	0	1.21412	1	0.81474	0.654649	0.998092	6	-0.997679	0	-0.997679	1	0.36836	0.3898	0.35343	6	0.811076	0	0.811076	1	0.774893	1.13477	0.595302	6	-0.152912	0	-0.152912	1	1.07776	1.2996	1.47638	6	0.527035	0	0.527035	1	0.379699	0.700522	0.347295	6	0.686281	0	0.686281	1
YBL044W	_	4.06802	0.316741	4.06802	2	-1.18443	0	-1.18443	1	-0.608112	0	-0.608112	1	0.0210406	0	0.0210406	1	-2.73989	0	-2.73989	1	-1.19383	0	-1.19383	1	2.27042	0	2.27042	1	1.17826	0	1.17826	1	3.21631	0	3.21631	1	1.35924	0	1.35924	1	4.30028	0	4.30028	1	2.07705	0	2.07705	1
YBL043W	ECM13	-0.467228	0.46039	-0.463143	3	0.783912	0	0.783912	1	-1.33598	0.317787	-1.38643	4	_	_	_	0	-1.40925	0.106009	-1.42037	4	_	_	_	0	-1.23072	1.56765	-1.05544	4	_	_	_	0	-0.417706	0.918279	-0.293796	4	_	_	_	0	-0.898205	0.7901	-0.580923	4	_	_	_	0
YBL042C	FUI1	1.32926	0.351343	1.42499	6	2.3818	0.709964	2.3818	2	1.13865	0.429594	1.22936	6	0.638903	0	0.638903	1	1.3223	0.321757	1.25587	6	0.305086	0	0.305086	1	0.0975522	0.836272	-0.282126	6	1.07787	0	1.07787	1	0.338967	0.55708	0.222558	6	2.38757	0	2.38757	1	-0.0263802	0.528017	0.0506158	6	2.18224	0	2.18224	1
YBL041W	PRE7|PRS3	0.911505	0.0367587	0.928373	3	_	_	_	0	0.932494	1.20374	0.836385	3	0.107107	0	0.107107	1	0.674109	0.0201844	0.674109	2	_	_	_	0	1.00276	0.926205	1.1468	3	-0.603645	0	-0.603645	1	0.760675	1.06515	0.605514	3	-0.0230217	0	-0.0230217	1	0.472688	0.90237	0.642652	3	0.679734	0	0.679734	1
YBL040C	ERD2	0.0374707	0.709187	-0.272272	3	-0.113047	0	-0.113047	1	-0.453185	0.907411	-0.710496	4	-0.685918	0	-0.685918	1	0.618788	0.675917	0.543254	4	-0.938536	0	-0.938536	1	-0.741369	0.362331	-0.790791	4	0.188547	0	0.188547	1	-0.299585	0.801519	0.006804	4	-1.46917	0	-1.46917	1	-0.230436	1.01524	-0.515618	4	0.00352138	0	0.00352138	1
YBL039W-B	YBL039W-A	0.411014	0	0.411014	1	1.01495	0	1.01495	1	-1.68268	0	-1.68268	1	-0.994193	0	-0.994193	1	-0.33234	0	-0.33234	1	-0.153274	0	-0.153274	1	-0.0291406	0	-0.0291406	1	-0.252272	0	-0.252272	1	0.399979	0	0.399979	1	-0.53175	0	-0.53175	1	0.181391	0	0.181391	1	-0.899305	0	-0.899305	1
YBL039C	URA7	0.329033	0.8287	-0.0582527	6	_	_	_	0	1.13074	0.377328	1.1283	7	_	_	_	0	0.684747	0.387572	0.866658	7	_	_	_	0	-0.104458	1.03678	0.0495915	7	_	_	_	0	0.135921	0.520977	0.0946714	7	_	_	_	0	0.139461	0.630102	0.144475	7	_	_	_	0
YBL039C-A	_	_	_	_	0	_	_	_	0	_	_	_	0	_	_	_	0	_	_	_	0	_	_	_	0	_	_	_	0	_	_	_	0	_	_	_	0	_	_	_	0	_	_	_	0	_	_	_	0
YBL038W	MRPL16	0.086853	0.644979	0.086853	2	0.735429	0	0.735429	1	0.102203	0.655496	-0.172969	3	-0.24595	0	-0.24595	1	-0.017914	0.632899	0.266965	3	-0.173329	0	-0.173329	1	0.309702	0.901296	0.667186	3	0.137721	0	0.137721	1	-0.479565	0.0703679	-0.483173	3	-0.133768	0	-0.133768	1	-0.712872	0.372798	-0.765614	3	1.49635	0	1.49635	1
YBL037W	APL3	-0.600721	0.582089	-0.684464	11	_	_	_	0	0.496338	0.378995	0.42671	10	0.16833	0	0.16833	1	-0.245173	0.390671	-0.164935	10	0.703419	0	0.703419	1	-0.105506	0.641015	-0.179643	10	-1.32369	0	-1.32369	1	-0.581622	0.841715	-0.610707	10	0.243223	0	0.243223	1	-0.204475	0.301766	-0.171598	10	-1.34863	0	-1.34863	1
YBL036C	_	-0.386091	0.507164	-0.350652	3	_	_	_	0	0.919933	0.775775	0.79609	3	_	_	_	0	0.651942	0.540241	0.561275	3	_	_	_	0	-0.762066	0.551595	-0.765808	3	_	_	_	0	-0.336737	1.01366	-0.663387	3	_	_	_	0	0.461097	0.685189	0.745039	3	_	_	_	0
YBL035C	POL12	-0.00564627	0.583142	-0.0192815	7	_	_	_	0	-0.00685525	0.0936606	0.00525038	7	0.155648	0	0.155648	1	-0.0131917	0.38943	0.0957269	7	0.400162	0	0.400162	1	0.257997	0.749568	0.23605	7	-0.0807119	0	-0.0807119	1	0.325189	0.614002	0.37788	7	-1.41948	0	-1.41948	1	0.372685	0.4281	0.4551	7	-0.237507	0	-0.237507	1
YBL034C	STU1	-0.522724	0.69156	-0.377254	14	0.0682194	0	0.0682194	1	0.064069	0.663822	0.0687496	15	-0.0324303	0	-0.0324303	1	-0.3791	0.489405	-0.271467	13	0.0929157	0	0.0929157	1	-0.276622	0.971613	-0.116926	15	-0.826948	0	-0.826948	1	-0.357258	0.776867	-0.0638469	15	-0.602829	0	-0.602829	1	-0.610343	0.945086	-0.292524	15	-0.505935	0	-0.505935	1
YBL033C	RIB1	0.431122	0.557106	0.423325	4	2.78835	0	2.78835	1	0.00361534	1.19462	0.327286	3	-0.435017	0	-0.435017	1	-0.438947	0.556447	-0.169649	3	-1.46311	0	-1.46311	1	0.280516	0.372642	0.204535	3	2.84527	0	2.84527	1	-0.199629	0.700655	-0.252418	3	2.85482	0	2.85482	1	0.345011	0.399719	0.489155	3	2.52109	0	2.52109	1
YBL032W	HEK2|KHD1	0.865672	0.386384	0.896093	4	2.57394	0	2.57394	1	-0.0132095	0.530203	0.215116	4	_	_	_	0	-0.495864	0.489636	-0.37473	4	_	_	_	0	0.487433	0.699163	0.379247	4	_	_	_	0	1.00564	0.668118	1.13222	4	_	_	_	0	0.609189	0.621376	0.492346	4	_	_	_	0
YBL031W	SHE1	0.23676	0.635938	-0.0452163	4	_	_	_	0	-0.132183	0.145759	-0.158265	4	0.843812	0	0.843812	1	-0.28724	0.761099	-0.409766	4	1.19895	0	1.19895	1	-0.167924	1.08962	-0.545627	4	0.382169	0	0.382169	1	0.0462828	0.590557	0.080954	4	-0.96945	0	-0.96945	1	-1.23931	0.778252	-1.23194	4	-0.0933083	0	-0.0933083	1
YBL030C	PET9|OP1|ANC2|AAC2	0.745487	0.8006	0.940142	3	2.65312	0.18353	2.65312	2	1.69281	0.651425	1.73993	4	-0.79433	0	-0.79433	1	0.990609	0.465437	0.901969	4	1.85851	0	1.85851	1	0.367944	0.707904	0.520895	4	0.427265	0	0.427265	1	1.08511	1.33335	1.01263	4	0.522756	0	0.522756	1	0.29511	0.665365	0.227495	4	2.53006	0	2.53006	1
YBL029C-A	_	1.68972	0	1.68972	1	1.92725	0	1.92725	1	-1.38749	0	-1.38749	1	-0.811577	0	-0.811577	1	0.239311	0	0.239311	1	0.377776	0	0.377776	1	-0.102773	0	-0.102773	1	-0.464173	0	-0.464173	1	0.0604911	0	0.0604911	1	0.205972	0	0.205972	1	0.26155	0	0.26155	1	0.933251	0	0.933251	1
YBL029W	_	0.377974	0.271347	0.429014	4	1.16312	0	1.16312	1	-0.135514	0.361166	-0.0429268	3	0.0176719	0	0.0176719	1	1.28368	0.265059	1.28368	2	0.193556	0	0.193556	1	-0.803933	1.05641	-0.68656	3	-0.207405	0	-0.207405	1	-0.278964	0.654667	-0.180584	3	0.00823894	0	0.00823894	1	-0.641476	0.811652	-0.302978	3	0.17743	0	0.17743	1
YBL028C	_	1.00705	0	1.00705	1	1.91058	0	1.91058	1	-0.318534	0.288121	-0.318534	2	-0.109626	0	-0.109626	1	1.32494	0.656576	1.32494	2	-2.90916	0	-2.90916	1	-0.011148	0.302995	-0.011148	2	-4.83535	0	-4.83535	1	-0.182748	0.0424292	-0.182748	2	-2.95664	0	-2.95664	1	0.330927	0.175996	0.330927	2	-2.92123	0	-2.92123	1
YBL027W	RPL19B	1.92828	0.512327	1.92828	2	1.11666	0	1.11666	1	2.38437	1.15343	2.4851	3	0.569551	0	0.569551	1	1.87873	0.26755	1.83585	3	-3.78773	0	-3.78773	1	1.04064	0.897574	1.0868	3	-4.93494	0	-4.93494	1	1.99555	0.850982	2.183	3	-2.93318	0	-2.93318	1	1.71544	1.22997	1.73314	3	-4.23751	0	-4.23751	1
ARS207	ARSII-170	0.430246	0	0.430246	1	0.192803	0	0.192803	1	_	_	_	0	-0.754893	0	-0.754893	1	_	_	_	0	-0.332843	0	-0.332843	1	_	_	_	0	1.38959	0	1.38959	1	_	_	_	0	0.979686	0	0.979686	1	_	_	_	0	0.299787	0	0.299787	1
YBL026W	LSM2|SNP3|SMX5	0.000906602	0.107247	0.000906602	2	_	_	_	0	0.19459	0	0.19459	1	_	_	_	0	0.607704	0	0.607704	1	_	_	_	0	-0.401313	0	-0.401313	1	_	_	_	0	-0.386219	0	-0.386219	1	_	_	_	0	-0.0414274	0	-0.0414274	1	_	_	_	0
YBL025W	RRN10	-0.17808	0.0202445	-0.17808	2	_	_	_	0	0.030477	0.703503	0.030477	2	_	_	_	0	-0.393716	0.437049	-0.393716	2	_	_	_	0	-0.890609	0.156966	-0.890609	2	_	_	_	0	-0.299233	0.237349	-0.299233	2	_	_	_	0	-0.781569	0.857029	-0.781569	2	_	_	_	0
YBL024W	NCL1|TRM4	0.000566133	0.5171	-0.079627	7	-0.375596	0	-0.375596	1	0.9795	0.392454	1.00623	7	0.72532	0	0.72532	1	0.296955	0.390036	0.407692	7	0.659607	0	0.659607	1	0.378101	0.286401	0.249745	7	-0.261555	0	-0.261555	1	0.628102	0.867977	0.426155	7	0.362929	0	0.362929	1	-0.171315	0.820487	-0.551489	7	-0.460656	0	-0.460656	1
YBL023C	MCM2	-0.484514	0.362866	-0.326099	8	-0.270475	0	-0.270475	1	0.121771	0.615194	0.0476333	12	_	_	_	0	-0.405369	0.294883	-0.343522	12	_	_	_	0	0.028404	0.530871	-0.0883042	12	_	_	_	0	-0.106845	0.702659	-0.0948559	12	_	_	_	0	-0.0707429	0.742874	-0.0544115	12	_	_	_	0
YBL022C	PIM1|LON1	-0.219703	0.448216	-0.253915	11	-0.551819	0	-0.551819	1	0.62535	0.513297	0.553396	10	-0.197031	0	-0.197031	1	-0.0150573	0.59203	-0.0947262	10	-0.545973	0	-0.545973	1	0.441877	0.724765	0.223358	10	-1.92032	0	-1.92032	1	0.144447	0.724208	0.0522857	10	-1.06585	0	-1.06585	1	0.40279	0.447996	0.468277	10	0.457796	0	0.457796	1
YBL021C	HAP3	-0.401001	0	-0.401001	1	0.00911772	0	0.00911772	1	-1.41953	0.105274	-1.41953	2	-1.66159	0	-1.66159	1	-0.933839	0.226573	-0.933839	2	-0.731427	0	-0.731427	1	-0.530213	0.305386	-0.530213	2	0.420446	0	0.420446	1	0.379667	0.355276	0.379667	2	0.500507	0	0.500507	1	-0.764211	0.748372	-0.764211	2	0.458951	0	0.458951	1
YBL020W	RFT1	-0.848103	0.640519	-0.73244	6	-0.903504	0	-0.903504	1	0.0847629	0.444079	-0.00747028	7	_	_	_	0	0.0129249	0.496869	0.100938	7	_	_	_	0	0.352069	0.850403	0.601977	7	_	_	_	0	-0.355226	0.785845	-0.549319	7	_	_	_	0	-0.0672855	1.08091	0.0226673	7	_	_	_	0
YBL019W	APN2|ETH1	-0.68312	0.428187	-0.744141	6	-0.929047	0	-0.929047	1	-0.813132	0.628752	-1.03907	6	-0.287468	0	-0.287468	1	-0.318034	0.91104	-0.630324	6	0.267536	0	0.267536	1	0.00334899	0.739062	0.084832	6	0.0749187	0	0.0749187	1	-0.421701	0.727063	-0.391027	6	-0.407714	0	-0.407714	1	-0.361883	0.612805	-0.394966	6	0.564088	0	0.564088	1
YBL018C	POP8	-0.215428	0.323744	-0.215428	2	-0.176341	0	-0.176341	1	-1.42473	0	-1.42473	1	-1.01764	0	-1.01764	1	-0.104205	0	-0.104205	1	0.299224	0	0.299224	1	0.0417412	0	0.0417412	1	-1.54276	0	-1.54276	1	0.00109077	0	0.00109077	1	0.425501	0	0.425501	1	-1.85467	0	-1.85467	1	0.86437	0	0.86437	1
YBL017C	PEP1|VPT1|VPS10	-0.200002	0.337247	-0.228625	15	-0.0969015	0	-0.0969015	1	0.236128	0.537285	0.295107	15	-1.58198	0	-1.58198	1	0.18825	0.350056	0.19823	15	0.996587	0	0.996587	1	0.0319394	0.845902	0.0275305	15	0.506112	0	0.506112	1	-0.112525	0.67815	-0.25423	15	-0.259516	0	-0.259516	1	0.0435371	0.552126	0.151407	15	0.523431	0	0.523431	1
YBL016W	FUS3|DAC2	0.231342	0.663661	-0.054936	4	1.24588	0	1.24588	1	-0.989181	0.597962	-1.0849	3	-0.477953	0	-0.477953	1	0.002861	0.747807	0.300264	3	0.238122	0	0.238122	1	0.0632293	0.398908	-0.113546	3	-0.963612	0	-0.963612	1	0.400902	0.534284	0.247199	3	0.319084	0	0.319084	1	-0.4107	0.391187	-0.406519	3	-0.421319	0	-0.421319	1
YBL015W	ACH1	-0.538027	0.206367	-0.517984	5	1.18088	0	1.18088	1	-1.08968	0.376373	-1.02623	7	-1.85851	0	-1.85851	1	-1.35277	0.273111	-1.27346	7	-1.11341	0	-1.11341	1	-0.182651	0.657776	-0.554308	7	0.126261	0	0.126261	1	0.365583	0.581207	0.258022	7	0.167965	0	0.167965	1	-0.196065	0.65589	0.0200264	7	0.999987	0	0.999987	1
YBLCdelta7	_	_	_	_	0	0.74501	0	0.74501	1	-0.817872	0	-0.817872	1	_	_	_	0	-0.322112	0	-0.322112	1	_	_	_	0	0.33988	0	0.33988	1	_	_	_	0	0.218254	0	0.218254	1	_	_	_	0	0.938588	0	0.938588	1	_	_	_	0
tI(AAU)B	_	_	_	_	0	1.23924	0	1.23924	1	_	_	_	0	_	_	_	0	_	_	_	0	_	_	_	0	_	_	_	0	_	_	_	0	_	_	_	0	_	_	_	0	_	_	_	0	_	_	_	0
tG(GCC)B	_	_	_	_	0	_	_	_	0	_	_	_	0	_	_	_	0	_	_	_	0	_	_	_	0	_	_	_	0	_	_	_	0	_	_	_	0	_	_	_	0	_	_	_	0	_	_	_	0
YBLWsigma1	YBLCsigma1	_	_	_	0	_	_	_	0	_	_	_	0	_	_	_	0	_	_	_	0	_	_	_	0	_	_	_	0	_	_	_	0	_	_	_	0	_	_	_	0	_	_	_	0	_	_	_	0
ARS231	ARSII-198|ARS207.5	-0.199351	0	-0.199351	1	_	_	_	0	_	_	_	0	_	_	_	0	_	_	_	0	_	_	_	0	_	_	_	0	_	_	_	0	_	_	_	0	_	_	_	0	_	_	_	0	_	_	_	0
YBL014C	RRN6	-0.771584	0.574661	-0.756625	9	-0.105746	0	-0.105746	1	0.0888868	0.405936	0.132346	10	_	_	_	0	-0.168412	0.377862	-0.130374	9	_	_	_	0	-0.433391	0.784897	-0.363236	10	_	_	_	0	-0.686327	0.758248	-0.50429	10	_	_	_	0	0.00287219	0.391379	-0.00382335	10	_	_	_	0
YBL013W	FMT1	0.721287	0.797901	0.812406	4	_	_	_	0	-1.68239	0.42226	-1.68747	4	-0.310737	0	-0.310737	1	-1.54407	0.263318	-1.44541	3	-0.48638	0	-0.48638	1	-0.0615015	0.753656	0.0105695	4	-0.293988	0	-0.293988	1	-0.222491	1.51062	-0.264597	4	-0.386572	0	-0.386572	1	0.186935	1.00107	0.129758	4	0.217812	0	0.217812	1
YBL012C	_	-0.187028	0.178565	-0.187028	2	_	_	_	0	-0.050822	0	-0.050822	1	_	_	_	0	-0.487923	0	-0.487923	1	_	_	_	0	0.710449	0	0.710449	1	_	_	_	0	0.406926	0	0.406926	1	_	_	_	0	1.50092	0	1.50092	1	_	_	_	0
YBL011W	SCT1|GAT2	-0.193671	0.258364	-0.287542	7	_	_	_	0	0.423672	0.418054	0.565011	7	_	_	_	0	0.0242214	0.24459	0.00120021	7	_	_	_	0	0.877171	0.421515	0.816456	7	_	_	_	0	0.646023	0.885789	0.695873	7	_	_	_	0	0.0139509	0.625292	-0.0203009	7	_	_	_	0
YBL010C	_	-0.219819	0.0775989	-0.206652	3	_	_	_	0	-0.814135	0.480829	-0.67883	3	-1.50608	0	-1.50608	1	-0.727523	0.154107	-0.650579	3	-0.382117	0	-0.382117	1	0.0110087	0.411133	0.189006	3	-0.631951	0	-0.631951	1	-0.536819	0.571617	-0.257703	3	0.326685	0	0.326685	1	-1.00167	0.746835	-1.22572	3	-2.02176	0	-2.02176	1
YBL009W	ALK2	-0.434478	0.182788	-0.446882	7	1.25398	0	1.25398	1	-0.136658	0.353889	-0.0502627	10	_	_	_	0	-0.203065	0.387277	-0.348098	10	_	_	_	0	-0.258078	0.79404	-0.485833	10	_	_	_	0	-0.232186	0.629137	-0.124808	10	_	_	_	0	-0.0662235	0.718676	0.0660481	10	_	_	_	0
YBL008W-A	_	-0.390072	0.295812	-0.390072	2	_	_	_	0	-0.471839	0	-0.471839	1	_	_	_	0	1.6822	0	1.6822	1	_	_	_	0	-1.99183	0	-1.99183	1	_	_	_	0	-0.737587	0	-0.737587	1	_	_	_	0	0.192724	0	0.192724	1	_	_	_	0
YBL008W	HIR1	-0.641542	0.398451	-0.654971	8	_	_	_	0	-0.649681	0.656564	-0.515009	9	_	_	_	0	-0.828803	0.460652	-0.72084	8	_	_	_	0	-0.388242	0.697138	-0.29393	9	_	_	_	0	-0.108884	0.832191	-0.408318	9	_	_	_	0	-0.0860954	0.685697	-0.189038	9	_	_	_	0
YBL007C	SLA1	-0.225187	0.505628	-0.281646	12	_	_	_	0	0.68826	0.576554	0.573414	13	_	_	_	0	-0.16014	0.280475	-0.213645	13	_	_	_	0	0.630976	0.76594	0.58536	13	_	_	_	0	0.108976	1.01807	-0.115696	13	_	_	_	0	0.24177	0.731643	0.312166	13	_	_	_	0
YBL006C	LDB7|RSC14	-0.271535	0.4784	-0.271535	2	_	_	_	0	-1.42989	0.45006	-1.54796	4	_	_	_	0	-0.0588657	0.717549	-0.12698	3	_	_	_	0	0.0684144	1.73188	0.319539	4	_	_	_	0	0.38538	0.995172	0.389682	4	_	_	_	0	0.275236	0.407233	0.246723	4	_	_	_	0
YBL006W-A	_	_	_	_	0	_	_	_	0	-1.37458	0	-1.37458	1	_	_	_	0	-0.12698	0	-0.12698	1	_	_	_	0	-0.0139557	0	-0.0139557	1	_	_	_	0	-0.561803	0	-0.561803	1	_	_	_	0	0.0835159	0	0.0835159	1	_	_	_	0
YBL005W	PDR3|TPE2|AMY2	0.135125	0.671182	-0.142068	9	0.0691638	0	0.0691638	1	0.637854	0.877623	0.575359	12	0.425071	0	0.425071	1	0.932695	0.827767	1.04044	12	-0.779022	0	-0.779022	1	-0.28206	0.719941	-0.317968	12	1.80846	0	1.80846	1	-0.899477	0.763233	-1.06519	12	1.99332	0	1.99332	1	-0.750535	0.845167	-0.747596	12	1.18886	0	1.18886	1
YBLWdelta8	_	_	_	_	0	0.7943	0	0.7943	1	_	_	_	0	1.2179	0	1.2179	1	_	_	_	0	2.04594	0	2.04594	1	_	_	_	0	-0.123115	0	-0.123115	1	_	_	_	0	0.117324	0	0.117324	1	_	_	_	0	0.3076	0	0.3076	1
YBLWdelta9	_	_	_	_	0	_	_	_	0	1.70681	0	1.70681	1	_	_	_	0	1.74394	0	1.74394	1	_	_	_	0	1.51273	0	1.51273	1	_	_	_	0	1.61079	0	1.61079	1	_	_	_	0	2.17784	0	2.17784	1	_	_	_	0
YBL005W-B	_	_	_	_	0	_	_	_	0	_	_	_	0	_	_	_	0	_	_	_	0	_	_	_	0	_	_	_	0	_	_	_	0	_	_	_	0	_	_	_	0	_	_	_	0	_	_	_	0
YBL005W-A	_	_	_	_	0	_	_	_	0	_	_	_	0	_	_	_	0	_	_	_	0	_	_	_	0	_	_	_	0	_	_	_	0	_	_	_	0	_	_	_	0	_	_	_	0	_	_	_	0
YBLWdelta10	_	_	_	_	0	_	_	_	0	-0.853589	0	-0.853589	1	_	_	_	0	1.66508	0	1.66508	1	_	_	_	0	2.34577	0	2.34577	1	_	_	_	0	2.00595	0	2.00595	1	_	_	_	0	2.34229	0	2.34229	1	_	_	_	0
tS(AGA)B	_	_	_	_	0	_	_	_	0	_	_	_	0	_	_	_	0	_	_	_	0	_	_	_	0	_	_	_	0	_	_	_	0	_	_	_	0	_	_	_	0	_	_	_	0	_	_	_	0
YBL004W	UTP20	-0.776887	0.52203	-0.649086	23	_	_	_	0	0.716725	0.49873	0.75997	26	_	_	_	0	1.22607	0.669865	1.11481	24	_	_	_	0	-0.378973	0.657095	-0.399164	26	_	_	_	0	-0.52011	0.742437	-0.68604	26	_	_	_	0	-0.108671	0.627823	-0.031992	26	_	_	_	0
YBL003C	HTA2|H2A2	_	_	_	0	1.97843	0	1.97843	1	-1.33162	0	-1.33162	1	-0.306731	0	-0.306731	1	2.21338	0	2.21338	1	0.625885	0	0.625885	1	0.915473	0	0.915473	1	1.03604	0	1.03604	1	1.22076	0	1.22076	1	1.55929	0	1.55929	1	-0.0808745	0	-0.0808745	1	2.20023	0	2.20023	1
YBL002W	HTB2	1.17175	0.0365291	1.17175	2	2.37689	0	2.37689	1	-0.101223	0	-0.101223	1	0.381134	0.498138	0.381134	2	2.27812	0	2.27812	1	0.77232	2.68633	0.77232	2	-1.15586	0	-1.15586	1	1.40302	1.55975	1.40302	2	-0.820194	0	-0.820194	1	2.42835	1.66664	2.42835	2	-0.742122	0	-0.742122	1	1.02763	1.62781	1.02763	2
YBL001C	ECM15	-0.54666	0	-0.54666	1	-0.235926	0	-0.235926	1	-0.387568	0	-0.387568	1	-0.693371	0	-0.693371	1	2.44817	0	2.44817	1	-0.161433	0	-0.161433	1	-2.47264	0	-2.47264	1	-0.851989	0	-0.851989	1	-1.25875	0	-1.25875	1	-0.084939	0	-0.084939	1	-0.682924	0	-0.682924	1	0.0819204	0	0.0819204	1
ARS208	ARSII-238	-0.0398266	0	-0.0398266	1	_	_	_	0	-0.709877	0	-0.709877	1	_	_	_	0	-1.16989	0	-1.16989	1	_	_	_	0	-1.22634	0	-1.22634	1	_	_	_	0	-1.17081	0	-1.17081	1	_	_	_	0	-0.0687158	0	-0.0687158	1	_	_	_	0
CEN2	CEN2	_	_	_	0	0.128703	0	0.128703	1	_	_	_	0	-0.662077	0	-0.662077	1	_	_	_	0	-2.18549	0	-2.18549	1	_	_	_	0	-1.50431	0	-1.50431	1	_	_	_	0	-1.76582	0	-1.76582	1	_	_	_	0	-1.46598	0	-1.46598	1
YBR001C	NTH2	-0.0392594	0.407683	0.0313557	8	1.29581	0	1.29581	1	-0.242949	0.803449	0.0723655	9	-0.0111642	0	-0.0111642	1	-0.435078	0.526303	-0.445847	9	-0.362497	0	-0.362497	1	-0.613659	0.378862	-0.515973	9	-0.92247	0	-0.92247	1	-0.414488	0.704074	-0.267066	9	1.46043	0	1.46043	1	-0.683694	0.587877	-0.526511	9	0.70119	0	0.70119	1
YBR002C	RER2	0.284542	0.323669	0.195014	3	0.144411	0	0.144411	1	-0.10558	1.08625	-0.0641995	4	_	_	_	0	0.106451	0.642978	0.237397	4	_	_	_	0	-0.847261	0.819118	-0.926308	4	_	_	_	0	-0.0798799	0.475165	0.0689733	4	_	_	_	0	-0.762396	0.782351	-1.01993	4	_	_	_	0
YBR003W	COQ1	-0.40056	0.322443	-0.504844	6	-0.576372	0	-0.576372	1	-1.04639	0.790658	-1.22419	5	-0.100508	0	-0.100508	1	-0.833066	0.355583	-0.965115	5	-0.367239	0	-0.367239	1	-0.610236	0.883947	-0.992492	5	0.0969798	0	0.0969798	1	-0.307568	1.00187	-0.113481	5	0.903674	0	0.903674	1	-0.165655	0.721676	-0.287408	5	-0.721876	0	-0.721876	1
YBR004C	GPI18|FMP44	-0.432896	0.322401	-0.437209	4	0.365248	0	0.365248	1	-0.0206744	0.515894	0.0682032	6	-0.546472	0	-0.546472	1	0.419801	0.677981	0.285077	5	0.743884	0	0.743884	1	-0.961234	0.845927	-0.962067	6	-1.09311	0	-1.09311	1	-0.87478	0.524339	-0.901644	6	-0.830816	0	-0.830816	1	-0.24036	0.833988	-0.210137	6	-0.169122	0	-0.169122	1
YBR005W	RCR1	-0.302157	0.333858	-0.302157	2	-0.128848	0	-0.128848	1	-0.873497	1.14366	-0.873497	2	_	_	_	0	-0.368627	0.0034019	-0.368627	2	_	_	_	0	-0.125579	0.725277	-0.125579	2	_	_	_	0	0.118155	1.16948	0.118155	2	_	_	_	0	-0.639241	0.145107	-0.639241	2	_	_	_	0
YBR006W	UGA2|UGA5	-0.457059	0.412569	-0.346598	5	-0.157155	0	-0.157155	1	-1.33045	0.538019	-1.50797	6	-0.860014	0	-0.860014	1	-0.917177	0.405845	-0.978653	6	0.00268576	0	0.00268576	1	-0.0287878	1.08168	-0.000489503	6	-2.34137	0	-2.34137	1	0.119044	1.09556	-0.241141	6	-0.0208068	0	-0.0208068	1	-0.294294	0.697387	-0.456062	6	-1.74249	0	-1.74249	1
YBR007C	DSF2	-0.272601	0.435056	-0.425208	7	1.42675	0	1.42675	1	0.0967372	0.633648	0.240661	7	-0.965469	0.17989	-0.965469	2	-0.177283	0.267146	-0.235305	6	-0.901109	0.6642	-0.901109	2	-0.711585	0.580947	-0.84305	7	0.595875	0.0822118	0.595875	2	-0.502568	0.773977	-0.454127	7	-0.379877	0.850512	-0.379877	2	-0.0635049	0.916568	-0.462747	7	1.59172	0.10282	1.59172	2
YBR008C	FLR1	0.215218	0.359349	0.318791	5	_	_	_	0	0.792946	0.379449	0.919688	4	_	_	_	0	0.230715	0.180667	0.305207	4	_	_	_	0	0.162176	0.968022	0.380736	4	_	_	_	0	-0.1161	1.03369	0.256512	4	_	_	_	0	0.363937	0.542159	0.407703	4	_	_	_	0
ARS209	ARS209	1.91861	0.855425	1.77103	6	_	_	_	0	-0.233736	0.938147	0.014069	3	_	_	_	0	1.79885	1.73512	1.01684	3	_	_	_	0	-0.510415	0.296424	-0.367276	3	_	_	_	0	0.413722	0.394176	0.631489	3	_	_	_	0	0.361022	0.90547	-0.133526	3	_	_	_	0
YBR009C	HHF1	_	_	_	0	1.8681	0	1.8681	1	_	_	_	0	0.198506	0	0.198506	1	_	_	_	0	3.42969	0	3.42969	1	_	_	_	0	2.63194	0	2.63194	1	_	_	_	0	2.49364	0	2.49364	1	_	_	_	0	2.50068	0	2.50068	1
YBR010W	HHT1|SIN2|BUR5	1.84774	0	1.84774	1	2.28352	0	2.28352	1	0.187502	0	0.187502	1	-0.575881	0	-0.575881	1	2.8997	0	2.8997	1	0.822812	0	0.822812	1	1.36999	0	1.36999	1	0.983146	0	0.983146	1	1.72451	0	1.72451	1	1.89173	0	1.89173	1	1.17439	0	1.17439	1	1.04659	0	1.04659	1
YBR011C	IPP1|PPA1	0.334277	0.332068	0.383191	3	1.06567	0	1.06567	1	0.538318	1.07501	0.702064	4	-0.386424	0	-0.386424	1	-0.101683	0.30977	-0.264827	3	-1.04467	0	-1.04467	1	0.412195	0.698921	0.629854	4	1.26622	0	1.26622	1	0.064619	0.608923	0.28732	4	0.508309	0	0.508309	1	-0.120487	0.387546	-0.216106	4	2.36886	0	2.36886	1
YBRCdelta11	_	_	_	_	0	-0.329116	0	-0.329116	1	0.352701	0	0.352701	1	_	_	_	0	_	_	_	0	_	_	_	0	0.0243216	0	0.0243216	1	_	_	_	0	-0.579422	0	-0.579422	1	_	_	_	0	0.00209095	0	0.00209095	1	_	_	_	0
YBR012C	_	-4.17502	1.83537	-4.17502	2	_	_	_	0	_	_	_	0	_	_	_	0	_	_	_	0	_	_	_	0	_	_	_	0	_	_	_	0	_	_	_	0	_	_	_	0	_	_	_	0	_	_	_	0
YBRWdelta12	_	_	_	_	0	_	_	_	0	_	_	_	0	-0.229614	0	-0.229614	1	_	_	_	0	0.319176	0	0.319176	1	_	_	_	0	1.2779	0	1.2779	1	_	_	_	0	1.05942	0	1.05942	1	_	_	_	0	-0.195089	0	-0.195089	1
YBR012W-B	_	_	_	_	0	_	_	_	0	_	_	_	0	_	_	_	0	_	_	_	0	_	_	_	0	_	_	_	0	_	_	_	0	_	_	_	0	_	_	_	0	_	_	_	0	_	_	_	0
YBR012W-A	_	_	_	_	0	_	_	_	0	_	_	_	0	_	_	_	0	_	_	_	0	_	_	_	0	_	_	_	0	_	_	_	0	_	_	_	0	_	_	_	0	_	_	_	0	_	_	_	0
YBRWdelta13	_	_	_	_	0	_	_	_	0	-1.18681	0	-1.18681	1	_	_	_	0	1.89992	0	1.89992	1	_	_	_	0	1.6781	0	1.6781	1	_	_	_	0	0.994184	0	0.994184	1	_	_	_	0	1.76527	0	1.76527	1	_	_	_	0
YBR013C	_	-0.727086	0.0514491	-0.727086	2	_	_	_	0	1.13237	0	1.13237	1	0.874599	0	0.874599	1	_	_	_	0	_	_	_	0	1.74703	0	1.74703	1	1.13167	0	1.13167	1	-0.169308	0	-0.169308	1	1.28852	0	1.28852	1	0.513748	0	0.513748	1	-0.569644	0	-0.569644	1
YBRCdelta14	_	_	_	_	0	2.23455	0	2.23455	1	_	_	_	0	0.069452	0	0.069452	1	_	_	_	0	-1.19382	0	-1.19382	1	_	_	_	0	1.60022	0	1.60022	1	_	_	_	0	1.39529	0	1.39529	1	_	_	_	0	1.29944	0	1.29944	1
tT(AGU)B	_	_	_	_	0	_	_	_	0	_	_	_	0	_	_	_	0	_	_	_	0	_	_	_	0	_	_	_	0	_	_	_	0	_	_	_	0	_	_	_	0	_	_	_	0	_	_	_	0
YBR014C	GRX7	-0.805604	0.124283	-0.805604	2	_	_	_	0	-0.659002	0.499879	-0.659002	2	-0.0122698	0	-0.0122698	1	-0.419147	0.356609	-0.419147	2	1.2405	0	1.2405	1	0.185109	0.0355752	0.185109	2	0.157261	0	0.157261	1	-0.642396	0.0795199	-0.642396	2	-0.533764	0	-0.533764	1	0.367237	0.256525	0.367237	2	-0.0744925	0	-0.0744925	1
YBR015C	MNN2|LDB8|CRV4|TTP1	0.0743468	0.634751	0.068818	6	0.636572	0	0.636572	1	0.755359	0.406736	0.770344	6	-1.19467	0	-1.19467	1	0.381825	0.554948	0.387437	6	0.586267	0	0.586267	1	1.07864	0.629067	1.13531	6	0.264472	0	0.264472	1	0.0774645	0.902272	0.108691	6	0.330914	0	0.330914	1	0.229338	0.781535	0.236051	6	-0.890172	0	-0.890172	1
YBR016W	_	0.34149	0.523856	0.34149	2	0.189302	0	0.189302	1	-1.1946	0	-1.1946	1	-0.428527	0	-0.428527	1	-0.452361	0	-0.452361	1	-0.905636	0	-0.905636	1	-0.502508	0	-0.502508	1	-2.0191	0	-2.0191	1	-0.306683	0	-0.306683	1	-2.27877	0	-2.27877	1	-1.93027	0	-1.93027	1	-2.03672	0	-2.03672	1
YBR017C	KAP104	-0.345889	0.352307	-0.320272	9	_	_	_	0	0.720998	0.617951	0.765901	10	-0.977501	0.645362	-0.977501	2	0.302372	0.628585	0.305212	10	-0.592086	0.792927	-0.592086	2	-0.172692	0.765731	-0.264592	10	0.00555548	0.841442	0.00555548	2	-0.258111	0.451247	-0.197925	10	-1.04309	0.576427	-1.04309	2	-0.339003	0.637422	-0.247245	10	-1.06169	0.94491	-1.06169	2
YBR018C	GAL7	-1.21875	0.442323	-1.11782	4	-1.47024	0	-1.47024	1	-1.75914	0.536743	-1.87354	3	-2.84288	0	-2.84288	1	-1.89421	0.192503	-1.92221	3	-1.77471	0	-1.77471	1	-0.685204	0.406621	-0.471106	3	-0.0351573	0	-0.0351573	1	-2.41387	0.87528	-2.68703	3	-0.571619	0	-0.571619	1	-1.12904	0.396369	-1.01935	3	-0.937542	0	-0.937542	1
YBR019C	GAL10	-0.612533	0.55964	-0.320042	7	_	_	_	0	-1.26916	0.572922	-1.37759	7	-1.06604	0	-1.06604	1	-1.43395	0.736122	-1.62189	7	-0.265307	0	-0.265307	1	-0.495821	1.19668	-0.246943	7	0.686325	0	0.686325	1	-0.192629	0.86691	-0.722335	7	-0.379826	0	-0.379826	1	0.0687709	0.914402	0.207854	7	0.0755935	0	0.0755935	1
YBR020W	GAL1	-0.866542	0.290315	-0.745017	5	-0.109638	0	-0.109638	1	-0.425251	0.227119	-0.42138	6	_	_	_	0	-0.0835902	0.525167	0.0644504	6	_	_	_	0	0.029221	0.543697	-0.116926	6	_	_	_	0	-0.469271	0.48521	-0.445746	6	_	_	_	0	-0.374132	0.713333	-0.236132	6	_	_	_	0
YBR021W	FUR4	0.0132055	0.751008	0.157828	6	0.576964	0	0.576964	1	0.58843	0.483679	0.593861	8	-0.358134	0	-0.358134	1	0.346052	0.250722	0.367571	7	0.672143	0	0.672143	1	-0.258504	1.00189	-0.421684	8	0.08105	0	0.08105	1	-0.246126	0.871801	-0.385363	8	0.694564	0	0.694564	1	0.225191	0.865081	-0.0517981	8	1.06771	0	1.06771	1
YBR022W	POA1	-0.361466	0.401349	-0.361466	2	0.431444	0	0.431444	1	-0.570622	0.111238	-0.535508	3	_	_	_	0	-0.429157	0.207252	-0.429157	2	_	_	_	0	-0.614533	1.19352	-0.342809	3	_	_	_	0	-0.429545	0.480922	-0.285692	3	_	_	_	0	0.132645	1.10719	0.0832958	3	_	_	_	0
YBR023C	CHS3|KTI2|DIT101|CSD2|CAL1	-0.366886	0.373306	-0.153631	11	-0.372303	0	-0.372303	1	0.683097	0.391459	0.676584	13	-1.36205	0	-1.36205	1	0.497498	0.627488	0.590849	13	-0.422581	0	-0.422581	1	-0.0352765	0.716867	-0.084723	13	0.435115	0	0.435115	1	0.0145731	0.863162	-0.0208571	13	-0.346502	0	-0.346502	1	0.102649	0.731504	-0.00313566	13	-0.826133	0	-0.826133	1
YBR024W	SCO2	-0.479136	0.27299	-0.59155	3	-1.10955	0	-1.10955	1	-0.502328	0.751799	-0.502328	2	-0.849336	0	-0.849336	1	-0.209519	0.338501	-0.209519	2	-1.203	0	-1.203	1	-0.0409734	0.0673008	-0.0409734	2	-0.693321	0	-0.693321	1	0.162755	0.840012	0.162755	2	-0.0621353	0	-0.0621353	1	-0.551324	0.28967	-0.551324	2	0.458126	0	0.458126	1
YBR025C	OLA1	0.932312	0.234927	0.916373	4	1.89934	0	1.89934	1	1.50962	0.826406	1.46679	5	_	_	_	0	1.02558	0.328197	1.14394	5	_	_	_	0	0.254913	0.680433	-0.0886768	5	_	_	_	0	0.360261	0.727753	0.474078	5	_	_	_	0	1.11947	0.642606	1.32085	5	_	_	_	0
YBR026C	ETR1|MRF1'|MRF1	-0.267481	0.424519	-0.268102	4	_	_	_	0	-0.665699	0.877668	-0.427682	4	_	_	_	0	-0.833662	0.684837	-1.10557	4	_	_	_	0	0.353303	0.539648	0.193676	4	_	_	_	0	0.0906064	0.233437	0.0857108	4	_	_	_	0	0.202806	1.02876	0.156028	4	_	_	_	0
YBR027C	_	-0.519745	0.807339	-0.519745	2	_	_	_	0	-0.277531	0	-0.277531	1	_	_	_	0	-0.66508	0	-0.66508	1	_	_	_	0	1.03821	0	1.03821	1	_	_	_	0	0.00109077	0	0.00109077	1	_	_	_	0	0.60205	0	0.60205	1	_	_	_	0
YBR028C	_	-0.247323	0.625396	-0.161577	5	0.299467	0	0.299467	1	-0.0570645	0.618538	-0.0643685	6	_	_	_	0	-0.175601	0.377912	-0.228855	6	_	_	_	0	-0.452618	0.760467	-0.473857	6	_	_	_	0	-0.24256	0.916641	-0.11547	6	_	_	_	0	-0.246017	0.362753	-0.15721	6	_	_	_	0
YBR029C	CDS1|CDG1	0.345822	0.525003	0.60405	5	0.91248	0	0.91248	1	1.08753	0.927573	1.41439	6	-1.387	0	-1.387	1	1.53109	2.72798	0.701105	6	-0.321804	0	-0.321804	1	-0.0938535	0.72714	0.147491	6	0.12013	0	0.12013	1	-0.592609	0.734611	-0.787876	6	0.480421	0	0.480421	1	-0.360084	0.643139	-0.282622	6	-0.249831	0	-0.249831	1
YBR030W	_	-0.0227977	0.283532	-0.0323755	6	-0.0705982	0	-0.0705982	1	0.386933	0.602926	0.61116	7	-0.883388	0	-0.883388	1	0.157219	0.377546	0.223821	6	-0.529907	0	-0.529907	1	0.144221	0.688226	0.188376	7	-0.273417	0	-0.273417	1	0.534802	0.686753	0.325527	7	0.921896	0	0.921896	1	0.302192	0.659479	0.284382	7	0.509897	0	0.509897	1
YBR031W	RPL4A	0.904465	0	0.904465	1	1.35187	0	1.35187	1	2.63867	0	2.63867	1	1.16382	0	1.16382	1	2.85007	0	2.85007	1	2.08699	0	2.08699	1	1.94667	0	1.94667	1	-0.109764	0	-0.109764	1	1.92405	0	1.92405	1	1.05947	0	1.05947	1	2.48874	0	2.48874	1	0.761434	0	0.761434	1
YBR032W	_	1.45105	0	1.45105	1	_	_	_	0	-0.744371	0	-0.744371	1	0.927355	0	0.927355	1	-0.158142	0	-0.158142	1	2.55675	0	2.55675	1	-0.270265	0	-0.270265	1	-0.811534	0	-0.811534	1	0.866825	0	0.866825	1	-0.898321	0	-0.898321	1	0.891658	0	0.891658	1	-0.0267929	0	-0.0267929	1
YBR033W	EDS1	-0.23522	0.222991	-0.168418	9	0.108089	0	0.108089	1	-0.757524	0.760043	-0.76911	9	_	_	_	0	-0.529797	0.602498	-0.609463	9	_	_	_	0	-0.472227	0.523104	-0.372261	9	_	_	_	0	-0.509294	0.833039	-0.628905	9	_	_	_	0	-0.161364	0.714117	-0.166536	9	_	_	_	0
YBR034C	HMT1|RMT1|ODP1|HCP1	0.532096	0.438422	0.615924	4	0.445724	0	0.445724	1	0.925635	0.970641	1.34299	4	0.685689	0	0.685689	1	1.16083	0.921611	0.846435	4	1.27484	0	1.27484	1	-0.27217	0.962662	-0.181906	4	0.889172	0	0.889172	1	0.222244	0.645724	0.332751	4	0.344958	0	0.344958	1	0.905027	0.915326	0.750045	4	1.2293	0	1.2293	1
YBR035C	PDX3	0.279413	0.364815	0.28286	3	0.821041	0	0.821041	1	0.711468	0.372285	0.711468	2	-1.80753	0	-1.80753	1	0.622356	0.764077	0.622356	2	1.17094	0	1.17094	1	-0.253648	0.128199	-0.253648	2	-0.00186515	0	-0.00186515	1	0.102675	0.34862	0.102675	2	-0.45005	0	-0.45005	1	-0.280145	1.19984	-0.280145	2	0.181336	0	0.181336	1
snR161	SNR161	1.39925	0	1.39925	1	_	_	_	0	-0.648589	0	-0.648589	1	_	_	_	0	_	_	_	0	_	_	_	0	-0.694353	0	-0.694353	1	_	_	_	0	-0.285742	0	-0.285742	1	_	_	_	0	0.830425	0	0.830425	1	_	_	_	0
TLC1	TLC1|TER1	0.483981	0	0.483981	1	1.05197	0	1.05197	1	-0.293009	0.503384	-0.205135	6	-0.778319	0	-0.778319	1	1.13629	0.993456	0.91695	6	0.649277	0	0.649277	1	-0.43918	0.937914	-0.342579	6	-0.0988764	0	-0.0988764	1	0.294753	0.666211	0.084981	6	0.171187	0	0.171187	1	-0.254215	0.641845	-0.206203	6	2.10423	0	2.10423	1
YBR036C	CSG2|CLS2	0.27602	0.613324	0.295713	4	-1.22322	0	-1.22322	1	0.291879	0.734407	0.613488	5	-2.00792	0	-2.00792	1	0.0375963	0.519702	-0.0743457	5	-0.245024	0	-0.245024	1	0.118811	0.644383	0.0269002	5	0.970368	0	0.970368	1	0.231513	1.10589	0.886558	5	0.0114103	0	0.0114103	1	-0.396506	0.423507	-0.174238	5	1.72659	0	1.72659	1
YBR037C	SCO1|PET161	-0.0477497	0.62181	-0.384049	3	0.643413	0	0.643413	1	-1.15413	0.648838	-1.40203	4	-2.26372	0	-2.26372	1	-0.238062	0.176934	-0.21601	4	-1.01832	0	-1.01832	1	0.522672	1.02081	0.467147	4	0.193303	0	0.193303	1	0.772199	1.21384	0.374683	4	0.59444	0	0.59444	1	1.24062	0.523512	1.37988	4	0.249887	0	0.249887	1
YBR038W	CHS2	-0.042857	0.984438	-0.531274	9	3.70606	0	3.70606	1	0.697804	0.68174	0.665886	10	-0.113528	0	-0.113528	1	-0.163596	0.373279	-0.289694	8	-0.392528	0	-0.392528	1	-0.0728676	1.14348	-0.228636	10	0.291346	0	0.291346	1	-0.146524	0.473883	-0.0418738	10	1.8728	0	1.8728	1	-0.338375	0.639595	-0.131023	10	1.61111	0	1.61111	1
YBR039W	ATP3	-0.00476324	0.349181	-0.0137537	3	-0.648164	0	-0.648164	1	0.689044	1.33306	0.689044	2	-0.178081	0	-0.178081	1	-0.757756	0.330938	-0.757756	2	-0.469753	0	-0.469753	1	-0.335732	0.0710289	-0.335732	2	-0.519412	0	-0.519412	1	-0.287605	0.203391	-0.287605	2	-0.404342	0	-0.404342	1	0.299375	0.501496	0.299375	2	-0.892043	0	-0.892043	1
YBR040W	FIG1	-1.13312	0.551403	-1.00026	3	-0.957585	0	-0.957585	1	-1.53799	0.471213	-1.62389	5	0.433838	0	0.433838	1	-1.69007	0.262287	-1.70648	4	_	_	_	0	-0.632903	0.655382	-0.576598	5	-0.588059	0	-0.588059	1	-0.657296	1.14022	-0.172076	5	0.0344154	0	0.0344154	1	-0.738734	0.763232	-0.83323	5	-2.01884	0	-2.01884	1
YBR041W	FAT1	-0.491786	0.404274	-0.462406	7	-0.538184	0	-0.538184	1	-0.416001	0.499172	-0.554367	8	-0.314093	0	-0.314093	1	0.00166242	0.217223	-0.0938521	7	-0.356532	0	-0.356532	1	-0.0449771	1.1441	0.0946015	8	-0.451681	0	-0.451681	1	-0.237725	0.472676	-0.205149	8	-0.415366	0	-0.415366	1	-0.20956	0.689265	-0.0500651	8	-1.30087	0	-1.30087	1
YBR042C	CST26	-0.590324	0.40383	-0.594579	4	-0.845899	0	-0.845899	1	-0.308822	0.578631	-0.451289	4	-0.116337	0	-0.116337	1	-0.210299	0.418163	-0.154337	4	1.33383	0	1.33383	1	-0.599247	0.988723	-0.857951	4	-0.740767	0	-0.740767	1	0.17972	0.682258	0.193991	4	-0.385766	0	-0.385766	1	-0.0457335	0.889479	0.0066575	4	0.360911	0	0.360911	1
YBR043C	QDR3|AQR2	-0.266961	0.170783	-0.199811	7	-0.330613	0	-0.330613	1	0.496715	0.926692	0.915909	7	-1.50739	0	-1.50739	1	0.184088	0.553851	0.349973	6	-0.0906753	0	-0.0906753	1	-0.0396021	0.665584	0.046841	7	0.258684	0	0.258684	1	0.00140746	1.00149	-0.0243809	7	-0.418688	0	-0.418688	1	-0.161553	0.955169	0.0352111	7	1.38736	0	1.38736	1
YBR044C	TCM62	-0.230913	0.540553	-0.342832	6	_	_	_	0	-0.393579	0.663005	-0.233412	7	_	_	_	0	-0.268461	0.319446	-0.348292	7	_	_	_	0	0.00998791	0.450012	0.128094	7	_	_	_	0	0.537764	1.27456	0.025908	7	_	_	_	0	0.238969	0.477034	0.198721	7	_	_	_	0
ARS211	ARSII-326	-0.306821	0	-0.306821	1	_	_	_	0	-1.13032	0	-1.13032	1	_	_	_	0	-0.658944	0	-0.658944	1	_	_	_	0	0.10483	0	0.10483	1	_	_	_	0	-0.248139	0	-0.248139	1	_	_	_	0	0.679514	0	0.679514	1	_	_	_	0
tV(UAC)B	_	_	_	_	0	_	_	_	0	_	_	_	0	_	_	_	0	_	_	_	0	_	_	_	0	_	_	_	0	_	_	_	0	_	_	_	0	_	_	_	0	_	_	_	0	_	_	_	0
YBRWdelta15	_	_	_	_	0	1.38338	0	1.38338	1	_	_	_	0	-0.866037	0	-0.866037	1	_	_	_	0	-1.35028	0	-1.35028	1	_	_	_	0	1.16049	0	1.16049	1	_	_	_	0	1.52078	0	1.52078	1	_	_	_	0	1.79146	0	1.79146	1
YBRWdelta16	_	_	_	_	0	_	_	_	0	-0.910819	0	-0.910819	1	_	_	_	0	0.478587	0	0.478587	1	_	_	_	0	-0.367907	0	-0.367907	1	_	_	_	0	-0.123952	0	-0.123952	1	_	_	_	0	-0.45664	0	-0.45664	1	_	_	_	0
YBR045C	GIP1	-1.0553	0.355417	-1.14084	6	-0.17056	0	-0.17056	1	-0.931251	0.610057	-0.844894	8	-0.883284	0	-0.883284	1	-1.10941	0.334767	-1.2184	7	-1.22529	0	-1.22529	1	-0.914763	0.683878	-1.00077	8	0.246651	0	0.246651	1	-0.662532	0.464049	-0.638646	8	-0.83152	0	-0.83152	1	-0.627349	0.850133	-0.843711	8	-0.804071	0	-0.804071	1
YBR046C	ZTA1	-0.701723	0.969274	-0.415673	3	1.28337	0	1.28337	1	-1.45774	0.774878	-1.36365	4	_	_	_	0	-1.12764	0.417106	-1.18606	4	_	_	_	0	-0.518466	1.03222	-0.540785	4	_	_	_	0	-0.0274517	0.690569	-0.0733864	4	_	_	_	0	-0.0352245	1.21241	0.101066	4	_	_	_	0
YBR047W	FMP23	1.13264	0.809623	1.13264	2	1.7133	0	1.7133	1	-1.03245	0.124647	-1.03245	2	_	_	_	0	-1.27126	0	-1.27126	1	_	_	_	0	-1.12254	0.278403	-1.12254	2	_	_	_	0	-0.322918	0.486764	-0.322918	2	_	_	_	0	-1.36698	0.0407364	-1.36698	2	_	_	_	0
YBR048W	RPS11B	1.27497	1.20152	1.27497	2	0.976465	0	0.976465	1	1.87524	0.833149	1.87524	2	_	_	_	0	1.71813	0.17054	1.71813	2	_	_	_	0	-1.06739	1.53354	-1.06739	2	_	_	_	0	0.534838	0.653101	0.534838	2	_	_	_	0	0.117929	0.796612	0.117929	2	_	_	_	0
YBR049C	REB1|GRF2	-0.0671547	0.303327	0.0675745	8	-0.0458842	0	-0.0458842	1	0.94527	0.515416	0.945578	9	_	_	_	0	0.110988	0.704001	-0.0462631	8	_	_	_	0	0.331903	0.732666	0.0495342	9	_	_	_	0	-0.376475	0.789444	-0.514887	9	_	_	_	0	-0.0604326	0.521938	-0.0143591	9	_	_	_	0
YBR050C	REG2	-0.00165575	0.343374	-0.0717265	4	_	_	_	0	-1.71643	0.393678	-1.77152	4	_	_	_	0	-0.517142	0.340632	-0.474461	4	_	_	_	0	-0.424836	0.809604	-0.33556	4	_	_	_	0	-0.0898468	0.841201	-0.153174	4	_	_	_	0	-0.108742	0.995984	-0.11559	4	_	_	_	0
YBR051W	_	0.657302	0.333972	0.657302	2	_	_	_	0	-1.26598	0	-1.26598	1	_	_	_	0	-0.566474	0	-0.566474	1	_	_	_	0	-0.0377358	0	-0.0377358	1	_	_	_	0	-1.04828	0	-1.04828	1	_	_	_	0	-0.587855	0	-0.587855	1	_	_	_	0
YBR052C	RFS1	-0.428813	0.106497	-0.428813	2	_	_	_	0	-0.650265	0.796357	-0.387581	3	_	_	_	0	-0.65332	0.348536	-0.594242	3	_	_	_	0	-0.314749	0.785371	-0.395526	3	_	_	_	0	0.105461	0.817036	-0.0429561	3	_	_	_	0	0.512006	0.504497	0.620811	3	_	_	_	0
YBR053C	_	-0.330343	0.296808	-0.30165	4	-0.28365	0	-0.28365	1	-0.952234	0.42187	-0.970577	4	-1.71619	0	-1.71619	1	-1.24561	0.224133	-1.1708	4	_	_	_	0	0.436018	0.221459	0.49978	4	-1.5835	0	-1.5835	1	-0.649053	0.633872	-0.64519	4	-1.73894	0	-1.73894	1	-0.330788	0.676651	-0.31178	4	-0.13083	0	-0.13083	1
YBR054W	YRO2	0.0439775	0.60703	0.0041195	4	0.305018	0	0.305018	1	-0.814161	0.585443	-0.880084	4	-0.441546	0	-0.441546	1	-0.654693	0.106402	-0.654693	2	_	_	_	0	-0.299632	0.59774	-0.330661	4	-0.48801	0	-0.48801	1	-0.194465	0.215018	-0.15783	4	0.913389	0	0.913389	1	0.0661719	0.667779	-0.0668453	4	-1.61788	0	-1.61788	1
YBR055C	PRP6|TSM7269|RNA6	-0.315942	0.511802	-0.332525	9	1.19576	0	1.19576	1	0.52319	0.639404	0.533801	8	-0.197513	0	-0.197513	1	-0.044052	0.288212	-0.105594	8	-0.0225914	0	-0.0225914	1	-0.0116785	1.04603	-0.313699	8	0.159954	0	0.159954	1	-0.174298	0.75798	-0.135253	8	0.0834961	0	0.0834961	1	0.0830621	0.744679	0.00335632	8	-0.512427	0	-0.512427	1
tL(UAA)B2	_	_	_	_	0	1.76116	0	1.76116	1	_	_	_	0	-0.231135	0	-0.231135	1	_	_	_	0	-0.725325	0	-0.725325	1	_	_	_	0	0.795427	0	0.795427	1	_	_	_	0	0.565394	0	0.565394	1	_	_	_	0	0.37593	0	0.37593	1
YBR056W	_	-0.392953	0.204064	-0.418091	5	_	_	_	0	-0.717307	0.55454	-0.821996	7	_	_	_	0	-1.21373	0.214003	-1.2312	6	_	_	_	0	-0.0142503	0.58214	-0.0368763	7	_	_	_	0	-0.27026	0.85003	0.00939674	7	_	_	_	0	-0.0701784	0.914455	0.0953445	7	_	_	_	0
YBRWdelta17	_	1.69962	0	1.69962	1	-1.60833	0	-1.60833	1	-1.58807	0	-1.58807	1	-1.95912	0	-1.95912	1	1.05956	0	1.05956	1	-0.732147	0	-0.732147	1	0.489323	0	0.489323	1	-0.0747525	0	-0.0747525	1	0.0780595	0	0.0780595	1	-1.49701	0	-1.49701	1	-0.608761	0	-0.608761	1	-0.487174	0	-0.487174	1
tQ(UUG)B	_	_	_	_	0	_	_	_	0	_	_	_	0	_	_	_	0	_	_	_	0	_	_	_	0	_	_	_	0	_	_	_	0	_	_	_	0	_	_	_	0	_	_	_	0	_	_	_	0
YBR056W-A	_	-0.563496	0	-0.563496	1	0.746761	0	0.746761	1	-1.3983	0	-1.3983	1	_	_	_	0	-0.229494	0	-0.229494	1	_	_	_	0	0.44606	0	0.44606	1	_	_	_	0	0.691242	0	0.691242	1	_	_	_	0	-0.171267	0	-0.171267	1	_	_	_	0
YBR056C-B	_	-0.563496	0	-0.563496	1	_	_	_	0	_	_	_	0	_	_	_	0	_	_	_	0	_	_	_	0	_	_	_	0	_	_	_	0	_	_	_	0	_	_	_	0	_	_	_	0	_	_	_	0
YBR057C	MUM2|SPOT8	-0.253938	0.62251	-0.262598	4	_	_	_	0	0.429419	0.479732	0.465574	3	-0.189657	0	-0.189657	1	-0.131227	0.299384	-0.0771568	3	0.319234	0	0.319234	1	0.546301	0.555283	0.547885	3	-0.225627	0	-0.225627	1	0.0385597	0.401092	0.114656	3	-1.98288	0	-1.98288	1	0.428379	0.603339	0.458786	3	1.04725	0	1.04725	1
YBR058C	UBP14|GID6	-0.428741	0.44731	-0.19881	8	-0.590951	0	-0.590951	1	0.673535	0.915496	0.99797	8	_	_	_	0	-0.266477	0.380729	-0.157959	8	_	_	_	0	-0.0529281	0.699348	0.192301	8	_	_	_	0	0.0730561	0.802134	0.188806	8	_	_	_	0	-0.284155	0.434256	-0.287298	8	_	_	_	0
YBR058C-A	TSC3	0.0810947	0	0.0810947	1	0.730592	0	0.730592	1	-1.88732	0	-1.88732	1	-1.0768	0	-1.0768	1	0.931806	0	0.931806	1	0.448831	0	0.448831	1	0.157948	0	0.157948	1	0.696868	0	0.696868	1	-1.32555	0	-1.32555	1	0.28148	0	0.28148	1	0.00181586	0	0.00181586	1	1.39457	0	1.39457	1
YBR059C	AKL1	-0.333093	0.239392	-0.323566	11	-0.605922	0	-0.605922	1	0.51307	0.477674	0.529542	11	-0.577494	0	-0.577494	1	-0.343072	0.416428	-0.394127	11	-0.694311	0	-0.694311	1	0.522729	0.689039	0.58089	11	-0.418332	0	-0.418332	1	0.461073	0.733841	0.557692	11	-1.57684	0	-1.57684	1	0.105467	0.879216	-0.164335	11	-0.745038	0	-0.745038	1
YBR060C	ORC2|SIR5|RRR1	-0.557166	0.429653	-0.736897	6	-0.339596	0	-0.339596	1	0.0673169	0.580542	-0.0427968	7	-0.535208	0	-0.535208	1	-0.108574	0.336526	-0.0890924	6	-0.314868	0	-0.314868	1	0.263711	1.02248	0.333692	7	-2.38933	0	-2.38933	1	-0.12557	0.529492	-0.093245	7	-0.0556919	0	-0.0556919	1	0.353499	0.451086	0.342755	7	-0.843518	0	-0.843518	1
YBR061C	TRM7	-0.470399	0.37267	-0.376771	3	-0.0378688	0	-0.0378688	1	-0.0713128	1.10123	-0.06612	4	_	_	_	0	0.198467	0.951494	0.282014	4	_	_	_	0	-0.503481	0.806852	-0.390598	4	_	_	_	0	0.363207	1.52265	0.614753	4	_	_	_	0	-0.196149	0.138028	-0.150169	4	_	_	_	0
YBR062C	_	-0.721846	0.136313	-0.650168	3	_	_	_	0	-0.701937	0.975846	-1.07243	3	-0.0348756	0	-0.0348756	1	0.878895	0.515477	0.68973	3	0.844112	0	0.844112	1	0.171433	0.587176	0.0523993	3	0.251636	0	0.251636	1	-0.054635	0.306792	-0.182597	3	-0.646171	0	-0.646171	1	0.582721	0.273531	0.464288	3	-0.537349	0	-0.537349	1
YBR063C	_	-0.492251	0.23742	-0.405562	4	_	_	_	0	0.316573	0.315938	0.44397	3	_	_	_	0	-0.190904	0.0743448	-0.195384	3	_	_	_	0	-0.193252	0.413592	-0.188725	3	_	_	_	0	0.146824	1.00098	0.604004	3	_	_	_	0	-1.11552	0.939397	-1.57557	3	_	_	_	0
YBR064W	_	-0.426521	0	-0.426521	1	_	_	_	0	0.548922	0	0.548922	1	_	_	_	0	-0.114421	0	-0.114421	1	_	_	_	0	-0.188725	0	-0.188725	1	_	_	_	0	-1.00111	0	-1.00111	1	_	_	_	0	-1.73622	0	-1.73622	1	_	_	_	0
YBR065C	ECM2|SLT11	-0.505736	0.651671	-0.415039	4	-0.0895771	0	-0.0895771	1	-0.327583	1.27326	-0.808416	4	_	_	_	0	-0.337019	0.291827	-0.332443	4	_	_	_	0	0.0445633	0.830742	0.0115145	4	_	_	_	0	0.454032	0.871833	0.120445	4	_	_	_	0	-0.427549	1.57732	-0.857604	4	_	_	_	0
YBR066C	NRG2	-0.036963	0.299829	-0.194882	3	1.10061	0	1.10061	1	-0.577891	0.310194	-0.577891	2	-0.654598	0	-0.654598	1	0.114645	0.00962372	0.114645	2	0.828846	0	0.828846	1	-0.759016	0.580017	-0.759016	2	0.501012	0	0.501012	1	-0.372804	0.771668	-0.372804	2	0.119338	0	0.119338	1	0.145575	1.20412	0.145575	2	0.930885	0	0.930885	1
YBR067C	TIP1	-1.24257	0.555761	-1.24257	2	1.20281	0	1.20281	1	-1.41853	0.713742	-1.41853	2	-1.48573	0	-1.48573	1	-0.798175	0.597541	-0.798175	2	0.659036	0	0.659036	1	0.479097	1.62004	0.479097	2	-0.0721167	0	-0.0721167	1	0.947595	0.180149	0.947595	2	-0.407513	0	-0.407513	1	1.20993	1.49246	1.20993	2	1.03448	0	1.03448	1
YBR068C	BAP2	1.91926	0.835108	1.98071	6	1.82045	0	1.82045	1	2.0729	0.721133	2.12115	6	2.06182	0	2.06182	1	2.55707	0.370609	2.68319	6	2.15206	0	2.15206	1	0.445258	0.294653	0.401422	6	2.20212	0	2.20212	1	-1.40771	0.493774	-1.48006	6	1.34163	0	1.34163	1	0.644698	0.417911	0.692195	6	1.8802	0	1.8802	1
YBR069C	TAT1|VAP1|TAP1	0.993432	0.269399	0.939417	6	1.47881	0.392833	1.47881	2	1.51102	0.335085	1.65857	7	0.838351	0.688027	0.838351	2	1.74826	0.518413	1.68918	7	1.77343	0.0432467	1.77343	2	-0.0409369	0.7669	-0.342522	7	-0.157353	0.188937	-0.157353	2	-0.0253948	0.352398	-0.0860465	7	0.989852	0.596003	0.989852	2	0.255144	0.94711	0.791473	7	0.528272	0.410658	0.528272	2
YBR070C	ALG14	1.26527	0.297973	1.10547	3	1.83035	0	1.83035	1	-1.00578	0.770374	-0.865386	3	-0.571563	0	-0.571563	1	0.0301263	0.882776	-0.1257	3	-0.967252	0	-0.967252	1	0.790441	0.252248	0.657388	3	1.19247	0	1.19247	1	-0.463876	0.498376	-0.675519	3	0.475387	0	0.475387	1	-0.0572171	0.224835	-0.0865412	3	1.52199	0	1.52199	1
YBR071W	_	1.07029	0.260305	1.07029	2	2.4878	0.558805	2.4878	2	0.0955088	0.359802	-0.0178497	3	_	_	_	0	0.681661	0.504858	0.492117	3	_	_	_	0	0.405701	0.403875	0.335526	3	_	_	_	0	0.233943	1.2809	-0.274919	3	_	_	_	0	0.106403	0.425816	0.0340557	3	_	_	_	0
YBR072W	HSP26	-0.378268	0.187099	-0.378268	2	-0.0561567	0	-0.0561567	1	-1.38823	0.853438	-1.38823	2	-1.62005	0	-1.62005	1	-1.83976	0.188826	-1.83976	2	-0.701053	0	-0.701053	1	-0.870526	0.211628	-0.870526	2	-0.0423199	0	-0.0423199	1	-0.885231	1.04735	-0.885231	2	1.2042	0	1.2042	1	-0.830536	0.63404	-0.830536	2	0.728754	0	0.728754	1
YBR072C-A	_	0.992265	0	0.992265	1	_	_	_	0	_	_	_	0	-0.504903	0	-0.504903	1	_	_	_	0	-0.480541	0	-0.480541	1	_	_	_	0	-1.09965	0	-1.09965	1	_	_	_	0	-0.982941	0	-0.982941	1	_	_	_	0	1.77	0	1.77	1
YBR073W	RDH54|TID1	0.041049	0.719756	0.321601	9	0.606814	0	0.606814	1	0.586992	0.757206	0.321368	10	_	_	_	0	0.351693	0.252514	0.292916	9	_	_	_	0	0.286534	0.652031	0.234646	10	_	_	_	0	-0.209538	0.663516	-0.220704	10	_	_	_	0	0.00364935	1.25607	0.257012	10	_	_	_	0
YBR074W	YBR075W	-0.576758	0.337531	-0.599427	9	-0.183965	0	-0.183965	1	0.206519	0.422491	0.319683	12	_	_	_	0	-0.180569	0.441415	-0.261045	12	_	_	_	0	-0.0614158	0.921263	-0.027708	12	_	_	_	0	-0.463788	0.823497	-0.581636	12	_	_	_	0	0.0480436	0.482122	0.0912181	12	_	_	_	0
YBR076W	ECM8	-0.071744	0.697425	-0.074698	4	-0.483919	0	-0.483919	1	-1.08647	0.20658	-1.14061	4	-0.874205	0	-0.874205	1	-0.202177	1.42963	-0.231728	4	-1.85165	0	-1.85165	1	-0.427973	0.764443	-0.722889	4	-0.589033	0	-0.589033	1	-0.325888	0.743373	-0.126243	4	-0.443254	0	-0.443254	1	-0.584966	0.590453	-0.644494	4	-0.712578	0	-0.712578	1
YBR076C-A	_	1.73205	0	1.73205	1	1.71268	0	1.71268	1	-0.814426	0	-0.814426	1	_	_	_	0	1.43032	0	1.43032	1	_	_	_	0	-0.968139	0	-0.968139	1	_	_	_	0	-1.34342	0	-1.34342	1	_	_	_	0	-0.470614	0	-0.470614	1	_	_	_	0
YBR077C	SLM4|GSE1|NIR1|EGO3	1.00733	0.273975	1.00733	2	1.4066	0	1.4066	1	-0.74257	0.055947	-0.74257	2	0.443996	0	0.443996	1	0.72701	0.432579	0.72701	2	0.219725	0	0.219725	1	0.315814	0.534759	0.315814	2	0.378903	0	0.378903	1	0.583692	0.0502244	0.583692	2	1.45318	0	1.45318	1	1.28032	0.245444	1.28032	2	2.6095	0	2.6095	1
YBR078W	ECM33	1.11941	1.13919	1.36917	6	_	_	_	0	1.67253	0.557297	1.70372	8	0.929748	0	0.929748	1	2.47713	0.474932	2.24319	7	3.05182	0	3.05182	1	0.812702	0.62169	0.796544	8	0.356498	0	0.356498	1	1.09852	0.798034	0.949507	8	0.698541	0	0.698541	1	0.858393	0.982382	1.08095	8	0.973083	0	0.973083	1
YBR079C	RPG1|TIF32	0.452043	0.623721	0.659628	9	0.0195285	0	0.0195285	1	1.4008	0.57342	1.46919	11	_	_	_	0	0.943669	0.313469	1.02349	11	_	_	_	0	0.448362	0.758047	0.28149	11	_	_	_	0	0.708865	0.842965	0.525777	11	_	_	_	0	0.437574	0.588374	0.339124	11	_	_	_	0
YBR080C	SEC18|ANU4	-0.0213184	0.482304	-0.142161	7	-0.20732	0	-0.20732	1	0.372608	0.743421	0.271935	8	-0.237496	0	-0.237496	1	-0.0881784	0.249648	-0.141458	8	-0.284288	0	-0.284288	1	0.0610083	0.938375	0.203704	8	-0.138071	0	-0.138071	1	-0.576476	1.15063	-0.758754	8	-0.239078	0	-0.239078	1	-0.310701	0.400654	-0.177264	8	-1.58982	0	-1.58982	1
YBR081C	SPT7|GIT2	-0.564561	0.375251	-0.522337	13	0.321855	0	0.321855	1	0.386565	0.610441	0.508978	16	_	_	_	0	-0.301702	0.140414	-0.300801	15	_	_	_	0	0.267352	0.727009	0.268111	16	_	_	_	0	-0.254894	0.847816	-0.41217	16	_	_	_	0	-0.0642909	0.802053	0.0415656	16	_	_	_	0
tR(UCU)B	_	_	_	_	0	1.33676	0	1.33676	1	_	_	_	0	-0.944078	0	-0.944078	1	_	_	_	0	-1.80441	0	-1.80441	1	_	_	_	0	2.06528	0	2.06528	1	_	_	_	0	2.28322	0	2.28322	1	_	_	_	0	1.83129	0	1.83129	1
tD(GUC)B	_	_	_	_	0	_	_	_	0	_	_	_	0	_	_	_	0	_	_	_	0	_	_	_	0	_	_	_	0	_	_	_	0	_	_	_	0	_	_	_	0	_	_	_	0	_	_	_	0
YBR082C	UBC4	1.32212	0.0186464	1.32212	2	2.57825	0	2.57825	1	-0.352651	0.457698	-0.352651	2	_	_	_	0	1.67948	0	1.67948	1	_	_	_	0	-0.0881325	0.990954	-0.0881325	2	_	_	_	0	0.0930101	0.228521	0.0930101	2	_	_	_	0	0.10602	1.68146	0.10602	2	_	_	_	0
ARS214	ARSII-408	0.619851	0	0.619851	1	-0.0419226	0	-0.0419226	1	-1.12914	0	-1.12914	1	-0.910715	0	-0.910715	1	1.23248	0	1.23248	1	_	_	_	0	-0.400396	0	-0.400396	1	-1.40048	0	-1.40048	1	0.772489	0	0.772489	1	-0.606001	0	-0.606001	1	-1.34813	0	-1.34813	1	-0.553964	0	-0.553964	1
YBR083W	TEC1|ROC1	0.421858	0.443704	0.56167	5	2.08602	0	2.08602	1	0.307972	0.876849	0.0200131	3	-0.27848	0	-0.27848	1	0.526848	0.451185	0.383706	3	_	_	_	0	0.668943	0.165282	0.594585	3	0.610114	0	0.610114	1	-0.0806097	0.813647	-0.269281	3	1.11082	0	1.11082	1	-0.214272	0.372808	-0.34314	3	0.470339	0	0.470339	1
YBR084W	MIS1	-0.282463	0.565994	-0.493155	9	0.885509	0	0.885509	1	0.606619	0.76284	0.814833	11	-0.00164323	0	-0.00164323	1	-0.0641203	0.529947	-0.0524281	11	0.318296	0	0.318296	1	0.212911	0.686307	0.231695	11	-0.844425	0	-0.844425	1	-0.113889	0.545262	-0.204646	11	-0.156018	0	-0.156018	1	0.088412	0.860079	0.0886325	11	-0.583343	0	-0.583343	1
YBR084C-A	RPL19A	1.22465	0.185941	1.22465	2	0.839789	0	0.839789	1	2.62422	1.20764	3.10497	3	1.14536	0	1.14536	1	2.01377	0.257558	2.15025	3	0.506893	0	0.506893	1	1.28203	0.99416	1.81625	3	-0.748675	0	-0.748675	1	1.07974	0.792615	1.17903	3	1.56115	0	1.56115	1	1.77791	0.392949	1.8396	3	0.178915	0	0.178915	1
YBR085W	AAC3|ANC3	-0.721484	0.564782	-0.789193	3	1.13908	0	1.13908	1	-1.14783	0.469894	-1.04029	4	-0.730896	0	-0.730896	1	-1.2851	0.140238	-1.25077	4	-1.72003	0	-1.72003	1	-0.465018	0.675352	-0.527978	4	-2.64392	0	-2.64392	1	-0.427598	0.752684	-0.533739	4	-1.51503	0	-1.51503	1	-0.684052	0.862352	-0.632638	4	-0.855402	0	-0.855402	1
ARS215	ARSII-418	0.679505	0	0.679505	1	-0.227819	0	-0.227819	1	_	_	_	0	-1.00514	0	-1.00514	1	_	_	_	0	0.0977152	0	0.0977152	1	_	_	_	0	0.0617967	0	0.0617967	1	_	_	_	0	-0.134574	0	-0.134574	1	_	_	_	0	0.124558	0	0.124558	1
YBR085C-A	_	0.943643	0	0.943643	1	1.33423	0	1.33423	1	_	_	_	0	-0.649135	0	-0.649135	1	_	_	_	0	-0.170952	0	-0.170952	1	_	_	_	0	0.252209	0	0.252209	1	_	_	_	0	-1.45397	0	-1.45397	1	_	_	_	0	0.689417	0	0.689417	1
YBR086C	IST2	0.617739	0.558848	0.354722	9	1.18614	0.0826184	1.18614	2	0.448482	0.758761	0.498	9	_	_	_	0	0.461091	0.689719	0.514412	9	_	_	_	0	0.105798	1.41044	-0.0259317	9	_	_	_	0	0.147634	0.879776	-0.00897708	9	_	_	_	0	0.37928	0.982225	0.213961	9	_	_	_	0
YBR087W	RFC5	-0.0281628	0.563454	-0.181178	5	0.731398	0	0.731398	1	-0.478751	0.793958	-0.519027	4	_	_	_	0	-0.0853818	0.522495	-0.0694895	4	_	_	_	0	-0.24286	0.97674	-0.0438098	4	_	_	_	0	-0.216324	0.491853	-0.246553	4	_	_	_	0	0.100791	0.564137	-0.0901172	4	_	_	_	0
YBR088C	POL30	1.57679	0.117175	1.54602	3	_	_	_	0	0.137998	0.771005	0.239659	4	_	_	_	0	0.831191	0.39231	0.85182	4	_	_	_	0	0.158136	1.00964	-0.106612	4	_	_	_	0	-0.261668	0.862464	-0.045951	4	_	_	_	0	-0.0146617	0.686275	-0.060573	4	_	_	_	0
YBR089W	_	1.62615	0.113321	1.62615	2	_	_	_	0	-0.112266	0.718248	-0.140244	3	_	_	_	0	0.679472	0.304545	0.791524	3	_	_	_	0	0.135048	1.23526	-0.440622	3	_	_	_	0	-0.441744	0.959793	-0.370463	3	_	_	_	0	0.190304	0.674089	0.45477	3	_	_	_	0
YBR089C-A	NHP6B|YBR090C-A	1.2213	0	1.2213	1	_	_	_	0	-1.27764	0	-1.27764	1	_	_	_	0	1.54137	0	1.54137	1	_	_	_	0	0.423942	0	0.423942	1	_	_	_	0	-0.0213605	0	-0.0213605	1	_	_	_	0	-0.145794	0	-0.145794	1	_	_	_	0
YBR090C	_	1.62351	0.692281	1.58622	4	_	_	_	0	-0.52174	0.352336	-0.52174	2	_	_	_	0	0.610915	0.262093	0.610915	2	_	_	_	0	0.350882	0.396998	0.350882	2	_	_	_	0	0.569068	0.520972	0.569068	2	_	_	_	0	0.380802	1.23871	0.380802	2	_	_	_	0
YBR091C	MRS5|TIM12	0.544834	0	0.544834	1	_	_	_	0	-1.64518	1.03439	-1.64518	2	_	_	_	0	0.270622	0.444984	0.270622	2	_	_	_	0	0.776515	1.02016	0.776515	2	_	_	_	0	-0.0294652	0.0566676	-0.0294652	2	_	_	_	0	0.592201	0.298929	0.592201	2	_	_	_	0
YBR092C	PHO3	0.447135	0.772288	0.385931	4	0.949724	0	0.949724	1	0.399052	0.446013	0.414314	5	-0.812527	0	-0.812527	1	1.10253	0.318043	1.17305	5	1.50932	0	1.50932	1	0.508885	0.808835	0.269056	5	-0.213537	0	-0.213537	1	1.28979	1.26552	0.819456	5	0.0735793	0	0.0735793	1	0.56456	0.650572	0.599574	5	1.0215	0	1.0215	1
YBR093C	PHO5	1.12556	0.335904	1.06341	3	0.776265	0	0.776265	1	0.834265	0.590338	0.867349	4	-0.501547	0	-0.501547	1	1.52209	0.699695	1.25065	4	0.156154	0	0.156154	1	0.592194	0.760193	0.487518	4	0.65097	0	0.65097	1	0.0591948	0.5305	0.132551	4	-0.45755	0	-0.45755	1	1.04569	0.540164	1.12477	4	0.155753	0	0.155753	1
YBR094W	PBY1	-0.668243	0.40659	-0.632594	8	-0.49661	0	-0.49661	1	-0.429367	0.834416	-0.0910843	8	_	_	_	0	-0.115468	0.363641	-0.175506	8	_	_	_	0	0.352443	0.658657	0.33713	8	_	_	_	0	-0.56729	0.908837	-0.87665	8	_	_	_	0	-0.13585	0.563841	-0.0541362	8	_	_	_	0
YBR095C	RXT2|RAF60	-0.458554	0.166855	-0.49046	4	-0.509554	0	-0.509554	1	-0.178024	0.837278	0.163335	5	_	_	_	0	-0.0736486	0.487524	-0.10929	5	_	_	_	0	0.145411	0.406483	-0.0361314	5	_	_	_	0	0.416017	0.597929	0.459228	5	_	_	_	0	-0.40159	0.510549	-0.0981498	5	_	_	_	0
YBR096W	_	0.710008	0.106311	0.649102	3	_	_	_	0	-0.945139	0.424043	-0.851274	3	-0.248018	0	-0.248018	1	-0.0791185	0.307168	0.0833854	3	-0.459377	0	-0.459377	1	0.393171	0.630792	0.341428	3	-0.0149872	0	-0.0149872	1	-0.359573	0.157218	-0.291531	3	0.0349691	0	0.0349691	1	-0.822008	0.190212	-0.814909	3	1.05495	0	1.05495	1
YBR097W	VPS15|VPL19|VAC4|GRD8	-0.697308	0.430636	-0.731865	14	-0.692894	0	-0.692894	1	-0.349454	0.595983	-0.510014	15	-0.934387	0	-0.934387	1	-0.27553	0.296688	-0.345253	13	0.326318	0	0.326318	1	-0.659398	1.00451	-0.663811	15	-2.14007	0	-2.14007	1	-0.691712	1.03126	-0.270943	15	-1.37141	0	-1.37141	1	-0.450618	0.901448	-0.343855	15	-1.50064	0	-1.50064	1
YBR098W	MMS4|YBR100W|SLX2	-0.270186	0.602346	-0.218399	7	-0.128871	0	-0.128871	1	-0.0539044	0.778455	0.228786	6	_	_	_	0	-0.335439	0.681477	-0.274381	6	_	_	_	0	-0.406623	0.665077	-0.304445	6	_	_	_	0	-0.515087	0.80028	-0.615867	6	_	_	_	0	-0.826352	1.02735	-0.842333	6	_	_	_	0
YBR099C	_	-0.469132	0	-0.469132	1	_	_	_	0	0.702025	0	0.702025	1	_	_	_	0	0.440112	0	0.440112	1	_	_	_	0	0.0215138	0	0.0215138	1	_	_	_	0	-0.837158	0	-0.837158	1	_	_	_	0	0.91427	0	0.91427	1	_	_	_	0
YBR101C	FES1	0.988089	0.124881	1.03149	3	1.28137	0	1.28137	1	1.22542	0.418721	1.32378	3	0.971279	0	0.971279	1	1.1576	1.1208	0.611864	3	0.37693	0	0.37693	1	0.393954	0.46182	0.343261	3	2.22533	0	2.22533	1	0.309199	0.688786	0.203253	3	1.79936	0	1.79936	1	0.473934	0.193023	0.491521	3	2.70672	0	2.70672	1
YBR102C	EXO84|USA3	-0.5593	0.491173	-0.565984	7	-0.602583	0	-0.602583	1	0.286248	0.633883	0.258707	8	-0.0436162	0	-0.0436162	1	-0.284454	0.271802	-0.361794	8	-0.598688	0	-0.598688	1	0.251171	0.751814	0.198661	8	-0.775148	0	-0.775148	1	-0.185472	0.766184	-0.005604	8	0.289686	0	0.289686	1	0.2429	0.63771	-0.0294612	8	0.565188	0	0.565188	1
YBR103W	SIF2|EMB1	-0.486641	0.556452	-0.224018	5	-1.40112	0	-1.40112	1	0.0194975	0.622265	0.108102	6	-0.0865517	0	-0.0865517	1	-0.280627	0.587513	-0.390236	6	-0.521245	0	-0.521245	1	0.00697766	0.94376	0.260833	6	-0.92161	0	-0.92161	1	0.535106	0.928574	0.239447	6	-0.194628	0	-0.194628	1	0.0759594	0.737891	0.193192	6	-0.37714	0	-0.37714	1
YBR103C-A	_	0.696595	0	0.696595	1	0.918998	0	0.918998	1	_	_	_	0	_	_	_	0	_	_	_	0	_	_	_	0	_	_	_	0	_	_	_	0	_	_	_	0	_	_	_	0	_	_	_	0	_	_	_	0
YBR104W	YMC2	-0.30746	0.165948	-0.329001	4	_	_	_	0	0.167666	0.339213	0.346887	3	-0.13789	0	-0.13789	1	0.308267	0.448995	0.0866536	3	0.324353	0	0.324353	1	1.12546	0.77935	1.28736	3	0.994836	0	0.994836	1	0.155851	0.51385	-0.130798	3	0.875031	0	0.875031	1	0.269858	0.560086	0.414332	3	0.40861	0	0.40861	1
YBR105C	VID24|GID4	-0.408107	0.121946	-0.467081	4	1.14235	0	1.14235	1	-0.355124	1.06131	-0.0424456	5	-0.662494	0.551355	-0.662494	2	0.204533	0.820849	-0.204663	5	-0.613577	0	-0.613577	1	0.183952	0.431962	0.355925	5	-0.026304	0.966886	-0.026304	2	0.116911	0.719114	0.294468	5	0.599019	1.31218	0.599019	2	0.301163	0.955275	0.143264	5	0.436999	0.440691	0.436999	2
YBR106W	PHO88	1.13994	0.118186	1.13994	2	1.15847	0	1.15847	1	0.158145	0.0644351	0.158145	2	0.600351	0	0.600351	1	0.766681	0	0.766681	1	_	_	_	0	0.176199	0.116166	0.176199	2	1.34546	0	1.34546	1	1.09026	0.0307238	1.09026	2	0.618703	0	0.618703	1	0.0763087	0.0660569	0.0763087	2	-0.605735	0	-0.605735	1
YBR107C	IML3|MCM19	-0.141239	0.825029	-0.158698	3	0.564964	0	0.564964	1	-0.592393	1.68529	-1.39756	3	_	_	_	0	-0.300953	0.0605712	-0.32153	3	_	_	_	0	0.545096	0.311498	0.461703	3	_	_	_	0	0.0828249	0.531972	0.0734786	3	_	_	_	0	0.620902	0.329641	0.565794	3	_	_	_	0
YBR108W	AIM3	-0.766444	0.533083	-0.665116	9	-0.110353	0	-0.110353	1	-0.34976	0.514793	-0.191081	10	-0.306458	0	-0.306458	1	-1.0322	0.585689	-1.23818	9	-0.182071	0	-0.182071	1	-0.0010959	1.19992	0.140443	10	-0.234566	0	-0.234566	1	-0.112494	1.06649	0.138592	10	-0.128482	0	-0.128482	1	0.187922	0.781093	-0.0414824	10	-0.65426	0	-0.65426	1
YBR109C	CMD1|CaM	-0.184586	0.169542	-0.184586	2	_	_	_	0	-0.473985	0	-0.473985	1	-1.08363	0	-1.08363	1	0.729279	0	0.729279	1	0.471971	0	0.471971	1	1.07563	0	1.07563	1	-0.657852	0	-0.657852	1	1.05414	0	1.05414	1	-0.359087	0	-0.359087	1	0.998226	0	0.998226	1	0.345176	0	0.345176	1
YBR109W-A	_	-0.17542	0	-0.17542	1	0.10134	0	0.10134	1	-0.918733	0.107837	-0.918733	2	_	_	_	0	-1.18426	0.675795	-1.18426	2	_	_	_	0	0.574243	0.152186	0.574243	2	_	_	_	0	1.03725	1.50557	1.03725	2	_	_	_	0	-0.447067	1.30356	-0.447067	2	_	_	_	0
YBR110W	ALG1	-0.510848	0.367012	-0.690268	5	_	_	_	0	0.450905	0.954169	0.869287	6	_	_	_	0	-0.39594	0.237435	-0.344304	5	_	_	_	0	-0.399306	0.807883	-0.237002	6	_	_	_	0	0.309486	0.471133	0.175869	6	_	_	_	0	-0.651729	0.405791	-0.784127	6	_	_	_	0
YBR111C	YSA1|RMA2	-0.796116	0.822456	-0.796116	2	-0.0974542	0	-0.0974542	1	-0.394417	0.321194	-0.394417	2	-0.24318	0	-0.24318	1	-0.457074	0.278585	-0.457074	2	-0.929234	0	-0.929234	1	1.31767	0.543268	1.31767	2	2.28085	0	2.28085	1	-0.799933	0.965522	-0.799933	2	0.978729	0	0.978729	1	-0.556413	0.571599	-0.556413	2	-0.0847807	0	-0.0847807	1
YBR111W-A	SUS1	-0.274909	0.320404	-0.274909	2	_	_	_	0	-0.426341	0.158817	-0.426341	2	-0.742446	0	-0.742446	1	0.612823	0.476319	0.612823	2	-0.821794	0	-0.821794	1	-1.36134	0.718223	-1.36134	2	-0.269234	0	-0.269234	1	-0.138727	0.24785	-0.138727	2	0.0106552	0	0.0106552	1	-0.605461	0.432365	-0.605461	2	-0.134461	0	-0.134461	1
YBR112C	CYC8|SSN6|CRT8	0.377881	0.624408	0.285279	9	_	_	_	0	1.26979	0.230699	1.27037	11	_	_	_	0	0.339042	0.424443	0.29254	10	_	_	_	0	0.95971	0.75223	1.30375	11	_	_	_	0	0.459969	0.997784	0.621119	11	_	_	_	0	0.844009	0.636805	0.954818	11	_	_	_	0
YBR113W	_	0.63754	0.14267	0.63754	2	_	_	_	0	1.14796	0	1.14796	1	_	_	_	0	-0.252372	0	-0.252372	1	_	_	_	0	-1.00384	0	-1.00384	1	_	_	_	0	-0.4278	0	-0.4278	1	_	_	_	0	0.557321	0	0.557321	1	_	_	_	0
YBR114W	RAD16|PSO5	-0.376909	0.932617	-0.775627	8	1.50578	0	1.50578	1	-0.0692266	0.679398	-0.145134	7	-0.489919	0	-0.489919	1	-1.03426	0.655338	-0.846991	7	-0.810984	0	-0.810984	1	0.178102	0.682865	0.30103	7	0.587021	0	0.587021	1	0.144285	0.59965	0.138517	7	0.141739	0	0.141739	1	-0.394235	0.838966	-0.542466	7	2.065	0	2.065	1
YBR115C	LYS2	-0.201063	0.370866	-0.255009	14	1.59074	0	1.59074	1	0.669581	0.899744	0.568705	16	_	_	_	0	0.140974	0.333305	0.0050741	16	_	_	_	0	0.159872	0.903098	0.210379	16	_	_	_	0	0.28495	0.878345	0.150246	16	_	_	_	0	-0.0757236	0.972153	-0.0062441	16	_	_	_	0
YBR116C	_	0.878217	1.5157	0.878217	2	_	_	_	0	-0.843444	0	-0.843444	1	_	_	_	0	0.538204	0	0.538204	1	_	_	_	0	0.673317	0	0.673317	1	_	_	_	0	1.12975	0	1.12975	1	_	_	_	0	0.515233	0	0.515233	1	_	_	_	0
YBR117C	TKL2	-0.748541	0.509995	-0.56094	7	0.155789	0	0.155789	1	-1.7552	0.262411	-1.70043	6	-1.53241	0	-1.53241	1	-0.914311	0.739947	-1.02965	5	-0.906653	0	-0.906653	1	-0.205896	0.507021	-0.212792	6	-0.556715	0	-0.556715	1	0.515557	0.724012	0.157293	6	-0.790595	0	-0.790595	1	0.4933	0.826228	0.835431	6	-0.904202	0	-0.904202	1
YBR118W	TEF2|EF-1%20alpha	1.69284	0.320182	1.82128	3	_	_	_	0	_	_	_	0	1.99513	1.57856	1.99513	2	_	_	_	0	0.606215	3.73339	0.606215	2	_	_	_	0	-2.4517	5.41635	-2.4517	2	_	_	_	0	-0.39299	3.89201	-0.39299	2	_	_	_	0	0.245545	2.93296	0.245545	2
YBR119W	MUD1	-0.044007	0.500086	-0.175638	4	1.94211	0	1.94211	1	0.235124	0.66622	0.389458	3	0.299464	0	0.299464	1	-0.0132783	0.534669	-0.267673	3	_	_	_	0	0.414525	0.48986	0.646844	3	-2.04672	0	-2.04672	1	0.333045	0.247078	0.453792	3	-1.61928	0	-1.61928	1	-0.179776	0.303312	-0.043408	3	0.434578	0	0.434578	1
YBR120C	CBP6	-0.189331	0	-0.189331	1	-0.235926	0	-0.235926	1	0.0952965	0	0.0952965	1	-0.964628	0	-0.964628	1	1.00256	0	1.00256	1	-0.225026	0	-0.225026	1	-0.65321	0	-0.65321	1	0.853931	0	0.853931	1	-0.147813	0	-0.147813	1	1.18864	0	1.18864	1	1.55791	0	1.55791	1	0.130335	0	0.130335	1
YBR121C	GRS1	0.478565	0.627954	0.353087	7	_	_	_	0	1.20489	0.462577	1.38586	9	_	_	_	0	0.261526	0.543891	0.361377	9	_	_	_	0	0.444048	0.433361	0.637447	9	_	_	_	0	0.335792	1.17709	0.32452	9	_	_	_	0	0.499596	0.874943	0.416533	9	_	_	_	0
YBR121C-A	_	-0.113139	0	-0.113139	1	_	_	_	0	1.56219	0	1.56219	1	_	_	_	0	-0.748397	0	-0.748397	1	_	_	_	0	0.895991	0	0.895991	1	_	_	_	0	-0.425736	0	-0.425736	1	_	_	_	0	0.900461	0	0.900461	1	_	_	_	0
YBR122C	MRPL36	-0.050111	0.274053	-0.050111	2	-0.348233	0	-0.348233	1	-0.503654	0.432581	-0.503654	2	_	_	_	0	0.373513	0.422714	0.373513	2	_	_	_	0	-0.376474	0.94517	-0.376474	2	_	_	_	0	-0.281312	0.416037	-0.281312	2	_	_	_	0	-0.695578	0.387783	-0.695578	2	_	_	_	0
YBR123C	TFC1	-0.261101	0.340067	-0.227278	6	_	_	_	0	0.0571372	1.0453	-0.0416392	7	_	_	_	0	-0.120219	0.487336	-0.356497	6	_	_	_	0	0.0722256	0.599764	0.0868374	7	_	_	_	0	-0.409628	0.433316	-0.271245	7	_	_	_	0	-0.348806	1.20191	-0.309415	7	_	_	_	0
YBR124W	_	0.306976	0	0.306976	1	_	_	_	0	_	_	_	0	_	_	_	0	_	_	_	0	_	_	_	0	_	_	_	0	_	_	_	0	_	_	_	0	_	_	_	0	_	_	_	0	_	_	_	0
ARS216	ARSII-487	0.306976	0	0.306976	1	_	_	_	0	-0.479708	0	-0.479708	1	_	_	_	0	-0.402595	0	-0.402595	1	_	_	_	0	0.521239	0	0.521239	1	_	_	_	0	1.07045	0	1.07045	1	_	_	_	0	0.469844	0	0.469844	1	_	_	_	0
YBR125C	PTC4|GCT1	-0.480999	0.52178	-0.263082	4	-0.238299	0	-0.238299	1	-0.394778	0.424997	-0.290069	3	-0.130216	0	-0.130216	1	-0.21841	0.0720147	-0.200377	3	-0.234408	0	-0.234408	1	-0.00134966	0.800223	-0.132169	3	0.666327	0	0.666327	1	0.236628	0.922654	0.756029	3	-0.958073	0	-0.958073	1	-0.0755378	0.489203	-0.0969394	3	0.658662	0	0.658662	1
YBR126C	TPS1|TSS1|GLC6|GGS1|FDP1|CIF1|BYP1	-0.24109	0.174283	-0.27218	5	-0.632778	0	-0.632778	1	0.450232	0.469056	0.604201	5	-0.915437	0	-0.915437	1	-0.561576	0.548714	-0.873754	5	0.0108791	0	0.0108791	1	0.948525	0.547757	0.866767	5	0.958736	0	0.958736	1	0.387365	0.739839	0.154072	5	0.384676	0	0.384676	1	-0.263034	0.839386	-0.259514	5	1.91134	0	1.91134	1
YBR126W-A	_	-0.437024	0	-0.437024	1	0.240112	0	0.240112	1	-1.37756	0	-1.37756	1	_	_	_	0	_	_	_	0	_	_	_	0	-0.20391	0	-0.20391	1	_	_	_	0	0.113096	0	0.113096	1	_	_	_	0	0.70196	0	0.70196	1	_	_	_	0
YBR126W-B	_	_	_	_	0	_	_	_	0	_	_	_	0	_	_	_	0	_	_	_	0	_	_	_	0	_	_	_	0	_	_	_	0	_	_	_	0	_	_	_	0	_	_	_	0	_	_	_	0
YBR127C	VMA2|ATPSV|VAT2	0.0569103	0.393514	0.0444267	5	-0.23231	0	-0.23231	1	1.29639	0.665246	1.06095	4	-0.823153	0	-0.823153	1	0.141928	0.720015	0.0537255	4	-0.0491599	0	-0.0491599	1	1.00948	1.12878	1.07952	4	0.355123	0	0.355123	1	1.15903	0.762041	1.1933	4	-0.259012	0	-0.259012	1	0.462115	0.988957	0.465167	4	-0.347486	0	-0.347486	1
YBR128C	ATG14|APG14|CVT12	-0.552475	0.318594	-0.508057	4	-0.682114	0	-0.682114	1	-1.51988	0.358945	-1.4274	3	-0.34302	0	-0.34302	1	-0.0110728	0.472356	-0.0371384	3	-0.402778	0	-0.402778	1	-0.392699	0.372491	-0.240067	3	-0.624445	0	-0.624445	1	-1.08307	0.23493	-1.07773	3	-0.0501546	0	-0.0501546	1	-0.142621	0.894549	-0.145354	3	-1.85748	0	-1.85748	1
YBR129C	OPY1	-0.194767	0.119406	-0.209255	3	-1.18312	0	-1.18312	1	-0.54431	1.06127	-0.0262911	3	-0.0397792	0	-0.0397792	1	0.366508	0.678338	0.370085	3	0.492643	0	0.492643	1	-0.782595	1.76034	-0.475461	3	0.646615	0	0.646615	1	-0.275205	0.227287	-0.172429	3	1.24779	0	1.24779	1	-0.206771	0.670415	-0.329111	3	0.214566	0	0.214566	1
YBR130C	SHE3	-0.304909	0.270421	-0.242963	4	_	_	_	0	0.635723	1.45507	1.00419	4	_	_	_	0	0.274312	0.474631	0.39807	3	_	_	_	0	0.26536	1.21185	-0.116038	4	_	_	_	0	0.181303	1.4308	0.669017	4	_	_	_	0	0.281191	0.661229	0.357142	4	_	_	_	0
YBR131W	CCZ1|CVT16	-0.949266	0.335119	-0.876325	7	-0.784794	0	-0.784794	1	-0.250166	0.467577	-0.280106	9	_	_	_	0	-0.770389	0.323049	-0.724748	8	_	_	_	0	-0.716649	0.678444	-0.890495	9	_	_	_	0	0.186066	0.953653	0.0579238	9	_	_	_	0	-0.526273	1.08275	-0.653655	9	_	_	_	0
YBR131C-A	_	_	_	_	0	_	_	_	0	-0.180435	0	-0.180435	1	_	_	_	0	-0.43378	0	-0.43378	1	_	_	_	0	-0.890495	0	-0.890495	1	_	_	_	0	0.179795	0	0.179795	1	_	_	_	0	0.844509	0	0.844509	1	_	_	_	0
YBR132C	AGP2	-0.51205	0.503164	-0.430252	6	-0.0882873	0	-0.0882873	1	-0.61131	0.899591	-0.447835	6	-1.09916	0	-1.09916	1	-0.696029	0.820697	-1.01632	4	0.982566	0	0.982566	1	-0.114692	0.588996	0.0706787	6	-0.212104	0	-0.212104	1	-0.527967	0.544228	-0.488282	6	0.0636625	0	0.0636625	1	-0.992036	0.77421	-1.05327	6	-0.532343	0	-0.532343	1
YBR133C	HSL7	0.0534756	0.451909	-0.0986634	8	_	_	_	0	-0.221086	1.01871	-0.366666	10	_	_	_	0	0.298745	0.502223	0.329204	10	_	_	_	0	-0.00532022	1.00008	0.381768	10	_	_	_	0	0.180404	0.773191	0.289559	10	_	_	_	0	-0.176401	1.09762	-0.533168	10	_	_	_	0
YBR134W	_	1.34794	1.03921	1.34794	2	_	_	_	0	-0.373534	0	-0.373534	1	_	_	_	0	-0.131619	0	-0.131619	1	_	_	_	0	0.746721	0	0.746721	1	_	_	_	0	0.0157395	0	0.0157395	1	_	_	_	0	-0.540265	0	-0.540265	1	_	_	_	0
YBR135W	CKS1	-0.0414619	0	-0.0414619	1	-0.153216	0	-0.153216	1	-1.28088	0.63506	-1.28088	2	-0.79658	0	-0.79658	1	-0.1488	0.0939824	-0.1488	2	-0.51288	0	-0.51288	1	1.16723	0.447521	1.16723	2	0.26344	0	0.26344	1	0.891064	0.0636799	0.891064	2	-0.00897708	0	-0.00897708	1	-0.116113	0.85022	-0.116113	2	0.864645	0	0.864645	1
YBR136W	MEC1|SAD3|ESR1	-0.930287	0.456156	-0.924671	22	0.665893	0	0.665893	1	-0.178788	0.68566	-0.172286	26	-0.490348	0	-0.490348	1	-0.61441	0.303585	-0.64162	26	1.60358	0	1.60358	1	-0.176762	0.710367	-0.114549	26	-0.122771	0	-0.122771	1	0.0266187	0.766073	-0.154382	26	-0.31504	0	-0.31504	1	-0.17386	0.520842	-0.177841	26	0.595393	0	0.595393	1
YBR137W	_	0.0251025	1.02211	0.0251025	2	_	_	_	0	-0.531944	0.280166	-0.531944	2	_	_	_	0	0.035225	0.337345	0.035225	2	_	_	_	0	-0.252415	0.425157	-0.252415	2	_	_	_	0	0.414099	0.814881	0.414099	2	_	_	_	0	-0.177842	0.717095	-0.177842	2	_	_	_	0
YBR138C	HDR1	-0.473191	0.435485	-0.396118	5	1.85242	0	1.85242	1	-0.367556	0.696595	-0.252304	6	-0.1837	0	-0.1837	1	-0.0502155	0.826718	-0.133745	6	-1.51467	0	-1.51467	1	-0.294246	0.469292	-0.489787	6	-0.0524623	0	-0.0524623	1	-0.431038	0.436573	-0.440787	6	0.562625	0	0.562625	1	-0.520836	0.350356	-0.411361	6	0.950086	0	0.950086	1
YBR139W	_	0.205236	0.553267	-0.148379	5	2.15534	0	2.15534	1	-0.0957109	0.356178	-0.0636597	5	_	_	_	0	-1.01365	0.61582	-0.967835	5	_	_	_	0	-0.0232616	0.311275	-0.0339539	5	_	_	_	0	-0.383038	0.249022	-0.365228	5	_	_	_	0	-0.270397	0.457653	-0.384513	5	_	_	_	0
YBR140C	IRA1|PPD1|GLC1	-0.770464	0.49219	-0.793777	29	-0.139374	0	-0.139374	1	0.329393	0.470425	0.259956	34	-0.424469	0	-0.424469	1	0.160833	0.518976	-0.00369639	34	0.205726	0	0.205726	1	-0.382547	0.793777	-0.353581	34	0.127693	0	0.127693	1	-0.294793	0.667099	-0.117483	34	-0.495405	0	-0.495405	1	-0.459782	0.67984	-0.560704	34	-0.319428	0	-0.319428	1
YBR141C	_	-0.510285	0.314661	-0.606141	4	_	_	_	0	-0.27321	0.744954	-0.266046	3	_	_	_	0	0.125537	0.0561307	0.156372	3	_	_	_	0	0.371893	0.569234	0.314439	3	_	_	_	0	0.113548	1.04797	0.189561	3	_	_	_	0	0.208496	0.499156	0.169507	3	_	_	_	0
YBR141W-A	_	-0.506398	0	-0.506398	1	_	_	_	0	_	_	_	0	_	_	_	0	_	_	_	0	_	_	_	0	_	_	_	0	_	_	_	0	_	_	_	0	_	_	_	0	_	_	_	0	_	_	_	0
YBR142W	MAK5	-0.594331	0.289445	-0.608444	8	0.281432	0	0.281432	1	0.79552	0.609356	0.595376	6	-0.374874	0	-0.374874	1	0.388519	0.809874	0.161942	6	-0.278666	0	-0.278666	1	-0.08309	0.46921	-0.0408874	6	-0.572587	0	-0.572587	1	-0.598165	0.831621	-0.729078	6	1.20329	0	1.20329	1	0.162575	0.844921	0.389189	6	0.169397	0	0.169397	1
YBR143C	SUP45|SUP47|SUP1|SAL4	0.647893	0.28864	0.778338	4	0.932496	0	0.932496	1	1.09796	1.17562	1.35598	6	_	_	_	0	1.28389	0.376319	1.40756	6	_	_	_	0	0.189187	0.84296	0.478665	6	_	_	_	0	-0.262989	0.722124	-0.147535	6	_	_	_	0	-0.138679	0.937583	0.0582632	6	_	_	_	0
YBR144C	_	-0.254399	0	-0.254399	1	-0.119911	0	-0.119911	1	-1.99677	0	-1.99677	1	_	_	_	0	_	_	_	0	_	_	_	0	-1.63616	0	-1.63616	1	_	_	_	0	-1.93702	0	-1.93702	1	_	_	_	0	-1.82639	0	-1.82639	1	_	_	_	0
YBR145W	ADH5	-0.262759	0.326166	-0.109638	4	_	_	_	0	-0.871872	0.864519	-0.751135	5	-1.02419	0	-1.02419	1	-0.163379	0.765198	-0.334248	5	_	_	_	0	0.378973	0.825904	-0.00112023	5	-0.263332	0	-0.263332	1	0.351069	1.25167	0.0476042	5	-0.666106	0	-0.666106	1	0.746261	0.943336	0.21132	5	0.158944	0	0.158944	1
YBR146W	MRPS9	-0.388679	0.291063	-0.54431	3	-0.465216	0	-0.465216	1	0.607778	0	0.607778	1	-0.349224	0	-0.349224	1	0.24507	0	0.24507	1	-0.195738	0	-0.195738	1	1.06257	0	1.06257	1	-0.0194567	0	-0.0194567	1	0.905989	0	0.905989	1	-0.105477	0	-0.105477	1	-0.226339	0	-0.226339	1	-0.655856	0	-0.655856	1
YBR147W	_	-1.24785	0.087099	-1.29236	3	0.0223615	0.404525	0.0223615	2	-1.40348	0.140442	-1.44142	3	-0.842585	0	-0.842585	1	-1.52381	0.0655864	-1.53268	3	-0.30792	0	-0.30792	1	-1.10312	0.610307	-1.09426	3	0.414544	0	0.414544	1	-0.6629	0.912725	-0.241091	3	-0.252367	0	-0.252367	1	-0.82109	0.363756	-0.782339	3	-0.26265	0	-0.26265	1
YBR148W	YSW1	-0.765401	0.491415	-0.795192	6	-0.268955	0	-0.268955	1	-0.89293	0.370708	-0.918376	6	-0.874699	0	-0.874699	1	-1.54609	0.306986	-1.62953	6	-1.44088	0	-1.44088	1	-0.820045	0.976376	-0.797755	6	-0.236056	0	-0.236056	1	-1.20692	0.514018	-1.12127	6	-0.188084	0	-0.188084	1	-0.347046	0.591892	-0.547418	6	-0.747404	0	-0.747404	1
YBR149W	ARA1	-0.160535	0.326922	-0.276579	4	_	_	_	0	-0.472411	0.547384	-0.312877	4	-1.24329	0	-1.24329	1	-0.710233	0.686812	-0.542911	4	0.0180669	0	0.0180669	1	-0.340503	0.886886	0.0535453	4	-1.11643	0	-1.11643	1	0.972765	0.772487	1.16207	4	-0.125764	0	-0.125764	1	0.325301	0.365945	0.408116	4	-1.00323	0	-1.00323	1
YBR150C	TBS1	-0.155747	0.66782	-0.134629	10	2.52615	0	2.52615	1	0.439578	0.862937	0.154907	13	-0.144133	0	-0.144133	1	-0.168699	0.466939	-0.263753	12	-1.18293	0	-1.18293	1	-0.34016	0.625631	-0.311235	13	0.923209	0	0.923209	1	-0.0251591	0.718581	-0.0474363	13	0.453892	0	0.453892	1	-0.135718	0.663904	-0.095509	13	1.89803	0	1.89803	1
YBR151W	APD1	-0.371435	0.520864	-0.35793	3	1.18832	0	1.18832	1	0.183974	0.362122	0.299471	4	-0.349562	0.0258808	-0.349562	2	-0.419069	0.46458	-0.163936	3	-1.21295	1.03667	-1.21295	2	-0.504256	0.726152	-0.433946	4	2.29656	0.603396	2.29656	2	-0.0322215	0.575913	0.0156385	4	2.17886	1.18226	2.17886	2	-0.578956	0.585954	-0.498618	4	2.65214	0.482862	2.65214	2
YBR152W	SPP381	-0.217247	0.128991	-0.226944	3	0.277494	0	0.277494	1	1.02827	0.788175	0.777816	3	0.337223	0	0.337223	1	-0.617729	0.112506	-0.59374	3	0.314274	0	0.314274	1	-0.661004	0.570252	-0.395812	3	0.747236	0	0.747236	1	-0.432817	0.446279	-0.478189	3	-0.479146	0	-0.479146	1	0.0828557	0.886606	0.553965	3	1.52782	0	1.52782	1
YBR153W	RIB7	0.152757	0.587188	0.0243653	3	_	_	_	0	1.46615	0	1.46615	1	0.797664	0	0.797664	1	-1.40482	0	-1.40482	1	0.280141	0	0.280141	1	0.615386	0	0.615386	1	1.40987	0	1.40987	1	-1.89499	0	-1.89499	1	-0.924598	0	-0.924598	1	-0.992064	0	-0.992064	1	1.51637	0	1.51637	1
YBR154C	RPB5	0.481298	0.683008	0.481298	2	1.1368	0.28518	1.1368	2	1.26131	0.994134	1.26131	2	_	_	_	0	1.71336	0.865789	1.71336	2	_	_	_	0	-0.091714	0.834189	-0.091714	2	_	_	_	0	-0.457626	0.234395	-0.457626	2	_	_	_	0	0.246505	2.00205	0.246505	2	_	_	_	0
YBR155W	CNS1	-0.557963	0.270389	-0.680283	4	-0.415028	0	-0.415028	1	0.0587647	0.319481	0.175653	3	-0.253598	0	-0.253598	1	0.053602	0.562284	-0.162793	3	-0.658887	0	-0.658887	1	0.508673	0.683512	0.272551	3	-0.572988	0	-0.572988	1	0.305208	0.94544	-0.222063	3	-0.176607	0	-0.176607	1	-0.238773	0.508759	-0.192009	3	-0.550443	0	-0.550443	1
YBR156C	SLI15	-0.00821285	0.538585	-0.118852	7	_	_	_	0	-0.0177946	0.881687	-0.0163148	6	-1.19252	0	-1.19252	1	-0.23979	0.323527	-0.344624	6	0.399682	0	0.399682	1	0.266582	0.364374	0.138352	6	-0.733088	0	-0.733088	1	-0.544285	0.827681	-0.490396	6	-0.0261428	0	-0.0261428	1	0.193843	0.803924	0.282457	6	1.26	0	1.26	1
YBR157C	ICS2	0.683828	0.0410513	0.681164	3	_	_	_	0	0.510095	0.864058	0.462698	4	_	_	_	0	0.593033	0.484201	0.595278	4	_	_	_	0	-0.000663251	0.802063	0.116176	4	_	_	_	0	-0.040439	0.602693	-0.106157	4	_	_	_	0	0.777678	0.697038	0.601802	4	_	_	_	0
YBR158W	AMN1|CST13|ICS4	1.53688	0.565772	1.77544	5	1.77581	0	1.77581	1	0.811635	0.611657	0.521191	7	1.02578	0	1.02578	1	2.13347	0.765411	2.24773	7	3.05758	0	3.05758	1	0.511212	0.504824	0.457692	7	1.33893	0	1.33893	1	1.36038	0.565585	1.20898	7	0.189762	0	0.189762	1	0.984873	0.372828	0.942274	7	1.00829	0	1.00829	1
YBR159W	IFA38	0.490851	0.328142	0.474814	4	0.581789	1.2176	0.581789	2	0.744243	0.599301	0.964893	5	-0.103278	0	-0.103278	1	0.00396108	0.249305	-0.105988	5	1.068	0	1.068	1	0.00526301	0.738996	0.113311	5	-0.403949	0	-0.403949	1	-0.0373982	0.884796	0.363181	5	0.358046	0	0.358046	1	-0.367468	1.76736	0.462142	5	-0.419723	0	-0.419723	1
YBR160W	CDC28|SRM5|HSL5|CDK1	0.132503	0.442627	0.0300083	3	-0.524779	0	-0.524779	1	0.673381	0.245386	0.716099	4	0.518863	0	0.518863	1	0.46601	0.239457	0.451025	3	0.064496	0	0.064496	1	-0.0886762	0.935922	0.0543765	4	-1.30261	0	-1.30261	1	0.483895	1.28903	0.769696	4	-0.876071	0	-0.876071	1	-0.301505	1.05414	-0.00393349	4	-1.13439	0	-1.13439	1
YBR161W	CSH1	0.267048	0.670511	0.214396	4	1.00456	0	1.00456	1	-0.00094219	0.973719	0.0761375	3	-0.399717	0	-0.399717	1	-0.192039	0.657937	-0.379763	3	-0.0658552	0	-0.0658552	1	0.772393	0.77365	0.617735	3	-0.479186	0	-0.479186	1	-0.395515	0.459527	-0.602628	3	0.201793	0	0.201793	1	-0.274075	0.360695	-0.445361	3	-0.400247	0	-0.400247	1
YBR162C	TOS1	1.01104	0.68069	1.16662	5	2.10387	0	2.10387	1	1.46627	0.575096	1.33472	4	0.674542	0	0.674542	1	1.07194	0.263608	1.20104	3	1.33416	0	1.33416	1	0.745789	1.27802	0.952576	4	2.80923	0	2.80923	1	1.11151	1.3649	1.02763	4	1.27467	0	1.27467	1	0.656955	0.871633	0.624523	4	0.0401626	0	0.0401626	1
YBR162W-A	YSY6	1.19131	0	1.19131	1	3.28337	0	3.28337	1	-0.270169	0	-0.270169	1	-0.323419	0	-0.323419	1	1.01898	0	1.01898	1	0.310537	0	0.310537	1	0.370365	0	0.370365	1	3.41141	0	3.41141	1	0.275742	0	0.275742	1	2.03822	0	2.03822	1	-0.0622788	0	-0.0622788	1	1.76081	0	1.76081	1
YBR163W	DEM1	-0.0812315	0.532767	-0.351849	6	0.221663	0	0.221663	1	0.15764	0.548063	0.0371886	6	-0.362153	0	-0.362153	1	-0.0831921	0.286067	-0.154177	6	1.56072	0	1.56072	1	-0.349963	0.535399	-0.200673	6	-0.574707	0	-0.574707	1	-0.481311	0.409899	-0.388913	6	0.479616	0	0.479616	1	0.0387964	0.5797	0.179465	6	-0.211264	0	-0.211264	1
YBR164C	ARL1|DLP2	-0.260157	0.27065	-0.260157	2	-0.201976	0	-0.201976	1	0.538631	0.851878	0.538631	2	-0.586052	0	-0.586052	1	0.398209	0.983233	0.398209	2	-0.423815	0	-0.423815	1	-1.45514	1.46133	-1.45514	2	-0.677334	0	-0.677334	1	-0.743981	0.15363	-0.743981	2	-0.681761	0	-0.681761	1	-0.155009	1.31682	-0.155009	2	-0.177154	0	-0.177154	1
YBR165W	UBS1	-0.305784	0.625116	-0.34517	3	-0.198567	0	-0.198567	1	0.0791877	0.191182	0.0791877	2	-0.317071	0	-0.317071	1	0.143173	0.294818	0.143173	2	-0.243241	0	-0.243241	1	-0.262701	1.57089	-0.262701	2	-0.542962	0	-0.542962	1	-0.302858	0.197127	-0.302858	2	0.279215	0	0.279215	1	-0.764073	0.585875	-0.764073	2	-0.0130937	0	-0.0130937	1
YBR166C	TYR1	-0.39862	1.01469	-0.0849475	5	-0.130322	0	-0.130322	1	0.115993	0.678198	0.401561	6	_	_	_	0	0.133151	0.473567	0.124895	6	_	_	_	0	0.2902	0.781529	0.386324	6	_	_	_	0	-0.18904	1.00336	-0.342323	6	_	_	_	0	-0.30936	0.745691	-0.600618	6	_	_	_	0
YBR167C	POP7|RPP2	-0.363019	1.27807	-0.363019	2	-0.278491	0	-0.278491	1	-0.382925	0	-0.382925	1	-0.330351	0	-0.330351	1	0.603625	0	0.603625	1	-0.178426	0	-0.178426	1	0.619454	0	0.619454	1	1.92673	0	1.92673	1	-0.00469825	0	-0.00469825	1	0.824087	0	0.824087	1	0.0714672	0	0.0714672	1	-0.76809	0	-0.76809	1
YBR168W	PEX32	-0.800779	0.332534	-0.856022	4	0.866139	0	0.866139	1	-0.181176	0.705513	-0.433716	5	-1.41832	0	-1.41832	1	-0.445319	0.209516	-0.396584	5	-0.414034	0	-0.414034	1	-0.661816	0.489292	-0.486177	5	-0.28694	0	-0.28694	1	-0.734839	0.574085	-0.835044	5	-1.12525	0	-1.12525	1	-0.784397	0.406672	-1.02216	5	-1.6318	0	-1.6318	1
YBR169C	SSE2	-1.04271	0.455402	-1.17725	7	-0.191566	0	-0.191566	1	-0.767863	0.72876	-0.857101	7	_	_	_	0	-0.930501	0.312165	-1.11114	7	_	_	_	0	-0.115764	0.763185	-0.244651	7	_	_	_	0	0.157272	0.969016	0.245387	7	_	_	_	0	-0.417939	0.625086	-0.40916	7	_	_	_	0
YBR170C	NPL4|HRD4	-0.522395	0.379137	-0.459044	6	-0.276556	0	-0.276556	1	0.288181	0.508238	0.330492	6	_	_	_	0	-0.211825	0.399709	-0.00253652	5	_	_	_	0	-0.41921	0.817055	-0.326248	6	_	_	_	0	-0.695252	0.897689	-0.718282	6	_	_	_	0	-0.807153	0.423068	-0.662898	6	_	_	_	0
YBR171W	SEC66|SEC71|HSS1	0.51163	0.737923	0.51163	2	_	_	_	0	0.206843	0	0.206843	1	-0.0710085	0	-0.0710085	1	-0.201269	0	-0.201269	1	-0.0652838	0	-0.0652838	1	-0.0533791	0	-0.0533791	1	0.782878	0	0.782878	1	-0.191004	0	-0.191004	1	0.110981	0	0.110981	1	-0.0260227	0	-0.0260227	1	0.37593	0	0.37593	1
YBR172C	SMY2	0.513242	0.453511	0.811413	7	_	_	_	0	1.23278	0.772382	1.28755	9	_	_	_	0	1.11293	0.653254	1.18644	9	_	_	_	0	0.155911	0.405475	0.0753772	9	_	_	_	0	0.261988	0.669597	0.24433	9	_	_	_	0	0.552131	0.859445	0.386604	9	_	_	_	0
YBR173C	UMP1|RNS2	0.310592	0.596393	0.0189066	3	_	_	_	0	-1.0891	0.732078	-1.0891	2	_	_	_	0	-0.142572	0.153599	-0.142572	2	_	_	_	0	-0.614475	0.0569681	-0.614475	2	_	_	_	0	-0.167999	0.327049	-0.167999	2	_	_	_	0	-0.20436	0.825089	-0.20436	2	_	_	_	0
YBR174C	_	-0.15241	0	-0.15241	1	_	_	_	0	-1.99312	0	-1.99312	1	_	_	_	0	-0.405109	0	-0.405109	1	_	_	_	0	-0.0983607	0	-0.0983607	1	_	_	_	0	1.0559	0	1.0559	1	_	_	_	0	0.0672309	0	0.0672309	1	_	_	_	0
YBR175W	SWD3|SAF35|CPS30	0.0677664	0.271332	-0.0151817	3	_	_	_	0	-1.33901	0.519145	-1.24592	4	_	_	_	0	-0.856306	0.444068	-0.788924	4	_	_	_	0	-0.462225	0.427113	-0.374296	4	_	_	_	0	0.667632	1.16674	0.448607	4	_	_	_	0	0.349632	0.41701	0.22865	4	_	_	_	0
YBR176W	ECM31	0.0312753	0.579196	0.111613	4	-0.0753199	0	-0.0753199	1	-0.665791	0.877589	-0.665791	2	-0.526052	0	-0.526052	1	-1.09931	0.574227	-1.09931	2	0.268519	0	0.268519	1	0.497946	0.573292	0.497946	2	-0.778013	0	-0.778013	1	1.49559	2.36897	1.49559	2	0.280876	0	0.280876	1	0.118094	0.521258	0.118094	2	-0.634949	0	-0.634949	1
YBR177C	EHT1	0.207991	0.521958	0.401571	5	_	_	_	0	0.46565	0.875282	0.487601	6	_	_	_	0	-0.336425	0.155119	-0.323849	6	_	_	_	0	0.084564	0.907566	0.28384	6	_	_	_	0	0.2461	1.25513	0.431592	6	_	_	_	0	0.058355	0.76338	-0.213795	6	_	_	_	0
YBR178W	_	1.9459	1.41398	1.9459	2	_	_	_	0	0.368127	0	0.368127	1	_	_	_	0	0.314743	0	0.314743	1	_	_	_	0	0.809064	0	0.809064	1	_	_	_	0	0.976917	0	0.976917	1	_	_	_	0	1.26423	0	1.26423	1	_	_	_	0
YBR179C	FZO1	-0.40688	0.303489	-0.374974	8	-0.295397	0.720874	-0.295397	2	0.0899517	0.826337	0.0871803	9	-0.806687	0	-0.806687	1	-0.380459	0.322025	-0.403578	8	-0.522102	0	-0.522102	1	-0.4769	1.00291	-0.0790502	9	-1.37337	0	-1.37337	1	-0.149161	0.594599	-0.254381	9	-0.977555	0	-0.977555	1	-0.298344	0.782438	-0.701024	9	1.23419	0	1.23419	1
YBR180W	DTR1	-0.476111	0.343144	-0.489147	6	0.681025	0	0.681025	1	-1.08001	0.694053	-1.09522	6	-0.599254	0	-0.599254	1	-0.925281	0.322043	-0.871274	6	-0.536009	0	-0.536009	1	-0.28333	1.22554	-0.7269	6	0.197028	0	0.197028	1	0.123375	1.11237	0.203379	6	-0.157679	0	-0.157679	1	-0.402495	0.576228	-0.252857	6	0.489925	0	0.489925	1
YBR181C	RPS6B|RPS102|RPS101|LPG18	1.23937	0.917863	1.23937	2	0.50805	0	0.50805	1	2.17456	1.20094	2.65869	3	1.27825	0	1.27825	1	2.28067	0.645736	2.5092	3	-0.987342	0	-0.987342	1	0.728481	0.455653	0.915244	3	-2.16958	0	-2.16958	1	0.417782	0.567273	0.736195	3	-0.574841	0	-0.574841	1	0.994173	1.16719	1.04081	3	-1.11266	0	-1.11266	1
YBR182C	SMP1	-0.319166	0.563913	-0.0963717	5	_	_	_	0	-0.841785	0.647743	-0.924827	7	-0.876455	0	-0.876455	1	-0.604672	0.182047	-0.567994	7	-0.085373	0	-0.085373	1	-0.15847	0.938313	-0.138185	7	-0.0360168	0	-0.0360168	1	-0.252288	0.333282	-0.392663	7	-0.663136	0	-0.663136	1	0.170019	0.826073	0.598529	7	-0.348586	0	-0.348586	1
YBR182C-A	_	_	_	_	0	1.37447	0	1.37447	1	_	_	_	0	-1.09719	0	-1.09719	1	_	_	_	0	-1.2743	0	-1.2743	1	_	_	_	0	-2.72173	0	-2.72173	1	_	_	_	0	-2.0075	0	-2.0075	1	_	_	_	0	-0.824592	0	-0.824592	1
YBR183W	YPC1	-0.076932	0.378305	-0.140571	3	0.716588	0	0.716588	1	-1.20382	0.848096	-0.756012	3	-0.982226	0	-0.982226	1	-1.2162	0.189757	-1.1469	3	-1.72023	0	-1.72023	1	-0.169968	0.21649	-0.131252	3	-0.0722886	0	-0.0722886	1	-0.108012	1.08525	-0.664092	3	-1.13557	0	-1.13557	1	-0.647328	0.282177	-0.762973	3	-0.790372	0	-0.790372	1
YBR184W	_	-0.706288	0.771212	-1.06635	6	0.905064	0	0.905064	1	-1.17428	0.607968	-0.861081	7	_	_	_	0	-0.996782	0.293809	-1.01829	7	_	_	_	0	-0.855535	0.632751	-0.582042	7	_	_	_	0	-0.152926	0.789632	-0.251159	7	_	_	_	0	-1.33975	0.923495	-1.10556	7	_	_	_	0
YBR185C	MBA1	-0.476832	0.302176	-0.607189	3	-0.891942	0	-0.891942	1	-1.10348	1.08788	-1.29409	3	-2.09272	0	-2.09272	1	-0.316205	0.709508	-0.617874	3	-1.92573	0	-1.92573	1	-0.219801	0.836401	-0.316278	3	-1.51434	0	-1.51434	1	-0.425029	0.704616	-0.452365	3	-0.510557	0	-0.510557	1	-0.0490379	0.731383	0.0557874	3	-1.02727	0	-1.02727	1
YBR186W	PCH2	-0.602786	0.391122	-0.59877	6	-0.768855	0	-0.768855	1	-0.799052	0.455809	-0.785629	7	_	_	_	0	-0.442897	0.799948	-0.190539	7	_	_	_	0	-0.830215	0.929488	-0.483999	7	_	_	_	0	-0.756788	0.709055	-0.985307	7	_	_	_	0	-0.92014	0.88919	-0.904147	7	_	_	_	0
YBR187W	GDT1	0.0387913	0.296181	-0.068341	3	0.627452	0	0.627452	1	0.433656	0.255253	0.531506	3	-0.588263	0	-0.588263	1	0.553547	0.528174	0.342351	3	0.461412	0	0.461412	1	0.421632	0.682865	0.478951	3	0.773939	0	0.773939	1	0.0503057	0.499489	-0.183252	3	0.617545	0	0.617545	1	0.96806	0.448969	1.02926	3	1.41206	0	1.41206	1
YBR188C	NTC20	-0.246706	0	-0.246706	1	0.585463	0	0.585463	1	-0.593713	0	-0.593713	1	-1.5157	0	-1.5157	1	-0.24339	0	-0.24339	1	-1.82176	0	-1.82176	1	-0.0349854	0	-0.0349854	1	-3.18312	0	-3.18312	1	0.275037	0	0.275037	1	-1.1482	0	-1.1482	1	-0.519029	0	-0.519029	1	-2.72372	0	-2.72372	1
YBR189W	RPS9B|SUP46|RPS13A	1.80085	0.347466	1.92282	4	0.783682	0	0.783682	1	2.05218	1.10361	2.56989	3	_	_	_	0	2.3646	1.32966	2.69096	3	_	_	_	0	-0.369702	1.50298	0.0742884	3	_	_	_	0	0.307692	1.02458	0.0445335	3	_	_	_	0	0.673313	2.07002	1.13296	3	_	_	_	0
YBR190W	_	1.35006	0.296851	1.35006	2	0.684665	0	0.684665	1	0.704392	0	0.704392	1	_	_	_	0	-0.719943	0	-0.719943	1	_	_	_	0	-3.92741	0	-3.92741	1	_	_	_	0	-0.641238	0	-0.641238	1	_	_	_	0	-1.74541	0	-1.74541	1	_	_	_	0
YBR191W	RPL21A|URP1	0.995874	0.199461	0.913494	3	_	_	_	0	2.57592	1.43236	2.74742	3	_	_	_	0	1.89643	0.324959	2.02962	3	_	_	_	0	0.518793	0.775384	0.167632	3	_	_	_	0	0.415281	1.01674	0.0439798	3	_	_	_	0	0.794663	0.439587	0.615199	3	_	_	_	0
YBR191W-A	_	_	_	_	0	_	_	_	0	3.35258	0	3.35258	1	_	_	_	0	2.69486	0	2.69486	1	_	_	_	0	1.14772	0	1.14772	1	_	_	_	0	2.4069	0	2.4069	1	_	_	_	0	1.12086	0	1.12086	1	_	_	_	0
YBR192W	RIM2|PYT1	0.176645	0.697841	0.202592	4	-0.16342	0.0331265	-0.16342	2	0.262118	0.472281	0.222483	4	-0.0281381	0	-0.0281381	1	0.397848	0.276426	0.411578	4	1.87209	0	1.87209	1	0.190453	0.178234	0.193074	4	-0.366531	0	-0.366531	1	0.519471	0.618003	0.686283	4	-0.855683	0	-0.855683	1	0.418611	0.453621	0.263366	4	-0.365917	0	-0.365917	1
YBR193C	MED8	-0.327328	0.463424	-0.0941145	3	-1.27944	0	-1.27944	1	-0.947018	0.548287	-0.774365	3	_	_	_	0	-0.328374	0.16921	-0.396881	3	_	_	_	0	0.020024	0.312245	-0.000318013	3	_	_	_	0	1.11174	1.89135	0.305643	3	_	_	_	0	0.214823	0.109787	0.174239	3	_	_	_	0
YBR194W	AIM4|SOY1	-0.146894	0.0947712	-0.146894	2	_	_	_	0	-0.840777	0	-0.840777	1	-0.334774	0	-0.334774	1	0.152761	0	0.152761	1	0.296367	0	0.296367	1	0.0572699	0	0.0572699	1	-0.185917	0	-0.185917	1	-0.36996	0	-0.36996	1	-0.460319	0	-0.460319	1	1.06056	0	1.06056	1	0.167087	0	0.167087	1
YBR195C	MSI1|CAC3	-0.193403	0.14918	-0.183101	4	-0.276464	0	-0.276464	1	-0.569952	0.359167	-0.431063	6	-0.214135	0	-0.214135	1	-0.0487647	0.285162	-0.112719	5	2.06333	0	2.06333	1	0.0763315	0.83448	0.032917	6	-0.171993	0	-0.171993	1	0.132603	0.767413	0.0556588	6	1.23637	0	1.23637	1	0.370126	0.52104	0.39824	6	0.327461	0	0.327461	1
YBR196C	PGI1|CDC30	1.17858	0.21511	1.22826	5	1.69838	0	1.69838	1	1.7966	0.912451	2.11224	6	_	_	_	0	1.48563	0.650325	1.518	5	_	_	_	0	0.860062	0.763022	0.796888	6	_	_	_	0	0.751749	0.873062	0.682256	6	_	_	_	0	1.44002	0.950216	1.46293	6	_	_	_	0
YBR196C-A	_	2.85883	0	2.85883	1	2.25369	0	2.25369	1	0.61605	0	0.61605	1	_	_	_	0	0.699854	0	0.699854	1	_	_	_	0	1.79562	0	1.79562	1	_	_	_	0	1.63027	0	1.63027	1	_	_	_	0	0.412682	0	0.412682	1	_	_	_	0
YBR196C-B	_	_	_	_	0	2.93286	0.392048	2.93286	2	_	_	_	0	-0.658097	0	-0.658097	1	_	_	_	0	1.46736	0	1.46736	1	_	_	_	0	-0.604218	0	-0.604218	1	_	_	_	0	0.313698	0	0.313698	1	_	_	_	0	-0.624551	0	-0.624551	1
YBR197C	_	1.13243	0.0503743	1.13243	2	_	_	_	0	-0.399274	0.0838049	-0.399274	2	-0.442197	0	-0.442197	1	0.607059	0.279458	0.607059	2	1.16048	0	1.16048	1	0.846081	0.0739054	0.846081	2	0.220407	0	0.220407	1	1.39672	2.02106	1.39672	2	-0.129187	0	-0.129187	1	0.529373	0.156233	0.529373	2	0.804127	0	0.804127	1
YBR198C	TAF5|TAF90	0.2813	0.475543	0.465348	8	0.157494	0	0.157494	1	0.344477	0.688927	0.513673	9	_	_	_	0	0.245442	0.58123	0.406984	9	_	_	_	0	-0.18968	0.9649	-0.228492	9	_	_	_	0	0.180696	0.698742	-0.207515	9	_	_	_	0	-0.269045	1.04343	-0.13138	9	_	_	_	0
YBR199W	KTR4	-0.138687	0.445036	-0.264602	5	0.403206	0	0.403206	1	0.536531	0.714233	0.496036	5	-1.26627	0	-1.26627	1	-0.394536	0.30755	-0.293339	4	_	_	_	0	0.417971	0.569813	0.57367	5	-0.0968709	0	-0.0968709	1	-0.136295	1.09365	-0.552591	5	0.382713	0	0.382713	1	-0.129565	1.04676	-0.0651397	5	-0.0722918	0	-0.0722918	1
YBR200W	BEM1|SRO1	-0.583039	0.431248	-0.60985	6	0.0328413	0	0.0328413	1	0.103517	0.713623	-0.144029	7	-1.06836	0	-1.06836	1	-0.606335	0.399417	-0.525256	7	-0.573262	0	-0.573262	1	0.227431	0.708603	-0.0108615	7	-1.36925	0	-1.36925	1	-0.695871	0.367362	-0.74987	7	-0.625482	0	-0.625482	1	-0.295629	0.715586	-0.502469	7	0.495317	0	0.495317	1
ARS220	ARSII-623	0.878164	0.526025	0.878164	2	_	_	_	0	-0.260934	0	-0.260934	1	0.939777	0	0.939777	1	_	_	_	0	-0.136453	0	-0.136453	1	-1.02103	0	-1.02103	1	0.117322	0	0.117322	1	-1.06474	0	-1.06474	1	-1.44063	0	-1.44063	1	0.55303	0	0.55303	1	-0.102496	0	-0.102496	1
YBR200W-A	_	0.203398	0	0.203398	1	_	_	_	0	_	_	_	0	_	_	_	0	_	_	_	0	_	_	_	0	_	_	_	0	_	_	_	0	_	_	_	0	_	_	_	0	_	_	_	0	_	_	_	0
YBR201W	DER1	-0.759896	0.16381	-0.759896	2	-0.346713	0	-0.346713	1	-1.53332	0.190455	-1.45128	3	-0.746686	0	-0.746686	1	-0.800463	0.62435	-0.794689	3	-1.30768	0	-1.30768	1	-1.00749	1.02758	-0.988366	3	0.787691	0	0.787691	1	-0.9246	1.36118	-1.55651	3	-1.14237	0	-1.14237	1	-0.600673	1.6351	-1.1482	3	-0.267712	0	-0.267712	1
YBR201C-A	_	_	_	_	0	0.066469	0	0.066469	1	-1.32941	0.144144	-1.32941	2	-0.837643	0	-0.837643	1	-0.8821	0.232879	-0.8821	2	-1.03201	0	-1.03201	1	-0.995301	0.703316	-0.995301	2	0.142993	0	0.142993	1	-1.47564	0.382686	-1.47564	2	0.736447	0	0.736447	1	-0.793753	1.04504	-0.793753	2	0.631759	0	0.631759	1
YBR202W	MCM7|CDC47	0.0718012	0.546642	-0.110007	8	1.31283	0	1.31283	1	0.452179	0.85587	0.525185	9	_	_	_	0	-0.173917	0.27713	-0.134385	8	_	_	_	0	-0.0593448	1.08858	0.156974	9	_	_	_	0	-0.603104	0.791345	-0.393972	9	_	_	_	0	0.192473	0.691838	0.0685513	9	_	_	_	0
YBR203W	COS111	-0.690992	0.316951	-0.713485	9	-0.0801567	0	-0.0801567	1	-0.382814	0.870901	-0.428046	8	-0.483182	0.417663	-0.483182	2	-0.97638	0.427623	-0.96359	8	-1.03541	0.0729954	-1.03541	2	-0.0455651	0.594749	0.0350941	8	-1.43567	0.141895	-1.43567	2	0.327366	1.09011	0.368038	8	-0.758477	0.460458	-0.758477	2	0.22484	0.794929	-0.137349	8	-0.384568	0.518341	-0.384568	2
YBR204C	_	-1.0593	0.884475	-0.758503	4	-0.432648	0	-0.432648	1	-1.12837	0.783706	-1.55731	5	-1.63652	0	-1.63652	1	-1.03798	0.797937	-1.32577	5	-1.3926	0	-1.3926	1	-0.719038	0.582811	-0.645245	5	0.488062	0	0.488062	1	-0.34179	0.531163	-0.174442	5	0.0272168	0	0.0272168	1	-0.778498	0.873133	-0.582573	5	1.64055	0	1.64055	1
YBR205W	KTR3	-0.690729	0.226219	-0.758122	4	_	_	_	0	-0.552923	0.867459	-0.711008	5	_	_	_	0	-0.44347	0.596844	-0.271912	5	_	_	_	0	-0.282642	1.10901	0.137836	5	_	_	_	0	-0.393378	0.543882	-0.356721	5	_	_	_	0	0.0396352	0.774364	0.148656	5	_	_	_	0
YBR206W	_	-0.364287	0	-0.364287	1	_	_	_	0	-0.659567	0	-0.659567	1	_	_	_	0	-0.271912	0	-0.271912	1	_	_	_	0	0.137836	0	0.137836	1	_	_	_	0	-0.584455	0	-0.584455	1	_	_	_	0	0.875484	0	0.875484	1	_	_	_	0
YBR207W	FTH1	-0.480427	0.248573	-0.571558	5	-0.6697	0	-0.6697	1	0.821405	0.687803	0.605671	5	-0.250581	0	-0.250581	1	-0.242407	0.321472	-0.106062	4	0.857459	0	0.857459	1	0.633047	1.33713	1.41033	5	-0.394151	0	-0.394151	1	0.040284	0.852711	0.249666	5	-0.631623	0	-0.631623	1	0.0397994	0.667488	-0.29313	5	0.204003	0	0.204003	1
YBR208C	DUR1|2|DUR80	-0.755122	0.475992	-0.796057	17	-1.04089	0	-1.04089	1	0.15322	0.490133	0.193693	17	-0.620156	0	-0.620156	1	-0.0531425	0.443511	0.0482407	16	0.765778	0	0.765778	1	-0.0172358	0.979565	0.0406525	17	-0.669484	0	-0.669484	1	0.0446842	0.701973	0.0355732	17	-0.597544	0	-0.597544	1	-0.241795	0.789826	-0.252197	17	-0.13116	0	-0.13116	1
YBR209W	_	1.30871	0	1.30871	1	0.300596	0	0.300596	1	-0.935959	0.523189	-0.935959	2	_	_	_	0	-0.763086	0.289963	-0.763086	2	_	_	_	0	1.00283	0.776048	1.00283	2	_	_	_	0	0.53149	2.45667	0.53149	2	_	_	_	0	0.678688	1.48422	0.678688	2	_	_	_	0
tC(GCA)B	_	_	_	_	0	1.33635	0	1.33635	1	_	_	_	0	_	_	_	0	_	_	_	0	_	_	_	0	_	_	_	0	_	_	_	0	_	_	_	0	_	_	_	0	_	_	_	0	_	_	_	0
YBRCtau2	YBRWtau2	_	_	_	0	_	_	_	0	_	_	_	0	_	_	_	0	_	_	_	0	_	_	_	0	_	_	_	0	_	_	_	0	_	_	_	0	_	_	_	0	_	_	_	0	_	_	_	0
YBRWdelta18	YBRCdelta18	_	_	_	0	_	_	_	0	0.564426	0	0.564426	1	_	_	_	0	2.04607	0	2.04607	1	_	_	_	0	0.0221441	0	0.0221441	1	_	_	_	0	0.406875	0	0.406875	1	_	_	_	0	0.768036	0	0.768036	1	_	_	_	0
YBRCdelta19	_	_	_	_	0	-0.165884	0	-0.165884	1	0.213021	0	0.213021	1	_	_	_	0	1.77848	0	1.77848	1	_	_	_	0	1.41124	0	1.41124	1	_	_	_	0	-0.0540307	0	-0.0540307	1	_	_	_	0	1.49041	0	1.49041	1	_	_	_	0
tE(UUC)B	_	_	_	_	0	0.620382	0.929376	0.620382	2	_	_	_	0	0.202304	0	0.202304	1	_	_	_	0	0.502345	0	0.502345	1	_	_	_	0	-0.0128097	0	-0.0128097	1	_	_	_	0	-0.633133	0	-0.633133	1	_	_	_	0	0.231181	0	0.231181	1
YBR210W	ERV15	-0.448126	0	-0.448126	1	0.178269	0	0.178269	1	-0.396998	0	-0.396998	1	_	_	_	0	0.00941644	0	0.00941644	1	_	_	_	0	0.341886	0	0.341886	1	_	_	_	0	-0.892733	0	-0.892733	1	_	_	_	0	-0.624826	0	-0.624826	1	_	_	_	0
YBR211C	AME1|ARP100	-0.261201	0.172684	-0.291896	3	-0.397132	0	-0.397132	1	-0.175752	1.1522	-0.310028	4	-0.291877	0	-0.291877	1	-0.0955977	0.57822	-0.317319	4	-0.851997	0	-0.851997	1	-0.00988769	0.705312	0.160011	4	-1.7711	0	-1.7711	1	-0.0985807	0.746331	-0.241293	4	-0.0331399	0	-0.0331399	1	-0.512056	0.298628	-0.437769	4	-0.731339	0	-0.731339	1
YBR212W	NGR1|RBP1	-0.324467	0.276509	-0.291458	7	-0.0893698	0.181758	-0.0893698	2	0.444609	0.917976	0.497363	7	-0.611005	0.685052	-0.611005	2	-0.606445	0.160952	-0.548282	7	0.371873	0.152484	0.371873	2	0.281973	0.638599	0.566278	7	-0.502336	0.477224	-0.502336	2	0.162608	1.07263	0.0149341	7	-0.842998	0.585827	-0.842998	2	-0.200647	0.450836	-0.0808745	7	0.682869	0.221824	0.682869	2
YBR213W	MET8	-0.190614	0.1407	-0.116756	3	1.34992	0	1.34992	1	-0.894122	0.162856	-0.951374	3	0.261706	0	0.261706	1	-0.799892	0.254794	-0.711589	3	1.00745	0	1.00745	1	0.610209	0.809661	0.320226	3	0.79239	0	0.79239	1	0.24735	0.376282	0.0982455	3	1.45529	0	1.45529	1	-0.119588	0.913317	-0.453614	3	1.03393	0	1.03393	1
YBR214W	SDS24	-0.742802	0.461458	-0.692778	5	0.280419	0	0.280419	1	-0.701621	0.550301	-0.822529	5	-0.829201	0	-0.829201	1	-1.12087	0.660593	-1.03192	5	0.111348	0	0.111348	1	0.573292	0.397374	0.519922	5	0.63441	0	0.63441	1	0.117063	0.73161	-0.34917	5	0.616035	0	0.616035	1	0.0596396	0.945351	0.163345	5	0.213136	0	0.213136	1
YBR215W	HPC2	-0.830312	0.474887	-0.745592	7	_	_	_	0	1.14099	0.836082	1.06214	6	-0.316031	0	-0.316031	1	-0.108268	0.472419	-0.0471715	6	-0.046086	0	-0.046086	1	-0.260133	0.972665	-0.428045	6	-0.576999	0	-0.576999	1	-0.269827	0.454196	-0.223145	6	0.639946	0	0.639946	1	-0.282934	1.01799	-0.475181	6	-0.350127	0	-0.350127	1
YBR216C	YBP1	-0.473666	0.416552	-0.306475	7	_	_	_	0	0.352747	0.759522	0.0747456	6	_	_	_	0	-0.392752	0.521496	-0.403024	6	_	_	_	0	0.0702588	0.858514	0.276247	6	_	_	_	0	-0.204226	0.667597	-0.121309	6	_	_	_	0	-0.457024	1.20801	-0.225899	6	_	_	_	0
YBR217W	ATG12|APG12	-0.446629	0.0868398	-0.446629	2	-0.443519	0	-0.443519	1	-0.443467	0.656509	-0.405817	3	_	_	_	0	-0.251983	0.680206	-0.539117	3	_	_	_	0	-0.277141	0.230559	-0.320461	3	_	_	_	0	-0.0921878	0.389871	0.00803758	3	_	_	_	0	-0.0183403	0.931862	-0.394691	3	_	_	_	0
YBR218C	PYC2	0.112136	0.697456	0.126285	10	0.708319	0	0.708319	1	0.493389	0.712234	0.636835	11	0.0927212	0	0.0927212	1	-0.0475487	0.294997	-0.0638497	10	0.225152	0	0.225152	1	0.723888	0.496715	0.654236	11	0.48938	0	0.48938	1	0.474783	0.816643	0.362627	11	1.00581	0	1.00581	1	0.601525	0.504748	0.659432	11	0.376426	0	0.376426	1
YBR219C	_	0.136311	1.03124	-0.0974542	3	_	_	_	0	-0.846355	0.610268	-0.846355	2	_	_	_	0	0.559663	1.09553	0.559663	2	_	_	_	0	0.444083	0.185938	0.444083	2	_	_	_	0	0.21166	0.527165	0.21166	2	_	_	_	0	1.14969	2.16245	1.14969	2	_	_	_	0
YBR220C	_	-0.539243	0.264037	-0.572214	8	-0.149186	0	-0.149186	1	-0.530291	0.659511	-0.620442	5	0.499236	0	0.499236	1	-0.366179	0.139502	-0.357085	4	0.0576739	0	0.0576739	1	0.117998	1.454	0.230607	5	0.458093	0	0.458093	1	0.134069	1.24413	0.105696	5	1.27291	0	1.27291	1	-0.173358	0.278535	-0.280366	5	0.619985	0	0.619985	1
YBR221C	PDB1	-0.158335	0.125827	-0.154472	4	-0.0851548	0	-0.0851548	1	0.0703973	0.401949	0.288539	3	-0.706898	0	-0.706898	1	-0.217297	0.545952	-0.161193	3	0.0664387	0	0.0664387	1	0.605452	0.929749	0.574816	3	1.9167	0	1.9167	1	0.414293	1.61232	1.33483	3	0.81714	0	0.81714	1	0.0609053	0.959821	-0.369823	3	0.798845	0	0.798845	1
YBR221W-A	_	_	_	_	0	0.781171	0	0.781171	1	-0.638951	0	-0.638951	1	_	_	_	0	0.363183	0	0.363183	1	_	_	_	0	-0.4844	0	-0.4844	1	_	_	_	0	0.243424	0	0.243424	1	_	_	_	0	0.279376	0	0.279376	1	_	_	_	0
YBR222C	PCS60|FAT2	-0.399163	0.650843	-0.630683	5	2.17904	0	2.17904	1	-0.309829	0.642373	-0.29323	5	-0.711191	0	-0.711191	1	-0.38845	0.274516	-0.27045	5	0.401876	0	0.401876	1	0.643359	0.586907	0.973348	5	0.467376	0	0.467376	1	0.477803	0.908122	0.755324	5	0.700504	0	0.700504	1	0.23336	0.362614	0.208074	5	0.110749	0	0.110749	1
YBR223C	TDP1	0.259477	0.781461	0.262016	5	_	_	_	0	-0.930269	0.210759	-0.936	5	_	_	_	0	-0.707069	0.223397	-0.719851	5	_	_	_	0	0.338253	0.593317	0.169523	5	_	_	_	0	0.528695	1.28382	0.168016	5	_	_	_	0	-0.349103	1.06616	-0.152066	5	_	_	_	0
YBR223W-A	_	_	_	_	0	_	_	_	0	_	_	_	0	_	_	_	0	_	_	_	0	_	_	_	0	_	_	_	0	_	_	_	0	_	_	_	0	_	_	_	0	_	_	_	0	_	_	_	0
YBR224W	_	-0.578698	0.522896	-0.578698	2	_	_	_	0	-0.197851	1.0439	-0.197851	2	-1.23894	0	-1.23894	1	-0.899491	0.254049	-0.899491	2	-0.37029	0	-0.37029	1	0.439957	0.417054	0.439957	2	-0.450134	0	-0.450134	1	0.239422	0.100983	0.239422	2	-0.893236	0	-0.893236	1	-1.02144	1.00852	-1.02144	2	-1.13087	0	-1.13087	1
YBR225W	_	-0.74006	0.490115	-0.585861	9	_	_	_	0	0.0534625	0.601199	-0.12978	10	_	_	_	0	-0.676945	0.310697	-0.594699	9	_	_	_	0	-0.140615	0.855943	0.031341	10	_	_	_	0	-0.298383	0.857614	-0.0399609	10	_	_	_	0	-0.471032	1.03611	-0.758545	10	_	_	_	0
YBR226C	_	-0.130191	0.271469	-0.255228	3	_	_	_	0	0.834936	0.520959	0.834936	2	_	_	_	0	0.07061	0.65546	0.07061	2	_	_	_	0	-0.716873	0.841241	-0.716873	2	_	_	_	0	-0.464396	0.363855	-0.464396	2	_	_	_	0	-0.225156	0.0768328	-0.225156	2	_	_	_	0
YBR227C	MCX1	-0.834585	0.512732	-0.898045	5	_	_	_	0	0.405115	0.855415	0.187482	4	-1.66826	0	-1.66826	1	-0.134759	0.439663	-0.160451	4	-0.11697	0	-0.11697	1	-0.348294	1.27482	0.103398	4	-0.355988	0	-0.355988	1	-0.738367	0.603718	-0.719415	4	-0.101551	0	-0.101551	1	-0.695688	1.03715	-0.569616	4	0.22689	0	0.22689	1
YBR228W	SLX1	-0.626029	0.716453	-0.434467	4	-1.08551	0	-1.08551	1	0.162187	0.762545	0.137432	4	_	_	_	0	-0.46528	0.554427	-0.567531	4	_	_	_	0	0.000369752	0.309736	-0.0248715	4	_	_	_	0	-0.385993	0.284074	-0.44192	4	_	_	_	0	-0.385599	0.228601	-0.38465	4	_	_	_	0
YBR229C	ROT2|GLS2	-0.465986	0.357943	-0.568586	10	_	_	_	0	-0.190001	0.908192	-0.0915723	11	-0.423285	0	-0.423285	1	-0.367317	0.735918	-0.564577	10	-0.491899	0	-0.491899	1	0.498486	0.85314	0.348705	11	0.627132	0	0.627132	1	-0.127105	1.16298	0.0582258	11	0.839491	0	0.839491	1	-0.0175206	0.710876	-0.119001	11	1.87332	0	1.87332	1
YBR230C	OM14	0.210953	0.364721	0.210953	2	1.64017	0	1.64017	1	-2.18416	0.705495	-2.18416	2	_	_	_	0	-0.759378	0	-0.759378	1	_	_	_	0	-0.315389	0.816563	-0.315389	2	_	_	_	0	-0.697114	0.273798	-0.697114	2	_	_	_	0	-0.517215	0.73332	-0.517215	2	_	_	_	0
YBR230W-A	_	1.16598	0	1.16598	1	0.903452	0	0.903452	1	-0.514658	0	-0.514658	1	_	_	_	0	1.36866	0	1.36866	1	_	_	_	0	-1.55055	0	-1.55055	1	_	_	_	0	-0.640835	0	-0.640835	1	_	_	_	0	-1.06645	0	-1.06645	1	_	_	_	0
LSR1	LSR1|snR20	1.5986	0	1.5986	1	2.07505	0	2.07505	1	2.42185	0.215437	2.32889	3	_	_	_	0	3.07014	0.423173	2.95189	3	_	_	_	0	-0.781222	0.545905	-0.888662	3	_	_	_	0	-0.106568	0.755147	0.24438	3	_	_	_	0	-0.141265	0.140265	-0.149095	3	_	_	_	0
YBR231C	SWC5|AOR1	0.0165728	0.451459	-0.0899226	3	0.219383	0	0.219383	1	-0.248438	0.26859	-0.313664	4	_	_	_	0	-0.137856	0.0531305	-0.12442	4	_	_	_	0	0.0599917	0.548966	-0.133487	4	_	_	_	0	-0.0124755	0.489733	0.156161	4	_	_	_	0	0.202215	0.41695	0.0254731	4	_	_	_	0
YBR232C	_	-0.651723	0.0716115	-0.651723	2	_	_	_	0	-1.04768	0	-1.04768	1	_	_	_	0	-0.268187	0	-0.268187	1	_	_	_	0	1.44064	0	1.44064	1	_	_	_	0	1.94947	0	1.94947	1	_	_	_	0	0.747844	0	0.747844	1	_	_	_	0
YBR233W	PBP2|HEK1	-0.814299	0.324697	-0.836226	4	_	_	_	0	-0.571485	0.341967	-0.478844	4	_	_	_	0	-0.394239	0.189332	-0.319718	4	_	_	_	0	0.685996	0.514521	0.509951	4	_	_	_	0	0.777951	1.23592	1.03546	4	_	_	_	0	0.281907	0.340958	0.198089	4	_	_	_	0
YBR233W-A	DAD3	-0.689393	0	-0.689393	1	-0.622184	0	-0.622184	1	-0.878516	0.718935	-0.878516	2	_	_	_	0	-0.0987546	0.0792036	-0.0987546	2	_	_	_	0	-0.207119	0.208669	-0.207119	2	_	_	_	0	-0.331803	0.18659	-0.331803	2	_	_	_	0	-0.383303	0.856639	-0.383303	2	_	_	_	0
YBR234C	ARC40	-0.891494	0.663976	-0.971821	4	-0.710905	0	-0.710905	1	0.0278265	1.25827	0.153983	4	-0.594624	0	-0.594624	1	-0.198282	0.919531	-0.593151	4	-0.630844	0	-0.630844	1	-0.439562	0.674643	-0.272758	4	-0.919605	0	-0.919605	1	-0.351849	0.74491	-0.11844	4	1.70638	0	1.70638	1	-0.962548	0.5894	-1.04372	4	1.05665	0	1.05665	1
YBR235W	_	-0.912521	0.474636	-0.813976	11	-1.79989	0	-1.79989	1	-0.354954	0.727786	-0.457545	13	_	_	_	0	-0.458607	0.29397	-0.454955	12	_	_	_	0	-0.4409	0.952211	-0.575796	13	_	_	_	0	-0.0805865	0.680406	0.0974401	13	_	_	_	0	-0.178859	0.95276	-0.167086	13	_	_	_	0
YBR236C	ABD1	-0.626467	0.586649	-0.533807	4	-0.739696	0	-0.739696	1	0.571876	0.174593	0.53399	5	-0.441872	0	-0.441872	1	0.115421	0.61803	-0.112102	5	-0.413622	0	-0.413622	1	0.339181	0.184184	0.45179	5	0.780127	0	0.780127	1	0.442627	0.969031	0.979535	5	0.216291	0	0.216291	1	0.18347	0.687359	0.00957324	5	-0.21198	0	-0.21198	1
YBR237W	PRP5|RNA5	-0.660746	0.548648	-0.815278	8	-1.16013	0	-1.16013	1	0.642924	0.676433	0.535356	8	-0.407417	0	-0.407417	1	-0.623632	0.257411	-0.695911	7	-0.0875214	0	-0.0875214	1	0.077296	0.991176	-0.0145574	8	0.863443	0	0.863443	1	-0.217929	0.889135	-0.165431	8	0.705538	0	0.705538	1	0.21575	0.664951	0.121945	8	-0.62235	0	-0.62235	1
YBR238C	_	-0.321993	0.532039	-0.313109	7	_	_	_	0	0.339572	0.494463	0.473547	7	-0.168325	0	-0.168325	1	-0.014292	0.32274	-0.105542	7	0.452362	0	0.452362	1	-0.311718	0.65901	-0.223622	7	1.71655	0	1.71655	1	-0.227881	0.81448	-0.152696	7	0.997053	0	0.997053	1	0.0852526	0.588302	0.191679	7	1.40117	0	1.40117	1
YBR239C	_	-0.61856	0.533266	-0.355351	5	-0.381654	0	-0.381654	1	0.114419	0.46909	0.25887	5	0.0413573	0	0.0413573	1	0.420875	0.533567	0.389649	5	0.542969	0	0.542969	1	0.372713	1.14891	0.0581294	5	-0.713148	0	-0.713148	1	0.169788	0.746418	0.133634	5	-1.23383	0	-1.23383	1	-0.0420992	1.12912	-0.214951	5	0.957899	0	0.957899	1
YBR240C	THI2|PHO6	-1.30765	0.558064	-1.12135	5	-0.0544754	0	-0.0544754	1	-1.91055	0.813518	-2.27454	5	-1.19706	0	-1.19706	1	-1.64172	0.494039	-1.54864	4	-1.35104	0	-1.35104	1	-0.29267	0.654645	-0.583933	5	-0.279949	0	-0.279949	1	-0.164697	0.488406	-0.221459	5	-0.390549	0	-0.390549	1	-0.843386	0.510803	-0.985407	5	-1.02909	0	-1.02909	1
YBR241C	_	-0.657576	0.987728	-0.158122	5	_	_	_	0	-1.70857	0.510216	-1.8487	4	-1.81084	0	-1.81084	1	-1.61169	0.438517	-1.62149	4	-0.924594	0	-0.924594	1	0.579041	0.668103	0.720104	4	0.0658651	0	0.0658651	1	0.335017	0.860844	0.337684	4	0.0616489	0	0.0616489	1	-0.7024	1.59057	-0.183563	4	0.32702	0	0.32702	1
ARS222	ARSII-704	-0.153504	0.208256	-0.153504	2	-0.217201	0	-0.217201	1	0.153086	0	0.153086	1	-0.853069	0	-0.853069	1	0.470714	0	0.470714	1	-1.27842	0	-1.27842	1	0.666842	0	0.666842	1	0.59258	0	0.59258	1	-0.44114	0	-0.44114	1	1.78194	0	1.78194	1	-0.0251424	0	-0.0251424	1	-1.51472	0	-1.51472	1
YBR242W	_	-0.177738	0.274285	-0.024579	3	_	_	_	0	0.270537	0.595832	0.270537	2	_	_	_	0	0.404573	0.521213	0.404573	2	_	_	_	0	-0.40352	0.416243	-0.40352	2	_	_	_	0	-0.778362	0.193425	-0.778362	2	_	_	_	0	-0.251536	0.0676128	-0.251536	2	_	_	_	0
YBR243C	ALG7|TUR1	-0.468921	0.461457	-0.551266	6	0.667413	0	0.667413	1	-0.126913	0.83369	-0.0542948	5	-0.520823	0	-0.520823	1	-0.136136	0.978738	-0.518073	4	-0.127414	0	-0.127414	1	-0.221043	0.611499	-0.0353865	5	-0.39948	0	-0.39948	1	-0.808867	0.370807	-0.678237	5	-0.096064	0	-0.096064	1	-0.591332	0.829679	-0.851496	5	-0.458675	0	-0.458675	1
YBR244W	GPX2|AMI1	-0.68793	0.00096099	-0.68793	2	-1.57783	0	-1.57783	1	-0.644038	1.3537	-0.644038	2	_	_	_	0	0.382187	0.817874	0.382187	2	_	_	_	0	-0.498152	0.462799	-0.498152	2	_	_	_	0	0.717647	1.89819	0.717647	2	_	_	_	0	0.697942	0.670603	0.697942	2	_	_	_	0
YBR245C	ISW1|SGN2	-0.524333	0.306759	-0.468211	12	_	_	_	0	0.705424	0.86861	0.401113	12	0.110189	0	0.110189	1	-0.13956	0.465435	-0.10128	11	-0.180003	0	-0.180003	1	-0.328593	0.51026	-0.450507	12	-1.4921	0	-1.4921	1	-0.0181562	0.93079	-0.113028	12	0.451124	0	0.451124	1	-0.195181	0.764822	-0.266721	12	-1.14875	0	-1.14875	1
YBR246W	_	-0.461755	0.324741	-0.429458	4	_	_	_	0	-0.121276	0.966085	0.343538	4	_	_	_	0	-0.54218	0.343691	-0.557104	3	_	_	_	0	0.0910215	0.910151	-0.0393976	4	_	_	_	0	-0.560708	0.324836	-0.665501	4	_	_	_	0	0.336992	0.714157	0.435321	4	_	_	_	0
YBR247C	ENP1|MEG1	-0.672137	0.305228	-0.704272	5	-0.372602	0	-0.372602	1	0.881579	0.133744	0.861905	3	0.799563	0	0.799563	1	0.902708	0.0772925	0.86371	3	1.47349	0	1.47349	1	-0.10501	1.18541	-0.545369	3	1.89349	0	1.89349	1	-0.276228	0.252631	-0.245974	3	-0.31655	0	-0.31655	1	-0.117332	0.444269	-0.063159	3	0.12907	0	0.12907	1
YBR248C	HIS7	-0.173182	0.360477	-0.123481	6	1.18095	0	1.18095	1	0.806996	0.140499	0.794093	6	0.466563	0	0.466563	1	0.508996	0.668004	0.71879	6	1.08165	0	1.08165	1	-0.416498	0.826457	-0.407044	6	0.44245	0	0.44245	1	0.153946	0.612139	0.0781097	6	-0.0548361	0	-0.0548361	1	0.287555	1.05139	0.16285	6	1.0078	0	1.0078	1
YBR249C	ARO4	0.668979	0.7058	0.717392	4	0.949816	0	0.949816	1	0.621911	0.922455	0.728611	5	_	_	_	0	1.13515	0.571916	1.24982	5	_	_	_	0	0.724224	0.230396	0.755201	5	_	_	_	0	0.955504	0.925852	0.672163	5	_	_	_	0	0.868958	1.24825	1.01693	5	_	_	_	0
YBR250W	SPO23	-1.37295	0.384546	-1.20274	5	0.138377	0	0.138377	1	-1.29385	0.495406	-1.2955	6	-2.26556	0	-2.26556	1	-1.11855	0.323329	-1.13384	6	-0.393236	0	-0.393236	1	-0.952639	0.823903	-0.765091	6	-0.552761	0	-0.552761	1	-0.565645	0.581046	-0.464749	6	-1.38374	0	-1.38374	1	-0.953543	0.662807	-0.881755	6	-0.934571	0	-0.934571	1
YBR251W	MRPS5	-0.332103	0.396222	-0.129124	3	-0.756809	0	-0.756809	1	-0.388709	1.01593	-0.04015	4	-1.09598	0	-1.09598	1	-0.0576962	0.326118	-0.156011	4	-0.945426	0	-0.945426	1	-0.392805	0.829863	-0.252645	4	-1.15104	0	-1.15104	1	-0.100757	0.980818	0.060063	4	0.858217	0	0.858217	1	-0.94721	0.529404	-0.933526	4	-0.858593	0	-0.858593	1
YBR252W	DUT1	-0.537872	0.426235	-0.537872	2	_	_	_	0	-0.564968	0.520562	-0.564968	2	_	_	_	0	0.363537	0.0335982	0.363537	2	_	_	_	0	0.634553	0.334073	0.634553	2	_	_	_	0	1.44558	0.922201	1.44558	2	_	_	_	0	-0.2111	1.88406	-0.2111	2	_	_	_	0
YBR253W	SRB6|MED22	-0.295086	0.27236	-0.295086	2	1.00109	0	1.00109	1	-1.31519	0.779758	-1.31519	2	-1.45949	0	-1.45949	1	0.0894478	0.214008	0.0894478	2	1.3058	0	1.3058	1	0.190152	1.56943	0.190152	2	1.07787	0	1.07787	1	-0.64977	1.13011	-0.64977	2	0.89864	0	0.89864	1	0.157293	0.447226	0.157293	2	-0.0197507	0	-0.0197507	1
YBR254C	TRS20	-0.636015	0.314965	-0.636015	2	_	_	_	0	-1.15993	0.790838	-1.23085	3	_	_	_	0	0.0843683	0.705888	-0.116992	3	_	_	_	0	-0.878881	0.595221	-1.18657	3	_	_	_	0	-0.365262	0.614802	-0.588432	3	_	_	_	0	-0.471017	1.55127	-1.20371	3	_	_	_	0
YBR255W	_	-0.771436	0.486784	-0.485922	7	-0.115581	0	-0.115581	1	0.178402	0.565486	0.412142	7	-0.147189	0	-0.147189	1	-0.455523	0.436934	-0.572873	6	-0.676885	0	-0.676885	1	-0.0283877	0.734967	-0.101283	7	-0.247746	0	-0.247746	1	0.619616	1.00069	0.657615	7	-0.397697	0	-0.397697	1	-0.0570768	0.967737	-0.08258	7	-0.654205	0	-0.654205	1
YBR255C-A	_	-0.220978	0.305372	-0.220978	2	_	_	_	0	-1.38347	0	-1.38347	1	-0.803318	0	-0.803318	1	0.743952	0	0.743952	1	0.956226	0	0.956226	1	1.1225	0	1.1225	1	-0.23577	0	-0.23577	1	0.291347	0	0.291347	1	0.628318	0	0.628318	1	-0.494491	0	-0.494491	1	-1.27403	0	-1.27403	1
YBR256C	RIB5	0.168588	0.481949	0.00352079	3	1.56561	0.467631	1.56561	2	-1.10923	0.595139	-1.11843	4	-1.16763	0	-1.16763	1	0.432472	0.792133	0.603785	4	-1.00072	0	-1.00072	1	-0.0342835	0.549166	0.201039	4	-0.609604	0	-0.609604	1	-0.05096	0.70453	-0.160826	4	0.151353	0	0.151353	1	0.179328	0.532576	0.081563	4	1.27326	0	1.27326	1
YBR257W	POP4	-0.104088	0.284816	-0.153677	4	0.49096	0	0.49096	1	0.017143	0.252771	-0.0337961	3	-0.600503	0	-0.600503	1	0.229518	0.878408	-0.0357214	3	-1.1927	0	-1.1927	1	-0.867363	0.881359	-0.683122	3	-1.58298	0	-1.58298	1	-1.0628	1.24839	-1.23524	3	-0.715589	0	-0.715589	1	-0.544667	0.5702	-0.253297	3	-0.706031	0	-0.706031	1
YBR258C	SHG1|CPS15	-0.57651	0.42928	-0.57651	2	-0.1455	0	-0.1455	1	-0.553874	0.144525	-0.553874	2	_	_	_	0	0.934811	0.0165647	0.934811	2	_	_	_	0	-0.137211	0.671063	-0.137211	2	_	_	_	0	0.143023	0.278106	0.143023	2	_	_	_	0	-0.775626	1.58863	-0.775626	2	_	_	_	0
YBR259W	_	-0.740318	0.392004	-0.703535	7	-1.25459	0	-1.25459	1	0.11388	0.580302	0.335181	7	-0.362803	0	-0.362803	1	-0.134594	0.650832	-0.413074	7	-0.459354	0	-0.459354	1	0.227995	0.550452	-0.00965814	7	0.328592	0	0.328592	1	0.17054	0.995739	-0.250152	7	0.38981	0	0.38981	1	-0.356227	0.820078	-0.565738	7	0.363772	0	0.363772	1
YBR260C	RGD1	-0.835351	0.463932	-0.747711	7	_	_	_	0	0.108981	0.537031	0.177721	7	-1.2195	0	-1.2195	1	-0.351341	0.657525	-0.285671	7	0.381044	0	0.381044	1	0.0398337	0.594659	0.316501	7	-1.46592	0	-1.46592	1	0.327656	0.479294	0.356436	7	0.0538966	0	0.0538966	1	-0.0644006	0.959639	-0.325865	7	-0.0403821	0	-0.0403821	1
YBR261C	_	-0.890308	0.481602	-1.0435	3	_	_	_	0	-1.28957	0.198789	-1.28957	2	_	_	_	0	-0.264821	0.136226	-0.264821	2	_	_	_	0	0.481988	0.132171	0.481988	2	_	_	_	0	0.032125	1.24053	0.032125	2	_	_	_	0	-0.715247	0.273525	-0.715247	2	_	_	_	0
YBR262C	AIM5|FMP51	0.401571	0.637129	0.401571	2	_	_	_	0	-1.49065	0	-1.49065	1	_	_	_	0	-0.0713632	0	-0.0713632	1	_	_	_	0	0.848431	0	0.848431	1	_	_	_	0	0.352509	0	0.352509	1	_	_	_	0	0.910749	0	0.910749	1	_	_	_	0
YBR263W	SHM1|TMP3|SHMT1	-0.624113	0.493732	-0.404917	5	_	_	_	0	0.220573	0.413091	0.115496	5	-0.743018	0	-0.743018	1	-0.28121	0.461067	-0.252246	5	-0.200937	0	-0.200937	1	0.385721	0.497399	0.561522	5	0.0885565	0	0.0885565	1	0.0197172	0.683143	-0.0159742	5	1.3224	0	1.3224	1	-0.0326358	0.459491	-0.251042	5	0.0865418	0	0.0865418	1
YBR264C	YPT10	-0.467036	0.337327	-0.467036	2	_	_	_	0	-0.05275	1.5226	-0.05275	2	-1.03671	0	-1.03671	1	0.526358	1.23389	0.526358	2	-0.439722	0	-0.439722	1	0.290401	0.0533625	0.290401	2	-2.15514	0	-2.15514	1	-0.08066	0.468149	-0.08066	2	-0.0264951	0	-0.0264951	1	0.019064	0.54281	0.019064	2	1.75432	0	1.75432	1
YBR265W	TSC10	-0.0281107	0.677711	0.261486	3	-0.911819	0	-0.911819	1	0.315467	0.277304	0.383163	3	_	_	_	0	0.0192631	0.207107	-0.0441776	3	_	_	_	0	0.163355	0.854092	-0.187866	3	_	_	_	0	0.544185	0.633193	0.581049	3	_	_	_	0	-0.135377	0.831638	0.24532	3	_	_	_	0
YBR267W	REI1	-0.194053	0.235973	-0.132257	4	_	_	_	0	0.744954	0.351515	0.770545	4	0.526316	0	0.526316	1	0.420408	0.320992	0.295601	4	0.993102	0	0.993102	1	0.497474	0.609226	0.695235	4	0.144425	0	0.144425	1	0.585063	0.737753	0.414401	4	1.22595	0	1.22595	1	0.338505	0.325002	0.33354	4	-0.969177	0	-0.969177	1
YBR266C	SLM6	-0.519435	0	-0.519435	1	_	_	_	0	0.910972	0.322848	0.910972	2	_	_	_	0	0.295601	0.114611	0.295601	2	_	_	_	0	0.102137	0.687026	0.102137	2	_	_	_	0	0.161547	0.390658	0.161547	2	_	_	_	0	0.525796	0.304064	0.525796	2	_	_	_	0
YBR268W	MRPL37	-0.879112	0	-0.879112	1	-0.214944	0.351691	-0.214944	2	_	_	_	0	-1.16549	0	-1.16549	1	_	_	_	0	1.50082	0	1.50082	1	_	_	_	0	0.869231	0	0.869231	1	_	_	_	0	0.845934	0	0.845934	1	_	_	_	0	-0.445361	0	-0.445361	1
ARS224	ARSII-742	0.2502	0	0.2502	1	_	_	_	0	-0.816429	0	-0.816429	1	_	_	_	0	0.531461	0	0.531461	1	_	_	_	0	-0.00707958	0	-0.00707958	1	_	_	_	0	0.0241461	0	0.0241461	1	_	_	_	0	-0.548023	0	-0.548023	1	_	_	_	0
YBR269C	FMP21	-0.056364	0.156774	-0.056364	2	_	_	_	0	-0.614277	0	-0.614277	1	0.104284	0	0.104284	1	-0.161433	0	-0.161433	1	-0.0788823	0	-0.0788823	1	-0.244365	0	-0.244365	1	0.164481	0	0.164481	1	-0.985206	0	-0.985206	1	0.563179	0	0.563179	1	0.701905	0	0.701905	1	0.361296	0	0.361296	1
YBR270C	BIT2	-1.00914	0.267412	-0.854122	5	-0.575796	0	-0.575796	1	-0.371999	0.326623	-0.475839	4	-1.62392	0	-1.62392	1	-0.5745	0.210334	-0.586712	3	-0.273238	0	-0.273238	1	-0.989884	0.730316	-1.14357	4	-0.157897	0	-0.157897	1	-0.551269	0.573049	-0.454756	4	0.356134	0	0.356134	1	-0.447329	0.733555	-0.215391	4	0.296871	0	0.296871	1
YBR271W	_	-0.998615	0.477138	-1.13458	4	_	_	_	0	-0.0576799	0.129872	-0.0492482	4	-1.10405	0.318282	-1.10405	2	-0.10032	0.146582	-0.131842	4	-0.20056	0.258683	-0.20056	2	-0.204814	1.48918	-0.207033	4	-0.823052	0.824385	-0.823052	2	0.431478	0.924572	0.459983	4	0.994661	0.504703	0.994661	2	-0.201127	0.484954	-0.237314	4	0.248484	0.945765	0.248484	2
YBR272C	HSM3	-0.904678	0.35852	-0.839358	5	-1.43249	0	-1.43249	1	-0.0506725	0.350786	0.11664	4	_	_	_	0	-0.807848	0.67886	-0.618509	4	_	_	_	0	-0.428418	1.14837	-0.35662	4	_	_	_	0	0.0563633	0.272881	0.0250521	4	_	_	_	0	-0.508232	0.981636	-0.564034	4	_	_	_	0
YBR273C	UBX7|CUI3	-1.31746	0.165229	-1.32771	4	-1.08355	0	-1.08355	1	-0.505816	0.349696	-0.504356	4	_	_	_	0	-0.586106	0.107596	-0.614949	4	_	_	_	0	0.21237	1.09512	0.022975	4	_	_	_	0	0.506522	1.95422	0.919884	4	_	_	_	0	-0.791637	1.0561	-0.972587	4	_	_	_	0
YBR274W	CHK1	-0.907505	0.545071	-1.18038	6	_	_	_	0	-0.748784	0.780093	-1.00498	6	_	_	_	0	-0.513798	0.454147	-0.687106	6	_	_	_	0	-0.124376	0.582102	0.0190498	6	_	_	_	0	0.355748	0.658259	0.330536	6	_	_	_	0	-0.463536	0.551527	-0.378653	6	_	_	_	0
YBR275C	RIF1	-0.963763	0.521738	-1.11621	19	-0.671842	0	-0.671842	1	0.588598	0.649624	0.596436	21	-0.364611	0	-0.364611	1	0.0409863	0.483296	-0.0573761	21	-1.1867	0	-1.1867	1	-0.227242	0.557825	-0.259263	21	-1.24112	0	-1.24112	1	-0.263015	0.828235	-0.314687	21	-1.11996	0	-1.11996	1	-0.00950937	0.752679	-0.11405	21	0.580153	0	0.580153	1
ARS225	ARSII-757	-0.195343	0	-0.195343	1	-0.246752	0	-0.246752	1	-1.43908	0	-1.43908	1	_	_	_	0	0.895581	0	0.895581	1	_	_	_	0	-1.26702	0	-1.26702	1	_	_	_	0	0.599524	0	0.599524	1	_	_	_	0	-0.126428	0	-0.126428	1	_	_	_	0
YBR276C	PPS1	-0.803842	0.49959	-0.857255	8	-1.14426	0	-1.14426	1	0.167654	0.760378	0.103484	8	-1.671	0	-1.671	1	-0.237515	0.281594	-0.23066	7	-0.930491	0	-0.930491	1	-0.462297	0.887558	-0.419535	8	-1.0895	0	-1.0895	1	-0.282609	0.681789	-0.324529	8	0.736547	0	0.736547	1	-0.539729	0.651468	-0.464837	8	0.322399	0	0.322399	1
YBR277C	_	-0.413531	0	-0.413531	1	_	_	_	0	-0.322982	0.129947	-0.322982	2	_	_	_	0	-0.168536	0.0603523	-0.168536	2	_	_	_	0	0.46007	0.134804	0.46007	2	_	_	_	0	0.244103	0.382257	0.244103	2	_	_	_	0	-0.547225	0.724254	-0.547225	2	_	_	_	0
YBR278W	DPB3	-0.034276	0.536348	-0.034276	2	_	_	_	0	-0.17756	0.268116	-0.231096	3	_	_	_	0	-0.355012	0.325794	-0.211211	3	_	_	_	0	0.432346	0.106733	0.376897	3	_	_	_	0	0.300139	0.287194	0.412211	3	_	_	_	0	-0.638947	0.5362	-0.822392	3	_	_	_	0
YBR279W	PAF1	-0.0328247	0.708848	-0.0610627	5	0.345164	0	0.345164	1	1.08604	0.842601	1.21023	5	_	_	_	0	-0.038935	0.239864	-0.154691	5	_	_	_	0	0.546957	0.824729	0.675495	5	_	_	_	0	0.554953	0.545367	0.367611	5	_	_	_	0	-0.469745	0.437948	-0.282786	5	_	_	_	0
YBR280C	SAF1	-0.996113	0.39363	-0.962007	7	_	_	_	0	-0.524844	0.497206	-0.315432	5	-0.215696	0	-0.215696	1	-1.03675	0.396608	-0.916195	5	0.0519831	0	0.0519831	1	-0.206626	0.615105	-0.0373347	5	0.889344	0	0.889344	1	-0.378346	0.562814	-0.545191	5	1.20521	0	1.20521	1	-0.351514	0.594044	-0.158338	5	0.100626	0	0.100626	1
YBR281C	DUG2	-0.452681	0.436898	-0.375642	8	-0.713047	0	-0.713047	1	0.235999	0.508261	0.271539	10	-0.589421	0	-0.589421	1	-0.276046	0.203861	-0.271101	7	-1.34294	0	-1.34294	1	-0.583533	0.669254	-0.819499	10	-0.56892	0	-0.56892	1	-0.541143	0.619948	-0.515113	10	-0.958929	0	-0.958929	1	-0.565177	0.992162	-0.328891	10	-0.428141	0	-0.428141	1
YBR282W	MRPL27	-0.221934	0.0633059	-0.221934	2	_	_	_	0	0.261029	0.656607	0.261029	2	-0.2583	0.0788113	-0.2583	2	0.964372	1.20414	0.964372	2	-0.636774	0.776016	-0.636774	2	-0.872303	0.0636544	-0.872303	2	0.0989565	0.787715	0.0989565	2	0.0339875	0.0851082	0.0339875	2	-0.154936	0.378982	-0.154936	2	-1.16457	0.336004	-1.16457	2	0.468551	0.291965	0.468551	2
YBR283C	SSH1	0.225458	0.54926	0.24663	5	0.367851	0	0.367851	1	1.52076	0.538008	1.42559	5	0.195163	0	0.195163	1	0.484536	0.326597	0.392311	5	0.757219	0	0.757219	1	0.103375	0.648873	0.195825	5	1.65094	0	1.65094	1	-0.28251	0.574644	-0.204293	5	0.744803	0	0.744803	1	-0.169089	0.582618	-0.219462	5	1.03586	0	1.03586	1
YBR284W	_	-0.751167	0.779896	-0.970227	8	0.621187	0	0.621187	1	-1.22033	0.526869	-1.09686	7	-1.77303	0	-1.77303	1	-1.01543	0.336744	-1.0462	7	-1.26085	0	-1.26085	1	-0.0457254	0.670035	-0.347794	7	0.243786	0	0.243786	1	-0.722839	1.00981	-1.13743	7	-0.551836	0	-0.551836	1	-0.200387	0.531006	-0.386658	7	-1.02188	0	-1.02188	1
YBR285W	_	-1.37017	0.322766	-1.37017	2	0.0287876	0	0.0287876	1	-1.02334	0.146311	-1.02334	2	-0.635647	0	-0.635647	1	-1.37446	0.169628	-1.37446	2	-1.29415	0	-1.29415	1	-0.75449	0.0519038	-0.75449	2	0.440788	0	0.440788	1	-0.453171	0.167226	-0.453171	2	-1.3997	0	-1.3997	1	-0.501809	0.282746	-0.501809	2	-0.860078	0	-0.860078	1
YBR286W	APE3|APY1	-0.0155642	0.538503	-0.0959571	5	0.591958	0	0.591958	1	0.306316	0.418187	0.459579	4	-0.0912471	0	-0.0912471	1	0.655784	0.601657	0.411926	4	-0.861664	0	-0.861664	1	0.250834	0.369031	0.267193	4	0.675781	0	0.675781	1	0.501689	0.842912	0.404636	4	0.260137	0	0.260137	1	0.00140323	0.77198	0.09672	4	0.638306	0	0.638306	1
YBR287W	ZSP1	0.626825	0.382061	0.500116	4	-0.322483	0	-0.322483	1	1.05856	0.350725	1.08594	4	-1.12154	0	-1.12154	1	0.261926	0.432202	0.303475	4	1.63374	0	1.63374	1	-0.140592	0.403592	-0.023611	4	0.221152	0	0.221152	1	-0.108699	0.302767	-0.230797	4	1.17168	0	1.17168	1	0.451565	1.27356	0.1623	4	1.01198	0	1.01198	1
YBR288C	APM3|YKS6	-0.0898228	0.643564	-0.132383	6	_	_	_	0	0.99221	0.455664	0.834881	6	-0.0819212	0	-0.0819212	1	0.504066	0.512844	0.380724	6	-0.159342	0	-0.159342	1	-0.59994	1.13002	-0.79056	6	0.618537	0	0.618537	1	-0.153157	0.459598	-0.176858	6	-1.60901	0	-1.60901	1	-0.138788	0.847917	0.145713	6	-1.18303	0	-1.18303	1
YBR289W	SNF5|TYE4|SWI10|HAF4	-0.613756	0.362854	-0.578629	9	_	_	_	0	0.625765	0.540754	0.759866	9	_	_	_	0	-0.53412	0.278241	-0.563789	8	_	_	_	0	0.0696593	1.15032	0.217198	9	_	_	_	0	0.90878	0.463662	1.08132	9	_	_	_	0	-0.34119	0.731624	-0.170827	9	_	_	_	0
YBR290W	BSD2	-0.178007	0.780746	-0.081723	3	_	_	_	0	1.05404	0.818854	1.00763	4	_	_	_	0	0.679794	0.572651	0.623074	4	_	_	_	0	-0.209597	0.57724	-0.255367	4	_	_	_	0	-0.67275	1.00067	-0.949566	4	_	_	_	0	0.312456	1.0353	0.395738	4	_	_	_	0
YBR291C	CTP1	-0.820517	0.154619	-0.7976	3	_	_	_	0	-0.401164	0.866327	-0.401164	2	_	_	_	0	0.242122	0.185427	0.242122	2	_	_	_	0	0.143911	1.34504	0.143911	2	_	_	_	0	0.030942	0.477617	0.030942	2	_	_	_	0	0.188406	0.624195	0.188406	2	_	_	_	0
YBR292C	_	0.449594	0	0.449594	1	-0.818502	0.0515142	-0.818502	2	-0.533986	0	-0.533986	1	-0.835627	0	-0.835627	1	-0.0254825	0	-0.0254825	1	0.464646	0	0.464646	1	1.94598	0	1.94598	1	0.61424	0	0.61424	1	0.396254	0	0.396254	1	-0.0576048	0	-0.0576048	1	0.572176	0	0.572176	1	-0.790042	0	-0.790042	1
YBR293W	VBA2	-0.709828	0.376245	-0.712932	5	-0.814253	0	-0.814253	1	-0.417975	0.772689	-0.58256	6	-1.55177	0	-1.55177	1	0.0793895	0.424684	0.183111	6	0.354327	0	0.354327	1	0.18851	0.706326	0.19932	6	0.82402	0	0.82402	1	-0.257292	0.665282	-0.187933	6	0.396858	0	0.396858	1	-0.0856517	0.728685	-0.264466	6	0.327681	0	0.327681	1
YBR294W	SUL1|SFP2	-0.886618	0.479472	-0.717447	8	-0.898483	0	-0.898483	1	-0.371032	0.85375	-0.424963	9	-0.214799	0	-0.214799	1	-0.693412	0.540105	-0.653408	8	0.0015316	0	0.0015316	1	0.163003	0.732815	0.31971	9	-1.09162	0	-1.09162	1	0.0601944	0.712502	-0.016679	9	-1.1839	0	-1.1839	1	0.0871841	0.986662	-0.14706	9	-0.0404921	0	-0.0404921	1
ARS228	ARSII-792	0.644542	0	0.644542	1	-0.33112	0	-0.33112	1	-0.432611	0	-0.432611	1	-0.570119	0	-0.570119	1	0.234191	0	0.234191	1	0.843998	0	0.843998	1	0.917078	0	0.917078	1	0.458494	0	0.458494	1	-0.392562	0	-0.392562	1	0.871909	0	0.871909	1	-0.167911	0	-0.167911	1	0.629778	0	0.629778	1
YBR295W	PCA1|PAY2|CAD2	-0.545913	0.346118	-0.531699	12	0.779559	0	0.779559	1	-0.26955	0.515994	-0.380532	12	-0.365717	0	-0.365717	1	-0.411886	0.698399	-0.153143	10	-0.75851	0	-0.75851	1	-0.297316	0.648034	-0.196804	12	-1.34025	0	-1.34025	1	-0.133953	1.06964	0.418503	12	-0.0584102	0	-0.0584102	1	-0.218582	0.795172	-0.34933	12	1.13307	0	1.13307	1
YBR296C	PHO89|ITN1	-1.20122	0.696082	-0.949244	6	-0.0402412	0	-0.0402412	1	-0.316299	0.600596	-0.393317	6	-1.07499	0	-1.07499	1	-0.585253	0.300325	-0.586952	6	-0.6104	0	-0.6104	1	0.135295	0.602168	-0.008598	6	-0.52646	0	-0.52646	1	0.0751315	0.61304	0.017451	6	-1.5783	0	-1.5783	1	-0.551471	0.756225	-0.746551	6	-0.726717	0	-0.726717	1
YBR296C-A	_	_	_	_	0	-0.308157	0	-0.308157	1	_	_	_	0	-1.01943	0	-1.01943	1	_	_	_	0	-1.29504	0	-1.29504	1	_	_	_	0	0.12437	0	0.12437	1	_	_	_	0	-0.610229	0	-0.610229	1	_	_	_	0	0.722977	0	0.722977	1
YBR297W	MAL33|MALR|MAL3R	-1.1578	0.658671	-1.52801	5	-0.113761	0	-0.113761	1	-0.923952	0.612572	-0.72793	4	_	_	_	0	-1.15678	0.24077	-1.16642	4	_	_	_	0	-1.5329	0.754241	-1.63152	4	_	_	_	0	0.00798725	0.65804	-0.198756	4	_	_	_	0	-0.62858	0.923443	-0.381514	4	_	_	_	0
YBR298C	MAL31|MALT|MAL3T	-0.563791	0.53036	-0.435423	6	-0.299842	0	-0.299842	1	-0.0135083	0.964226	0.450838	7	-0.708472	0	-0.708472	1	-1.03721	0.444036	-1.0619	7	-0.935519	0	-0.935519	1	0.127939	0.76018	0.108383	7	-0.268546	0	-0.268546	1	-3.04E-05	0.754189	0.370581	7	0.257016	0	0.257016	1	-0.240297	0.699804	-0.104037	7	0.225239	0	0.225239	1
YBR298C-A	_	_	_	_	0	_	_	_	0	_	_	_	0	_	_	_	0	_	_	_	0	_	_	_	0	_	_	_	0	_	_	_	0	_	_	_	0	_	_	_	0	_	_	_	0	_	_	_	0
YBR299W	MAL32|MALS|MAL3S	-1.7582	0	-1.7582	1	_	_	_	0	_	_	_	0	_	_	_	0	_	_	_	0	_	_	_	0	_	_	_	0	_	_	_	0	_	_	_	0	_	_	_	0	_	_	_	0	_	_	_	0
YBR300C	_	_	_	_	0	_	_	_	0	_	_	_	0	_	_	_	0	_	_	_	0	_	_	_	0	_	_	_	0	_	_	_	0	_	_	_	0	_	_	_	0	_	_	_	0	_	_	_	0
YBR301W	DAN3	_	_	_	0	_	_	_	0	_	_	_	0	_	_	_	0	_	_	_	0	_	_	_	0	_	_	_	0	_	_	_	0	_	_	_	0	_	_	_	0	_	_	_	0	_	_	_	0
YBR302C	COS2	_	_	_	0	_	_	_	0	_	_	_	0	_	_	_	0	_	_	_	0	_	_	_	0	_	_	_	0	_	_	_	0	_	_	_	0	_	_	_	0	_	_	_	0	_	_	_	0
TEL02R-XC	_	_	_	_	0	_	_	_	0	_	_	_	0	_	_	_	0	_	_	_	0	_	_	_	0	_	_	_	0	_	_	_	0	_	_	_	0	_	_	_	0	_	_	_	0	_	_	_	0
TEL02R-XR	_	_	_	_	0	_	_	_	0	_	_	_	0	_	_	_	0	_	_	_	0	_	_	_	0	_	_	_	0	_	_	_	0	_	_	_	0	_	_	_	0	_	_	_	0	_	_	_	0
TEL02R-TR	_	_	_	_	0	_	_	_	0	_	_	_	0	_	_	_	0	_	_	_	0	_	_	_	0	_	_	_	0	_	_	_	0	_	_	_	0	_	_	_	0	_	_	_	0	_	_	_	0
TEL03L-TR	_	_	_	_	0	_	_	_	0	_	_	_	0	_	_	_	0	_	_	_	0	_	_	_	0	_	_	_	0	_	_	_	0	_	_	_	0	_	_	_	0	_	_	_	0	_	_	_	0
TEL03L-XR	_	_	_	_	0	_	_	_	0	_	_	_	0	_	_	_	0	_	_	_	0	_	_	_	0	_	_	_	0	_	_	_	0	_	_	_	0	_	_	_	0	_	_	_	0	_	_	_	0
TEL03L-XC	_	_	_	_	0	_	_	_	0	_	_	_	0	_	_	_	0	_	_	_	0	_	_	_	0	_	_	_	0	_	_	_	0	_	_	_	0	_	_	_	0	_	_	_	0	_	_	_	0
ARS300	ARS300	_	_	_	0	_	_	_	0	-1.71405	1.13792	-1.71405	2	_	_	_	0	-2.74304	0.427842	-2.74304	2	_	_	_	0	-3.73766	0.538603	-3.73766	2	_	_	_	0	-1.671	1.10157	-1.671	2	_	_	_	0	-1.81449	1.03875	-1.81449	2	_	_	_	0
YCLWomega1	_	_	_	_	0	_	_	_	0	_	_	_	0	_	_	_	0	_	_	_	0	_	_	_	0	_	_	_	0	_	_	_	0	_	_	_	0	_	_	_	0	_	_	_	0	_	_	_	0
YCL076W	_	_	_	_	0	_	_	_	0	-1.27983	0.419087	-1.19536	3	_	_	_	0	-2.52266	0.162767	-2.44051	3	_	_	_	0	-3.83604	0.472052	-4.09852	3	_	_	_	0	-3.01192	0.511609	-3.1352	3	_	_	_	0	-2.65191	0.667988	-2.54899	3	_	_	_	0
YCL075W	_	_	_	_	0	_	_	_	0	-1.48836	0.539501	-1.30378	3	_	_	_	0	-2.53722	0.0944843	-2.52869	3	_	_	_	0	-3.65609	0.226704	-3.60091	3	_	_	_	0	-1.72754	0.397551	-1.87979	3	_	_	_	0	-1.57647	0.353953	-1.39512	3	_	_	_	0
YCL074W	_	_	_	_	0	_	_	_	0	-2.28675	0.130471	-2.28354	4	_	_	_	0	-2.52752	0.178874	-2.56137	4	_	_	_	0	-3.33467	0.332015	-3.26819	4	_	_	_	0	-2.1242	0.378317	-2.00143	4	_	_	_	0	-2.082	0.587681	-1.88069	4	_	_	_	0
YCLWomega2	_	_	_	_	0	_	_	_	0	_	_	_	0	-1.28936	0	-1.28936	1	_	_	_	0	-1.96266	0	-1.96266	1	_	_	_	0	-3.74044	0	-3.74044	1	_	_	_	0	0.220318	0	0.220318	1	_	_	_	0	-1.35407	0	-1.35407	1
YCL073C	_	_	_	_	0	_	_	_	0	_	_	_	0	-0.869451	0.0255223	-0.869451	2	_	_	_	0	-2.37098	0.526201	-2.37098	2	_	_	_	0	-0.731626	1.12442	-0.731626	2	_	_	_	0	-0.49772	1.04949	-0.49772	2	_	_	_	0	-0.317502	0.531101	-0.317502	2
YCL069W	VBA3	_	_	_	0	-0.597469	0	-0.597469	1	_	_	_	0	_	_	_	0	_	_	_	0	_	_	_	0	_	_	_	0	_	_	_	0	_	_	_	0	_	_	_	0	_	_	_	0	_	_	_	0
ARS301	ARS301|HML-E%20ARS	_	_	_	0	_	_	_	0	-0.788555	0	-0.788555	1	_	_	_	0	-1.96282	0	-1.96282	1	_	_	_	0	-4.08975	0	-4.08975	1	_	_	_	0	-1.79471	0	-1.79471	1	_	_	_	0	-1.46207	0	-1.46207	1	_	_	_	0
YCL068C	_	_	_	_	0	_	_	_	0	_	_	_	0	_	_	_	0	_	_	_	0	_	_	_	0	_	_	_	0	_	_	_	0	_	_	_	0	_	_	_	0	_	_	_	0	_	_	_	0
YCL067C	HMLALPHA2|ALPHA2	-1.16626	1.17876	-0.983911	3	-1.92908	0	-1.92908	1	_	_	_	0	_	_	_	0	_	_	_	0	_	_	_	0	_	_	_	0	_	_	_	0	_	_	_	0	_	_	_	0	_	_	_	0	_	_	_	0
YCL066W	HMLALPHA1|ALPHA1	-1.91825	0.00993486	-1.91825	2	_	_	_	0	_	_	_	0	_	_	_	0	_	_	_	0	_	_	_	0	_	_	_	0	_	_	_	0	_	_	_	0	_	_	_	0	_	_	_	0	_	_	_	0
YCL065W	_	-0.747138	0.860029	-0.747138	2	_	_	_	0	-0.175284	0	-0.175284	1	_	_	_	0	0.609727	0	0.609727	1	_	_	_	0	-1.2327	0	-1.2327	1	_	_	_	0	-0.915537	0	-0.915537	1	_	_	_	0	-0.489155	0	-0.489155	1	_	_	_	0
ARS302	ARS302|HML-I%20ARS	_	_	_	0	-2.18121	0.0837286	-2.18121	2	-0.969506	0	-0.969506	1	-0.744332	0	-0.744332	1	-2.04048	0	-2.04048	1	-1.85745	0	-1.85745	1	-6.60436	0	-6.60436	1	-4.78825	0	-4.78825	1	-3.93926	0	-3.93926	1	-3.04232	0	-3.04232	1	-2.7794	0	-2.7794	1	-2.9516	0	-2.9516	1
ARS303	ARS303	-1.09598	0.581612	-1.09598	2	_	_	_	0	-1.00852	0.257074	-1.00852	2	_	_	_	0	-0.209279	0.535645	-0.209279	2	_	_	_	0	-2.96896	0.403037	-2.96896	2	_	_	_	0	-1.7817	1.11153	-1.7817	2	_	_	_	0	-1.15153	0.324097	-1.15153	2	_	_	_	0
ARS320	ARS320	-0.976793	0.329586	-0.925339	5	_	_	_	0	-0.952515	0.332913	-0.864034	3	_	_	_	0	-0.387679	0.367084	-0.278426	3	_	_	_	0	-2.33568	0.547499	-2.35936	3	_	_	_	0	-1.0414	1.26544	-1.48805	3	_	_	_	0	-0.986194	0.392347	-0.813039	3	_	_	_	0
YCL064C	CHA1	-0.704001	0.298276	-0.81332	4	1.11616	0	1.11616	1	-0.801579	0.887596	-0.996756	4	-0.297132	0	-0.297132	1	-0.64772	0.407774	-0.726028	4	-0.752625	0	-0.752625	1	-1.61106	1.17824	-1.4948	4	-2.10723	0	-2.10723	1	-0.560131	1.20118	-0.55063	4	0.0582258	0	0.0582258	1	-0.967306	0.491939	-1.04463	4	-0.81799	0	-0.81799	1
YCL063W	VAC17|YCL062W	0.725997	0.879247	0.949047	4	_	_	_	0	0.107165	0.664385	0.278991	4	0.443177	0	0.443177	1	-0.614452	0.338981	-0.530164	4	-0.506949	0	-0.506949	1	-0.42028	0.520402	-0.368251	4	-1.73351	0	-1.73351	1	-0.0739777	0.887444	-0.0597694	4	-1.69126	0	-1.69126	1	-1.10098	0.746273	-1.28277	4	-0.331861	0	-0.331861	1
YCL061C	MRC1|YCL060C	-0.597734	0.491239	-0.465769	10	0.891889	0	0.891889	1	0.0557354	0.414135	0.0165142	10	-0.430894	0	-0.430894	1	-0.307147	0.497275	-0.350823	10	-0.199395	0	-0.199395	1	0.264885	0.708993	0.193877	10	1.01042	0	1.01042	1	0.0126285	0.510983	-0.217281	10	-0.133869	0	-0.133869	1	-0.58413	0.76792	-0.677477	10	0.0184309	0	0.0184309	1
YCL059C	KRR1	-0.0510033	0.263634	-0.167036	4	_	_	_	0	1.18346	1.57583	0.856611	3	_	_	_	0	0.417794	1.15551	0.516674	3	_	_	_	0	-0.844922	0.463384	-1.07569	3	_	_	_	0	0.020656	0.116154	0.056917	3	_	_	_	0	-0.028865	0.689119	0.164281	3	_	_	_	0
YCL058C	FYV5	0.711814	0.870397	0.700995	3	_	_	_	0	0.292215	0.074835	0.330317	3	_	_	_	0	0.760194	0.925732	0.475833	3	_	_	_	0	-0.392393	0.611991	-0.45552	3	_	_	_	0	0.147411	0.953492	0.197112	3	_	_	_	0	0.302079	0.479342	0.121147	3	_	_	_	0
YCL058W-A	_	-0.153124	0	-0.153124	1	_	_	_	0	0.335324	0.00708168	0.335324	2	_	_	_	0	1.13529	0.932615	1.13529	2	_	_	_	0	-0.712947	0.364057	-0.712947	2	_	_	_	0	0.12256	1.34707	0.12256	2	_	_	_	0	0.392545	0.640651	0.392545	2	_	_	_	0
YCL057C-A	_	0.00545553	0	0.00545553	1	0.69162	0	0.69162	1	_	_	_	0	-1.52262	0	-1.52262	1	_	_	_	0	0.521108	0	0.521108	1	_	_	_	0	1.21825	0	1.21825	1	_	_	_	0	0.574203	0	0.574203	1	_	_	_	0	-0.414882	0	-0.414882	1
YCL057W	PRD1	0.0623777	0.523289	0.0312752	8	0.937517	0	0.937517	1	0.191325	0.711902	0.303711	8	-1.96583	0	-1.96583	1	-0.677434	0.454064	-0.601053	7	-0.804105	0	-0.804105	1	-0.487437	1.04132	-0.801449	8	0.266305	0	0.266305	1	-0.478685	1.21633	-0.680125	8	1.12436	0	1.12436	1	-0.253332	0.397387	-0.300969	8	2.42305	0	2.42305	1
YCL056C	_	0.561279	0.344362	0.561279	2	0.863158	0.444151	0.863158	2	-0.0292957	0	-0.0292957	1	-0.471969	0.625649	-0.471969	2	1.773	0	1.773	1	-0.069141	0.438317	-0.069141	2	-0.496491	0	-0.496491	1	0.031828	0.213937	0.031828	2	-0.458305	0	-0.458305	1	-0.488006	0.14587	-0.488006	2	-0.0968844	0	-0.0968844	1	0.601332	0.5977	0.601332	2
YCL055W	KAR4	0.706211	0.485861	0.701524	4	1.47501	0	1.47501	1	-0.277776	1.18873	-0.023937	4	_	_	_	0	0.368467	0.728743	0.303236	4	_	_	_	0	-0.244251	1.00437	-0.249407	4	_	_	_	0	0.876365	0.520885	0.892146	4	_	_	_	0	0.513335	0.679147	0.709608	4	_	_	_	0
ARS304	ARS304	2.88538	1.05206	2.72383	3	3.17014	0	3.17014	1	0.11614	0.370657	0.11614	2	-0.345855	0	-0.345855	1	2.35058	0.786183	2.35058	2	2.92707	0	2.92707	1	-0.315161	0.204739	-0.315161	2	-0.666676	0	-0.666676	1	0.0285005	0.44341	0.0285005	2	-0.783849	0	-0.783849	1	0.118891	0.556543	0.118891	2	-0.921587	0	-0.921587	1
YCL054W	SPB1	0.127701	0.564074	0.140795	8	_	_	_	0	0.773507	1.05077	1.24756	8	_	_	_	0	0.392376	0.533016	0.504036	7	_	_	_	0	-0.17119	0.903869	0.0544049	8	_	_	_	0	-0.786752	0.601914	-1.10457	8	_	_	_	0	-0.0312905	0.492434	0.128658	8	_	_	_	0
YCL052C	PBN1	-0.183354	0.569369	-0.364863	4	-0.463131	0.0289737	-0.463131	2	-0.188262	0.781574	0.0721314	5	-1.28301	0	-1.28301	1	-0.765409	0.343851	-0.914572	4	-0.633872	0	-0.633872	1	0.279358	0.914355	0.187516	5	0.184078	0	0.184078	1	-0.0124604	1.06755	0.565243	5	-2.01248	0	-2.01248	1	0.0413074	0.781706	-0.0364759	5	-1.73639	0	-1.73639	1
YCL051W	LRE1	-0.564038	0.885124	-0.220679	6	_	_	_	0	0.328179	1.23735	0.307516	7	_	_	_	0	-0.7697	0.263192	-0.729667	7	_	_	_	0	0.421445	0.334164	0.26281	7	_	_	_	0	-0.217641	0.423729	-0.199159	7	_	_	_	0	-0.688268	0.786153	-0.817605	7	_	_	_	0
YCL050C	APA1|DTP1	0.0141083	0.610562	-0.217638	3	1.17342	0	1.17342	1	-0.0242888	0.656196	0.258961	4	_	_	_	0	0.0193052	0.958337	-0.0281395	4	_	_	_	0	-0.455751	0.808443	-0.541358	4	_	_	_	0	0.0899655	1.01285	0.271338	4	_	_	_	0	-0.452543	1.51806	-0.547116	4	_	_	_	0
ARS305	ARS305	0.447997	0.885566	0.947858	3	-0.487235	0	-0.487235	1	-1.27573	0.384111	-1.32786	3	-2.09171	0	-2.09171	1	-0.30564	0.0378401	-0.30564	2	-0.217781	0	-0.217781	1	-0.208494	0.67033	0.012804	3	-0.0167062	0	-0.0167062	1	-0.215419	0.725389	-0.00479893	3	0.494013	0	0.494013	1	-0.195145	0.263123	-0.252032	3	0.636655	0	0.636655	1
YCL049C	_	-0.592127	0.451886	-0.617301	3	-0.29542	0	-0.29542	1	-2.19355	0.198692	-2.27214	3	-0.872722	0	-0.872722	1	-0.361247	0.540143	-0.321873	3	-0.549607	0	-0.549607	1	-0.662359	0.763396	-0.262243	3	0.462792	0	0.462792	1	-0.663774	0.592839	-0.45458	3	-0.353751	0	-0.353751	1	-0.479893	1.01366	-0.383577	3	-0.547637	0	-0.547637	1
YCL048W-A	_	-0.708602	0	-0.708602	1	-0.206122	0	-0.206122	1	_	_	_	0	-1.50249	0.853962	-1.50249	2	_	_	_	0	-0.726445	0.120526	-0.726445	2	_	_	_	0	-0.565367	0.473496	-0.565367	2	_	_	_	0	-0.570989	0.187551	-0.570989	2	_	_	_	0	-1.53046	0.0725915	-1.53046	2
YCL048W	SPS22	-0.831421	0.604787	-0.869991	5	-0.0515502	0	-0.0515502	1	-1.80948	0.541073	-1.92558	4	-0.727516	0.441027	-0.727516	2	-1.54693	0.456795	-1.65149	4	-1.65527	0	-1.65527	1	-0.614403	0.964266	-0.197005	4	-1.63387	0.374144	-1.63387	2	-0.634278	0.697339	-0.496664	4	-0.63263	0.279921	-0.63263	2	-0.909567	0.788733	-0.86327	4	-1.51013	0.115117	-1.51013	2
YCL047C	_	-1.17071	0.0659106	-1.19927	3	_	_	_	0	-0.792693	0.779943	-0.373105	3	_	_	_	0	-0.835937	0.242802	-0.708767	3	_	_	_	0	0.142439	0.635617	0.141503	3	_	_	_	0	-0.544302	0.447677	-0.596638	3	_	_	_	0	-0.098188	0.980623	0.37494	3	_	_	_	0
YCL045C	_	-0.437222	0.342809	-0.225608	7	_	_	_	0	-0.0141833	0.706752	0.264755	8	_	_	_	0	-0.35485	0.506915	-0.305869	8	_	_	_	0	-0.293056	0.978322	-0.024872	8	_	_	_	0	-0.288882	0.667322	-0.336434	8	_	_	_	0	-0.416009	0.773826	-0.616216	8	_	_	_	0
YCL046W	_	0.0539275	0.372522	0.0539275	2	_	_	_	0	-1.24504	0	-1.24504	1	_	_	_	0	0.112959	0	0.112959	1	_	_	_	0	0.636014	0	0.636014	1	_	_	_	0	0.0625047	0	0.0625047	1	_	_	_	0	-0.81601	0	-0.81601	1	_	_	_	0
YCL044C	MGR1	0.0931408	0.342705	0.0948795	4	0.145448	0	0.145448	1	0.370073	0.743541	0.299978	6	0.314006	0	0.314006	1	-0.0499352	0.344841	-0.121152	6	1.31579	0	1.31579	1	0.98242	0.900236	0.74079	6	-0.731026	0	-0.731026	1	0.154852	0.898178	-0.0615311	6	0.33187	0	0.33187	1	0.405906	0.430104	0.485551	6	-1.51395	0	-1.51395	1
YCL043C	PDI1|TRG1|MFP1	0.920027	0.620161	1.09951	5	_	_	_	0	1.39209	0.686706	1.45954	7	_	_	_	0	0.876739	0.613	0.717132	7	_	_	_	0	1.76971	0.539035	1.80645	7	_	_	_	0	0.915999	0.723815	1.19519	7	_	_	_	0	1.26269	0.803178	1.30362	7	_	_	_	0
YCL041C	_	2.04275	0.536765	1.81898	3	_	_	_	0	0.037982	0.204922	0.037982	2	_	_	_	0	-0.90438	2.90475	-0.90438	2	_	_	_	0	0.735922	0.485695	0.735922	2	_	_	_	0	1.63231	0.13295	1.63231	2	_	_	_	0	1.00901	1.45458	1.00901	2	_	_	_	0
YCL042W	_	2.31573	0.480076	2.31573	2	_	_	_	0	_	_	_	0	_	_	_	0	_	_	_	0	_	_	_	0	_	_	_	0	_	_	_	0	_	_	_	0	_	_	_	0	_	_	_	0	_	_	_	0
YCL040W	GLK1|HOR3	1.4829	0.485883	1.53632	5	_	_	_	0	-1.50619	0.376752	-1.72471	5	_	_	_	0	-1.41732	0.24918	-1.41144	5	_	_	_	0	1.31467	0.577565	1.33635	5	_	_	_	0	0.273507	1.00029	-0.256294	5	_	_	_	0	0.222322	0.850433	0.289554	5	_	_	_	0
YCL039W	GID7|MOH2	0.00429085	0.553448	-0.198706	7	_	_	_	0	-0.747257	0.547664	-0.747193	9	_	_	_	0	-0.482749	0.437272	-0.613394	9	_	_	_	0	0.0820878	0.427184	0.0813365	9	_	_	_	0	0.235633	0.602527	0.27544	9	_	_	_	0	-0.0329981	0.907902	0.287298	9	_	_	_	0
YCL038C	ATG22|AUT4	-0.411946	0.722504	-0.377266	6	1.60986	0	1.60986	1	-0.796794	0.648396	-1.04697	7	-0.863695	0	-0.863695	1	-0.661623	0.701994	-1.05011	7	1.77488	0	1.77488	1	-0.598823	0.886914	-0.482739	7	-0.282585	0	-0.282585	1	-0.616134	0.739666	-0.312925	7	-0.251663	0	-0.251663	1	-0.454203	0.511169	-0.311615	7	-0.173083	0	-0.173083	1
YCL037C	SRO9	0.88947	0.369898	1.01964	4	0.757931	0	0.757931	1	1.84959	0.666212	2.05404	4	-0.223604	0	-0.223604	1	1.05206	0.265679	1.10653	4	0.533221	0	0.533221	1	0.860921	0.510154	0.943292	4	-0.668968	0	-0.668968	1	0.516136	0.633471	0.42384	4	0.25465	0	0.25465	1	0.766826	0.659613	0.731614	4	-0.0930332	0	-0.0930332	1
YCL036W	GFD2	0.0841118	0.656468	0.014795	6	3.3333	0	3.3333	1	0.514187	0.275939	0.554781	6	-0.506919	0	-0.506919	1	0.52609	0.271866	0.502607	6	-0.658178	0	-0.658178	1	1.31738	0.937914	1.61968	6	-0.0650113	0	-0.0650113	1	1.05272	0.643258	0.991641	6	0.942082	0	0.942082	1	0.896372	0.623117	1.12531	6	0.337364	0	0.337364	1
YCL035C	GRX1	0.693231	0.638135	0.693231	2	0.0700851	0.000879499	0.0700851	2	-1.01857	0.0672402	-1.01857	2	_	_	_	0	1.3268	1.21257	1.3268	2	_	_	_	0	-0.599805	0.0530789	-0.599805	2	_	_	_	0	-0.342374	0.28405	-0.342374	2	_	_	_	0	0.487367	0.394124	0.487367	2	_	_	_	0
YCL034W	LSB5	-0.442566	0.582106	-0.145938	5	-0.0102527	0	-0.0102527	1	-0.441568	0.745302	-0.120707	4	-0.799546	0	-0.799546	1	-0.632201	0.197354	-0.683975	4	-0.876588	0	-0.876588	1	0.294555	0.824698	0.351083	4	1.18949	0	1.18949	1	1.02275	0.758697	0.994433	4	2.08468	0	2.08468	1	0.166261	0.434895	0.298384	4	0.593247	0	0.593247	1
YCL033C	MSRB	-0.177804	0.904667	-0.177804	2	_	_	_	0	-1.02994	0.349458	-1.02994	2	_	_	_	0	-0.737735	0.717452	-0.737735	2	_	_	_	0	-0.791106	0.032698	-0.791106	2	_	_	_	0	-0.0944029	0.0719737	-0.0944029	2	_	_	_	0	-1.75988	0.693248	-1.75988	2	_	_	_	0
YCL032W	STE50	-0.120603	0.865314	-0.438798	4	-0.30021	0	-0.30021	1	-0.685356	0.717816	-0.447458	4	_	_	_	0	-1.20296	0.147105	-1.22111	4	_	_	_	0	0.580088	0.539561	0.388186	4	_	_	_	0	1.04298	0.903712	0.905161	4	_	_	_	0	-0.0140161	1.08192	-0.276872	4	_	_	_	0
YCL031C	RRP7	1.00531	0.436752	1.07082	4	_	_	_	0	1.1858	0.964788	1.54151	4	_	_	_	0	1.14294	0.657373	1.2618	4	_	_	_	0	0.263081	0.517944	0.0519123	4	_	_	_	0	-0.194414	1.01355	-0.429662	4	_	_	_	0	-0.563069	0.551772	-0.685923	4	_	_	_	0
YCL030C	HIS4	0.290741	0.640965	0.129901	8	1.97346	0	1.97346	1	0.58926	0.257973	0.529568	9	_	_	_	0	0.0903368	0.313494	-0.0109242	9	_	_	_	0	0.363972	0.624328	0.607134	9	_	_	_	0	0.757505	0.589015	0.645786	9	_	_	_	0	0.36404	0.831502	0.285703	9	_	_	_	0
YCL029C	BIK1|PAC14|ARM5	0.0868302	1.12984	-0.325132	5	_	_	_	0	-0.106396	0.544349	-0.226011	6	_	_	_	0	-0.583375	0.474671	-0.743923	6	_	_	_	0	0.0498965	0.764501	0.194707	6	_	_	_	0	0.487192	0.846835	0.51133	6	_	_	_	0	0.0480393	0.543684	0.083626	6	_	_	_	0
YCL028W	RNQ1|%5BPIN(%2B)%5D	-0.349609	0.214892	-0.322172	4	-0.331189	0	-0.331189	1	-0.463928	0.855276	-0.17639	5	_	_	_	0	-0.823344	0.103537	-0.844146	5	_	_	_	0	-0.0290137	0.71946	0.0476433	5	_	_	_	0	0.615713	0.687494	0.914295	5	_	_	_	0	-0.0807864	0.687031	-0.320693	5	_	_	_	0
YCL027W	FUS1	-0.30935	0.755693	-0.24583	5	-0.0828285	0	-0.0828285	1	-1.31953	0.723517	-1.37637	5	-1.21652	0	-1.21652	1	-1.4221	0.172432	-1.44492	4	-0.186585	0	-0.186585	1	-0.491598	0.489072	-0.633327	5	0.402969	0	0.402969	1	-0.397022	0.831109	-0.523897	5	-0.358382	0	-0.358382	1	-0.597286	1.01103	-0.602379	5	0.362231	0	0.362231	1
YCL026C-B	HBN1|YCL027C-A	-0.288049	0.41687	-0.288049	2	0.727459	0.167263	0.727459	2	-1.15402	0.250657	-1.15402	2	_	_	_	0	-1.72463	0.309168	-1.72463	2	_	_	_	0	-0.222246	0.992534	-0.222246	2	_	_	_	0	0.217248	0.914228	0.217248	2	_	_	_	0	0.396479	0.00120563	0.396479	2	_	_	_	0
ARS306	ARS306	0.105671	0.0841689	0.105671	2	_	_	_	0	_	_	_	0	-2.19545	0	-2.19545	1	_	_	_	0	-1.60514	0	-1.60514	1	_	_	_	0	-0.167237	0	-0.167237	1	_	_	_	0	-0.488257	0	-0.488257	1	_	_	_	0	-0.130005	0	-0.130005	1
YCL026C-A	FRM2|YCLX08C	-0.493247	0.236643	-0.493247	2	-0.464341	0	-0.464341	1	-1.77297	0.402323	-1.77297	2	-0.92739	0	-0.92739	1	-2.01577	0.360045	-2.01577	2	-1.30135	0	-1.30135	1	-0.335331	0.185938	-0.335331	2	-0.64748	0	-0.64748	1	-0.313326	1.78047	-0.313326	2	-0.237316	0	-0.237316	1	-0.919248	0.141254	-0.919248	2	0.948656	0	0.948656	1
YCL025C	AGP1|YCC5	1.00521	0.371955	1.10501	6	2.27944	0	2.27944	1	0.75157	0.772733	0.727908	8	-0.153342	0	-0.153342	1	0.852416	0.358032	0.756716	8	-0.949483	0	-0.949483	1	0.596233	0.635453	0.40784	8	1.20227	0	1.20227	1	-0.0676795	0.994388	0.0214779	8	1.54696	0	1.54696	1	0.221731	0.826627	0.453504	8	0.774143	0	0.774143	1
YCL023C	_	3.49497	0	3.49497	1	_	_	_	0	-2.49145	0	-2.49145	1	_	_	_	0	-1.14735	0	-1.14735	1	_	_	_	0	-0.147182	0	-0.147182	1	_	_	_	0	-0.738191	0	-0.738191	1	_	_	_	0	-0.937157	0	-0.937157	1	_	_	_	0
YCL024W	KCC4	0.170947	0.486686	0.0011254	10	_	_	_	0	-0.253265	0.848308	-0.610622	11	_	_	_	0	-0.832852	0.377038	-0.814172	11	_	_	_	0	0.0123668	0.959471	0.00667276	11	_	_	_	0	-0.160361	0.54898	-0.316198	11	_	_	_	0	-0.421744	0.929587	-0.433643	11	_	_	_	0
YCL022C	_	-0.34851	0	-0.34851	1	_	_	_	0	-0.405017	0.323677	-0.405017	2	_	_	_	0	-0.58762	0.364997	-0.58762	2	_	_	_	0	-0.448472	0.49497	-0.448472	2	_	_	_	0	-0.468273	0.0975305	-0.468273	2	_	_	_	0	0.124201	0.598675	0.124201	2	_	_	_	0
tE(UUC)C	_	_	_	_	0	3.32326	0	3.32326	1	_	_	_	0	0.238319	0	0.238319	1	_	_	_	0	1.34046	0	1.34046	1	_	_	_	0	0.486916	0	0.486916	1	_	_	_	0	0.490439	0	0.490439	1	_	_	_	0	0.0552372	0	0.0552372	1
YCLCdelta1	_	_	_	_	0	0.00626167	0	0.00626167	1	_	_	_	0	-0.759264	0	-0.759264	1	_	_	_	0	0.405338	0	0.405338	1	_	_	_	0	-0.267457	0	-0.267457	1	_	_	_	0	-0.175499	0	-0.175499	1	_	_	_	0	-1.53145	0	-1.53145	1
YCL021W-A	_	-0.428882	0.430176	-0.428882	2	_	_	_	0	-0.525694	0.0269379	-0.525694	2	-0.517519	0	-0.517519	1	-0.320798	0	-0.320798	1	-0.0579589	0	-0.0579589	1	-1.08881	0.0862175	-1.08881	2	-0.408648	0	-0.408648	1	-0.818959	0.818011	-0.818959	2	0.096383	0	0.096383	1	-0.137237	1.37284	-0.137237	2	0.298467	0	0.298467	1
YCLWdelta2a	_	_	_	_	0	-0.0755041	0	-0.0755041	1	0.0973646	0	0.0973646	1	_	_	_	0	2.53373	0	2.53373	1	_	_	_	0	2.21346	0	2.21346	1	_	_	_	0	-0.493291	0	-0.493291	1	_	_	_	0	2.31759	0	2.31759	1	_	_	_	0
YCLWdelta3	_	_	_	_	0	_	_	_	0	-0.0173424	0	-0.0173424	1	_	_	_	0	2.30445	0	2.30445	1	_	_	_	0	1.27269	0	1.27269	1	_	_	_	0	0.672415	0	0.672415	1	_	_	_	0	2.10621	0	2.10621	1	_	_	_	0
YCLWdelta2b	_	1.18129	0	1.18129	1	_	_	_	0	_	_	_	0	_	_	_	0	_	_	_	0	_	_	_	0	_	_	_	0	_	_	_	0	_	_	_	0	_	_	_	0	_	_	_	0	_	_	_	0
YCLWdelta4	_	_	_	_	0	1.81184	0	1.81184	1	_	_	_	0	-0.00252769	0	-0.00252769	1	_	_	_	0	3.89136	0	3.89136	1	_	_	_	0	-1.04653	0	-1.04653	1	_	_	_	0	-0.340461	0	-0.340461	1	_	_	_	0	0.729909	0	0.729909	1
YCL019W	_	_	_	_	0	_	_	_	0	_	_	_	0	_	_	_	0	_	_	_	0	_	_	_	0	_	_	_	0	_	_	_	0	_	_	_	0	_	_	_	0	_	_	_	0	_	_	_	0
YCL020W	_	_	_	_	0	_	_	_	0	_	_	_	0	_	_	_	0	_	_	_	0	_	_	_	0	_	_	_	0	_	_	_	0	_	_	_	0	_	_	_	0	_	_	_	0	_	_	_	0
YCLWdelta5	_	_	_	_	0	_	_	_	0	-1.12637	0	-1.12637	1	_	_	_	0	1.04248	0	1.04248	1	_	_	_	0	1.34919	0	1.34919	1	_	_	_	0	2.15068	0	2.15068	1	_	_	_	0	2.17707	0	2.17707	1	_	_	_	0
tL(CAA)C	SUP53	_	_	_	0	_	_	_	0	_	_	_	0	_	_	_	0	_	_	_	0	_	_	_	0	_	_	_	0	_	_	_	0	_	_	_	0	_	_	_	0	_	_	_	0	_	_	_	0
YCL018W	LEU2	-0.316915	1.33224	0.0848951	4	0.866369	0	0.866369	1	0.935951	0.535813	0.980421	4	_	_	_	0	1.1568	0.325517	1.15807	4	_	_	_	0	0.301216	0.459946	0.188118	4	_	_	_	0	0.505692	1.23643	0.313848	4	_	_	_	0	-0.154363	0.193337	-0.111244	4	_	_	_	0
YCL017C	NFS1|SPL1	-0.425549	0.849546	-0.536041	5	0.846607	0	0.846607	1	-0.44773	0.637915	-0.376005	6	_	_	_	0	-0.190654	0.763497	-0.383448	6	_	_	_	0	-0.0675805	0.711336	-0.116726	6	_	_	_	0	-0.832879	1.2994	-0.710757	6	_	_	_	0	0.108319	0.797953	0.210578	6	_	_	_	0
YCL016C	DCC1	-0.686821	0.440032	-0.575082	3	0.617087	0	0.617087	1	-0.636916	0.763214	-0.288808	3	-0.788503	0	-0.788503	1	-1.61702	0.398075	-1.49572	3	_	_	_	0	-0.178526	0.432869	-0.333698	3	-0.602785	0	-0.602785	1	-0.719683	0.411286	-0.880601	3	0.765845	0	0.765845	1	-0.657432	0.770932	-0.628952	3	-0.840547	0	-0.840547	1
YCL014W	BUD3|YCL012W	-0.550092	0.452205	-0.55297	15	0.252526	0	0.252526	1	0.257679	0.800644	0.238085	19	-0.680521	0	-0.680521	1	-0.424619	0.568931	-0.252989	19	-1.09931	0	-1.09931	1	-0.00203726	0.833861	-0.135893	19	-1.59278	0	-1.59278	1	-0.232528	0.685131	-0.144893	19	0.13011	0	0.13011	1	-0.416483	0.817676	-0.373619	19	0.498233	0	0.498233	1
YCL012C	YCL011C-A	-0.257278	0	-0.257278	1	0.925678	0	0.925678	1	-1.31434	0.202006	-1.31434	2	_	_	_	0	0.118833	0.433752	0.118833	2	_	_	_	0	-0.91488	0.403037	-0.91488	2	_	_	_	0	-0.746799	0.268032	-0.746799	2	_	_	_	0	0.655281	1.17701	0.655281	2	_	_	_	0
YCL011C	GBP2|RLF6	0.539887	0.38955	0.370776	5	_	_	_	0	1.18911	0.461913	1.19939	5	1.19787	0	1.19787	1	0.695402	0.972933	0.457961	5	1.0903	0	1.0903	1	0.42557	0.496422	0.346298	5	1.29372	0	1.29372	1	0.137309	0.565349	0.0854594	5	1.25242	0	1.25242	1	0.305465	0.492263	0.120707	5	2.15628	0	2.15628	1
YCL010C	SGF29	0.259782	0.368041	0.212634	3	_	_	_	0	-0.364407	0.57384	-0.117586	3	0.816069	0	0.816069	1	-0.192782	0.298141	-0.0882756	3	1.35785	0	1.35785	1	0.216186	0.464167	0.0519982	3	0.451905	0	0.451905	1	0.495254	0.171277	0.431189	3	0.906694	0	0.906694	1	-0.48391	0.135083	-0.532233	3	0.673187	0	0.673187	1
YCL009C	ILV6	0.456327	0.143063	0.383628	3	_	_	_	0	-0.205765	0.73096	0.151434	3	_	_	_	0	-0.028701	0.453285	-0.130122	3	_	_	_	0	0.30804	0.371348	0.356842	3	_	_	_	0	1.05212	1.13717	1.16433	3	_	_	_	0	1.09218	1.08211	1.04631	3	_	_	_	0
YCL008C	STP22|VPS23	-0.518329	0.432115	-0.434721	5	_	_	_	0	-0.954552	0.562336	-0.880414	4	_	_	_	0	-0.513707	0.35506	-0.414377	3	_	_	_	0	-0.681417	1.15361	-0.822994	4	_	_	_	0	-0.554603	0.994346	-0.215166	4	_	_	_	0	-0.193727	0.939925	-0.165958	4	_	_	_	0
YCL007C	CWH36	-0.406867	0.662754	-0.624947	3	_	_	_	0	-1.11875	1.02006	-1.11875	2	_	_	_	0	1.12079	0.33879	1.12079	2	_	_	_	0	0.0713375	1.19233	0.0713375	2	_	_	_	0	0.949607	0.971498	0.949607	2	_	_	_	0	0.731228	0.958952	0.731228	2	_	_	_	0
YCL005W-A	VMA9|LDB10|CWH36	-0.297826	0.898414	-0.297826	2	_	_	_	0	-1.11875	1.02006	-1.11875	2	_	_	_	0	1.12079	0.33879	1.12079	2	_	_	_	0	0.0713375	1.19233	0.0713375	2	_	_	_	0	0.949607	0.971498	0.949607	2	_	_	_	0	0.731228	0.958952	0.731228	2	_	_	_	0
snR43	SNR43	0.700119	0	0.700119	1	0.279383	0	0.279383	1	-0.704518	0	-0.704518	1	_	_	_	0	2.99179	0	2.99179	1	_	_	_	0	-2.33392	0	-2.33392	1	_	_	_	0	-0.84486	0	-0.84486	1	_	_	_	0	-1.06083	0	-1.06083	1	_	_	_	0
YCL005W	LDB16	-0.622062	0.593221	-0.898206	3	-0.105884	0	-0.105884	1	-1.16369	0.384215	-1.24075	3	-0.578989	0	-0.578989	1	-0.365574	0.0685491	-0.353629	3	0.588335	0	0.588335	1	-0.040066	0.766575	-0.128501	3	-0.61287	0	-0.61287	1	-1.10228	1.17258	-0.914681	3	-0.253022	0	-0.253022	1	-0.764075	0.774535	-0.48965	3	1.52276	0	1.52276	1
ARS307	ARS307	-0.01084	0.0667584	-0.01084	2	_	_	_	0	-0.250691	0.65967	-0.250691	2	_	_	_	0	-0.0707918	0.0770056	-0.0707918	2	_	_	_	0	-0.368565	0.181318	-0.368565	2	_	_	_	0	0.885678	1.34846	0.885678	2	_	_	_	0	0.459252	0.906861	0.459252	2	_	_	_	0
YCL004W	PGS1|YCL003W|PEL1	-0.426277	0.161359	-0.501239	5	_	_	_	0	-0.49477	0.191001	-0.513318	5	_	_	_	0	-0.715324	0.710144	-0.6192	5	_	_	_	0	-0.659536	0.542235	-0.496777	5	_	_	_	0	0.0829428	1.04557	-0.340461	5	_	_	_	0	-0.20069	0.577663	-0.181995	5	_	_	_	0
YCL002C	_	-0.359635	0.186587	-0.349201	3	_	_	_	0	-0.358635	1.24159	-0.607604	3	0.2821	0	0.2821	1	0.177386	0.208008	0.255892	3	-0.239379	0	-0.239379	1	0.0180167	1.13573	-0.511848	3	-0.484744	0	-0.484744	1	-0.744972	0.566386	-0.797139	3	0.0901912	0	0.0901912	1	-0.822778	0.696437	-0.981996	3	-0.0430229	0	-0.0430229	1
YCL001W	RER1	-0.482065	0.371805	-0.482065	2	-0.456418	0	-0.456418	1	-0.946802	0.59299	-0.946802	2	_	_	_	0	0.26605	0.0892715	0.26605	2	_	_	_	0	-0.426382	0.451981	-0.426382	2	_	_	_	0	-0.968795	0.760741	-0.968795	2	_	_	_	0	-0.835402	0.462826	-0.835402	2	_	_	_	0
YCL001W-A	_	-0.848064	0.163745	-0.848064	2	-0.0246481	0	-0.0246481	1	-0.936947	0.852265	-0.936947	2	-1.58947	0.76113	-1.58947	2	-0.160542	0.0661619	-0.160542	2	-0.435575	0.205838	-0.435575	2	-1.97948	0.00401634	-1.97948	2	-0.175489	0.409963	-0.175489	2	-0.967763	1.12321	-0.967763	2	0.324546	0.444762	0.324546	2	-1.41853	0.191909	-1.41853	2	0.321189	0.535458	0.321189	2
YCL001W-B	_	-0.276303	0	-0.276303	1	-0.981216	0	-0.981216	1	-0.802511	0	-0.802511	1	-1.51675	0	-1.51675	1	-0.468473	0	-0.468473	1	-0.572336	0	-0.572336	1	-0.934044	0	-0.934044	1	-0.0219206	0	-0.0219206	1	-2.05441	0	-2.05441	1	-0.553648	0	-0.553648	1	-0.433863	0	-0.433863	1	0.366303	0	0.366303	1
ARS308	ARS308	-0.0148823	0.16039	-0.0148823	2	-0.0752047	0	-0.0752047	1	-0.587582	0.64512	-0.713545	3	-1.03306	0	-1.03306	1	-0.912127	0.105076	-0.912127	2	-0.410754	0	-0.410754	1	-1.91466	0.89894	-1.9363	3	-1.66997	0	-1.66997	1	-1.42467	0.273726	-1.36597	3	-0.558984	0	-0.558984	1	-1.81189	0.78307	-2.25602	3	-1.11651	0	-1.11651	1
CEN3	CEN3	_	_	_	0	_	_	_	0	0.11123	0	0.11123	1	_	_	_	0	_	_	_	0	_	_	_	0	-1.9363	0	-1.9363	1	_	_	_	0	-1.36597	0	-1.36597	1	_	_	_	0	-2.25602	0	-2.25602	1	_	_	_	0
YCR001W	_	-1.36554	0	-1.36554	1	-0.833636	0.641903	-0.833636	2	-1.93132	0	-1.93132	1	-1.19177	0	-1.19177	1	-0.207439	0	-0.207439	1	0.0369791	0	0.0369791	1	0.0617967	0	0.0617967	1	-2.07165	0	-2.07165	1	-0.874259	0	-0.874259	1	-0.141118	0	-0.141118	1	-0.768915	0	-0.768915	1	-0.21429	0	-0.21429	1
YCR002C	CDC10	-0.349592	0.361104	-0.243251	3	_	_	_	0	0.117684	0.597757	0.098379	4	-0.286609	0	-0.286609	1	0.254369	0.395895	0.312869	4	-0.430935	0	-0.430935	1	-1.02786	1.14965	-1.02464	4	-0.112743	0	-0.112743	1	-0.977859	0.335056	-1.0512	4	-0.596436	0	-0.596436	1	-0.935836	0.539883	-1.16325	4	1.01611	0	1.01611	1
YCR003W	MRPL32	-0.162625	0.335095	-0.162625	2	-0.85813	0	-0.85813	1	-1.16153	0	-1.16153	1	_	_	_	0	-0.167135	0	-0.167135	1	_	_	_	0	-0.573733	0	-0.573733	1	_	_	_	0	0.488425	0	0.488425	1	_	_	_	0	0.0144697	0	0.0144697	1	_	_	_	0
YCR004C	YCP4	-0.426514	0.263757	-0.445362	3	1.21352	0	1.21352	1	-0.831508	1.20258	-0.868913	4	-0.0283332	0	-0.0283332	1	-0.773075	0.31839	-0.698585	4	-0.521348	0	-0.521348	1	-0.331993	0.388283	-0.316192	4	-0.323956	0	-0.323956	1	-0.0525073	0.953154	0.154827	4	-0.978461	0	-0.978461	1	-0.112427	0.648817	-0.159961	4	1.05264	0	1.05264	1
YCR005C	CIT2	0.503298	0.747191	0.297717	5	0.745333	0	0.745333	1	0.69267	0.138616	0.752778	4	_	_	_	0	0.486466	0.695189	0.690123	4	_	_	_	0	-0.589835	1.12721	-0.643927	4	_	_	_	0	-0.282684	0.687992	-0.134951	4	_	_	_	0	-0.553607	1.03104	-0.687132	4	_	_	_	0
YCR006C	_	1.49386	0.207055	1.49386	2	1.16939	0	1.16939	1	0.38482	1.07954	0.38482	2	_	_	_	0	-0.451464	0.136145	-0.451464	2	_	_	_	0	0.656586	0.760527	0.656586	2	_	_	_	0	1.68378	0.0443497	1.68378	2	_	_	_	0	1.63029	0.862204	1.63029	2	_	_	_	0
tP(AGG)C	SUF2	_	_	_	0	1.1063	0	1.1063	1	_	_	_	0	-0.158388	0	-0.158388	1	_	_	_	0	-2.54507	0	-2.54507	1	_	_	_	0	3.16392	0	3.16392	1	_	_	_	0	3.36305	0	3.36305	1	_	_	_	0	1.7442	0	1.7442	1
YCRCdelta6	_	_	_	_	0	0.535851	0	0.535851	1	_	_	_	0	-1.76645	0	-1.76645	1	_	_	_	0	2.53194	0	2.53194	1	_	_	_	0	0.266134	0	0.266134	1	_	_	_	0	-0.184661	0	-0.184661	1	_	_	_	0	1.5753	0	1.5753	1
YCR007C	_	0.100941	0.711791	-0.308986	3	-0.512617	0	-0.512617	1	-1.07355	0.878234	-1.07355	2	-1.47172	0.971278	-1.47172	2	-0.215604	0.206881	-0.215604	2	-0.233928	0.288225	-0.233928	2	-0.96977	0.94857	-0.96977	2	-0.845485	0.0561987	-0.845485	2	0.181331	1.12698	0.181331	2	0.188378	1.12349	0.188378	2	-0.149178	0.188562	-0.149178	2	-0.419091	0.268857	-0.419091	2
tN(GUU)C	_	_	_	_	0	1.37776	0	1.37776	1	_	_	_	0	-0.441963	0	-0.441963	1	_	_	_	0	-1.34363	0	-1.34363	1	_	_	_	0	-2.21754	0	-2.21754	1	_	_	_	0	-0.592157	0	-0.592157	1	_	_	_	0	-2.07705	0	-2.07705	1
YCR008W	SAT4|HAL4	-0.0449512	0.566975	-0.258061	6	0.97506	0	0.97506	1	0.95978	0.87896	0.974049	7	_	_	_	0	0.411334	0.510051	0.418868	7	_	_	_	0	0.0507054	0.988423	0.335526	7	_	_	_	0	-0.925856	0.809342	-0.864996	7	_	_	_	0	0.297681	0.526341	0.362506	7	_	_	_	0
YCR009C	RVS161|SPE161|FUS7|END6	-0.36362	0.552154	-0.236779	3	-0.206951	0.0478499	-0.206951	2	0.198606	1.10074	0.817343	3	0.0963761	0	0.0963761	1	-0.554139	0.719238	-0.211702	3	-0.257925	0	-0.257925	1	0.30061	0.173262	0.309797	3	-0.267686	0	-0.267686	1	0.0792004	0.147794	0.0458927	3	-0.168653	0	-0.168653	1	-0.444975	0.886253	-0.242239	3	-0.761818	0	-0.761818	1
ARS309	ARS309	-0.165538	0.484622	-0.165538	2	_	_	_	0	-0.824831	0.21698	-0.824831	2	-0.922473	0	-0.922473	1	-0.780679	0.576548	-0.780679	2	-0.390619	0	-0.390619	1	-0.28164	1.06875	-0.28164	2	-0.870211	0	-0.870211	1	-0.262158	1.21049	-0.262158	2	-0.394274	0	-0.394274	1	-0.552836	0.151604	-0.552836	2	0.14596	0	0.14596	1
YCR010C	ADY2|ATO1	0.0499094	0.920455	-0.400057	3	1.36367	0	1.36367	1	-1.43498	1.03393	-0.978259	3	-1.31667	0	-1.31667	1	-1.47609	0.269662	-1.51686	3	-1.23486	0	-1.23486	1	-0.956794	0.0868993	-0.968311	3	-1.41377	0	-1.41377	1	-1.29909	0.241167	-1.2063	3	-1.18536	0	-1.18536	1	-0.493317	0.465462	-0.445636	3	-1.00136	0	-1.00136	1
YCR011C	ADP1	-0.324434	0.524491	-0.416111	10	-0.0657614	0	-0.0657614	1	0.123627	0.597794	0.317765	13	-0.495421	0	-0.495421	1	-0.243057	0.31076	-0.230008	11	0.644409	0	0.644409	1	-0.0561256	0.692318	0.0710795	13	0.16895	0	0.16895	1	-0.362288	1.02281	-0.113179	13	0.605615	0	0.605615	1	-0.391	0.789849	-0.313266	13	0.756867	0	0.756867	1
YCR012W	PGK1	1.50949	0.531631	1.38373	4	2.64624	0	2.64624	1	1.62165	0.160232	1.61402	6	_	_	_	0	2.20576	0.31381	2.25877	6	_	_	_	0	2.13875	0.870103	2.38548	6	_	_	_	0	2.25066	0.859018	2.50184	6	_	_	_	0	2.01737	0.67209	2.08792	6	_	_	_	0
YCR013C	_	1.1402	0.167931	1.1402	2	1.6826	0	1.6826	1	1.56494	0.155714	1.60436	3	_	_	_	0	2.26669	0.2268	2.31049	3	_	_	_	0	2.3678	0.606516	2.22475	3	_	_	_	0	2.31903	0.646206	2.17675	3	_	_	_	0	2.52302	0.369808	2.5607	3	_	_	_	0
YCR014C	POL4|POLX	-0.25674	0.442193	-0.298932	6	_	_	_	0	0.247099	0.806554	0.205315	6	-0.806179	0	-0.806179	1	0.19458	1.04972	-0.339459	6	0.489797	0	0.489797	1	0.512759	0.433649	0.426119	6	0.395119	0	0.395119	1	-0.270036	0.285412	-0.299787	6	0.491496	0	0.491496	1	0.214896	0.462722	0.137322	6	-0.897325	0	-0.897325	1
YCR015C	_	-0.51227	0.884053	-0.623911	3	_	_	_	0	-0.680098	0.875892	-0.414141	4	_	_	_	0	0.506539	0.729426	0.481181	4	_	_	_	0	-0.729292	0.386993	-0.848952	4	_	_	_	0	-0.797013	0.189581	-0.752311	4	_	_	_	0	-0.66569	0.338383	-0.697586	4	_	_	_	0
snR33	SNR33	_	_	_	0	2.11128	0	2.11128	1	-0.617646	0	-0.617646	1	-0.251972	0	-0.251972	1	2.60721	0	2.60721	1	_	_	_	0	-1.3571	0	-1.3571	1	-0.0593958	0	-0.0593958	1	0.232148	0	0.232148	1	-0.207716	0	-0.207716	1	0.153937	0	0.153937	1	0.410151	0	0.410151	1
tG(GCC)C	SUF16	_	_	_	0	_	_	_	0	_	_	_	0	_	_	_	0	_	_	_	0	_	_	_	0	_	_	_	0	_	_	_	0	_	_	_	0	_	_	_	0	_	_	_	0	_	_	_	0
YCRCdelta7	_	2.66379	0	2.66379	1	-0.119761	1.08874	-0.119761	2	0.194747	0	0.194747	1	-0.639809	0	-0.639809	1	-1.39087	0	-1.39087	1	-0.286391	0	-0.286391	1	1.62114	0	1.62114	1	-1.1927	0	-1.1927	1	2.49168	0	2.49168	1	-1.18259	0	-1.18259	1	1.72148	0	1.72148	1	-0.71841	0	-0.71841	1
YCR016W	_	-0.631581	0.281392	-0.588947	3	-1.1664	0	-1.1664	1	0.381207	0.437707	0.212429	4	-0.512212	0	-0.512212	1	0.284478	0.322828	0.344265	4	-1.04849	0	-1.04849	1	0.540779	0.262369	0.458523	4	-0.958398	0	-0.958398	1	-0.169056	0.52476	-0.084939	4	-0.39221	0	-0.39221	1	0.175779	0.805828	0.532398	4	-1.04295	0	-1.04295	1
YCR017C	CWH43	-0.374995	0.483314	-0.300694	9	-0.810153	0	-0.810153	1	0.165003	0.672343	0.125128	10	-0.584062	0	-0.584062	1	-0.185248	0.381837	-0.142418	9	1.82686	0	1.82686	1	-0.127435	0.961986	-0.0547544	10	0.137778	0	0.137778	1	-0.129973	0.622537	-0.0813649	10	0.891592	0	0.891592	1	-0.0862663	0.857434	-0.0379338	10	0.984637	0	0.984637	1
YCR018C	SRD1	0.758796	1.01843	1.1917	3	-2.87597	0	-2.87597	1	0.104134	0.130628	0.104134	2	0.00328635	0	0.00328635	1	1.83015	0	1.83015	1	_	_	_	0	1.07961	0.246793	1.07961	2	1.83252	0	1.83252	1	0.763329	1.12453	0.763329	2	1.24971	0	1.24971	1	0.88687	0.310519	0.88687	2	0.638966	0	0.638966	1
YCRWdelta8	_	_	_	_	0	-1.20629	0	-1.20629	1	0.163647	0	0.163647	1	1.34023	0	1.34023	1	_	_	_	0	_	_	_	0	-0.987048	0	-0.987048	1	-0.218006	0	-0.218006	1	0.492049	0	0.492049	1	-0.200568	0	-0.200568	1	-1.55395	0	-1.55395	1	-0.0261327	0	-0.0261327	1
tM(CAU)C	_	_	_	_	0	_	_	_	0	_	_	_	0	_	_	_	0	_	_	_	0	_	_	_	0	_	_	_	0	_	_	_	0	_	_	_	0	_	_	_	0	_	_	_	0	_	_	_	0
YCRWdelta9	_	-0.750821	0	-0.750821	1	-1.85623	0	-1.85623	1	0.0383787	0	0.0383787	1	0.272722	0	0.272722	1	_	_	_	0	_	_	_	0	-0.363895	0	-0.363895	1	1.10583	0	1.10583	1	-0.721328	0	-0.721328	1	0.034365	0	0.034365	1	-0.354033	0	-0.354033	1	0.0994708	0	0.0994708	1
YCRCtau1	_	-1.40829	0	-1.40829	1	_	_	_	0	-0.980959	1.17852	-0.980959	2	_	_	_	0	_	_	_	0	_	_	_	0	-0.0742654	0.0957445	-0.0742654	2	_	_	_	0	-0.338523	0.0454557	-0.338523	2	_	_	_	0	-0.442088	0.117214	-0.442088	2	_	_	_	0
tK(CUU)C	_	_	_	_	0	-1.32535	0	-1.32535	1	_	_	_	0	_	_	_	0	_	_	_	0	_	_	_	0	_	_	_	0	_	_	_	0	_	_	_	0	_	_	_	0	_	_	_	0	_	_	_	0
YCRWdelta10	_	_	_	_	0	-0.0731779	0	-0.0731779	1	_	_	_	0	-0.0430439	0	-0.0430439	1	_	_	_	0	_	_	_	0	_	_	_	0	-1.13466	0	-1.13466	1	_	_	_	0	-0.788782	0	-0.788782	1	_	_	_	0	-1.35413	0	-1.35413	1
YCR018C-A	_	_	_	_	0	0.0746686	0	0.0746686	1	_	_	_	0	-1.68919	0	-1.68919	1	_	_	_	0	0.954374	0	0.954374	1	_	_	_	0	-1.341	0	-1.341	1	_	_	_	0	-0.0515138	0	-0.0515138	1	_	_	_	0	0.310791	0	0.310791	1
YCR019W	MAK32	-0.540187	0.262386	-0.579538	4	-0.132855	0	-0.132855	1	-1.314	0.404883	-1.25681	4	-0.891225	0.138482	-0.891225	2	-1.035	0.141817	-1.0063	4	-0.199258	0	-0.199258	1	0.129398	0.523531	0.219232	4	-0.848091	1.16514	-0.848091	2	-0.586771	1.0238	-0.830743	4	-0.445269	1.21885	-0.445269	2	0.0450728	0.580695	-0.0114435	4	-0.971268	0.170006	-0.971268	2
YCR020C	PET18|HIT2	-0.799827	0.508903	-0.966082	4	_	_	_	0	-1.18978	0.731643	-1.23507	3	_	_	_	0	-0.234564	0.127059	-0.219358	3	_	_	_	0	0.361617	0.293441	0.203847	3	_	_	_	0	0.0559276	1.10065	0.610296	3	_	_	_	0	-0.157807	0.617925	-0.485744	3	_	_	_	0
YCR020C-A	MAK31|SMX1|LSM9	-0.624809	0	-0.624809	1	-1.01662	0	-1.01662	1	-1.54053	0	-1.54053	1	_	_	_	0	-0.760978	0	-0.760978	1	_	_	_	0	-0.474258	0	-0.474258	1	_	_	_	0	-0.585664	0	-0.585664	1	_	_	_	0	-1.07431	0	-1.07431	1	_	_	_	0
YCR020W-B	HTL1	-0.601362	0	-0.601362	1	_	_	_	0	-0.0263562	0	-0.0263562	1	-0.628897	0	-0.628897	1	0.413017	0	0.413017	1	-0.0868929	0	-0.0868929	1	-0.120937	0	-0.120937	1	-0.09137	0	-0.09137	1	0.0754418	0	0.0754418	1	-0.336384	0	-0.336384	1	-0.433202	0	-0.433202	1	0.139853	0	0.139853	1
YCR021C	HSP30|YRO1	-0.924678	0.378689	-0.907189	4	-0.186936	0	-0.186936	1	-1.23888	0.381199	-1.34868	4	_	_	_	0	-0.911594	0.431334	-1.04948	4	_	_	_	0	-0.50894	0.574323	-0.433488	4	_	_	_	0	-0.188576	1.07179	-0.193571	4	_	_	_	0	-0.769794	1.51549	-0.824672	4	_	_	_	0
YCR022C	_	-0.694345	0	-0.694345	1	0.586131	0	0.586131	1	-1.45584	0	-1.45584	1	-0.933971	0	-0.933971	1	-0.891444	0	-0.891444	1	-0.694026	0	-0.694026	1	0.505883	0	0.505883	1	0.136002	0	0.136002	1	1.10115	0	1.10115	1	0.631842	0	0.631842	1	0.770346	0	0.770346	1	0.957019	0	0.957019	1
YCR023C	_	-0.315523	0.552201	-0.478529	6	-0.267412	0	-0.267412	1	0.592963	1.1371	0.442721	7	-1.46075	0	-1.46075	1	0.182572	0.416689	0.301361	7	-0.691854	0	-0.691854	1	0.158538	0.71118	0.130387	7	-0.623414	0	-0.623414	1	-0.0242298	0.343859	-0.0197497	7	-0.173637	0	-0.173637	1	0.329779	0.710277	0.429022	7	-0.399477	0	-0.399477	1
YCR024C	SLM5	-0.726084	0.381429	-0.889938	5	1.77381	0	1.77381	1	-0.900374	0.583803	-0.815479	5	0.500355	0	0.500355	1	-0.29665	0.71205	-0.443368	5	3.60325	0	3.60325	1	-0.473857	0.678082	-0.578317	5	-0.685242	0	-0.685242	1	-0.379595	0.762524	-0.561752	5	0.262956	0	0.262956	1	-0.549827	0.405769	-0.737831	5	-0.14662	0	-0.14662	1
YCR024C-B	_	1.57103	0	1.57103	1	_	_	_	0	2.20718	0.092836	2.20718	2	_	_	_	0	3.02445	0.728108	3.02445	2	_	_	_	0	-0.124748	0.605869	-0.124748	2	_	_	_	0	-0.177639	0.828479	-0.177639	2	_	_	_	0	-0.12442	0.472319	-0.12442	2	_	_	_	0
YCR024C-A	PMP1	_	_	_	0	2.15161	0	2.15161	1	_	_	_	0	1.80874	0	1.80874	1	_	_	_	0	3.15907	0	3.15907	1	_	_	_	0	1.87493	0	1.87493	1	_	_	_	0	1.20818	0	1.20818	1	_	_	_	0	2.15941	0	2.15941	1
YCR025C	_	-2.01554	0	-2.01554	1	2.30591	0	2.30591	1	-0.297157	0.960427	-0.297157	2	_	_	_	0	0.471925	0	0.471925	1	_	_	_	0	-0.612152	1.60172	-0.612152	2	_	_	_	0	1.24689	0.0851428	1.24689	2	_	_	_	0	1.49167	2.60594	1.49167	2	_	_	_	0
YCR026C	NPP1	-0.249837	0.637079	-0.184218	7	_	_	_	0	0.087029	0.714152	0.550418	8	_	_	_	0	-0.362826	0.274899	-0.273444	8	_	_	_	0	0.161101	0.913652	-0.328082	8	_	_	_	0	0.285161	0.485864	0.188151	8	_	_	_	0	-0.188191	0.54646	-0.13149	8	_	_	_	0
ARS310	ARS310	-0.309112	0.442735	-0.24537	4	_	_	_	0	-1.04641	0.466076	-1.04641	2	_	_	_	0	-0.0666495	0.281962	-0.0666495	2	_	_	_	0	-0.299403	0.174107	-0.299403	2	_	_	_	0	-0.399333	0.650431	-0.399333	2	_	_	_	0	-0.15655	0.374284	-0.15655	2	_	_	_	0
YCR027C	RHB1|RSG1	-0.29436	0.0495109	-0.29436	2	_	_	_	0	-0.221601	0.73765	-0.553535	3	_	_	_	0	-0.190032	0.0896403	-0.208537	3	_	_	_	0	0.0660181	0.828362	-0.0945788	3	_	_	_	0	0.338717	0.813483	0.356738	3	_	_	_	0	0.957128	0.758517	0.670161	3	_	_	_	0
tQ(UUG)C	_	_	_	_	0	_	_	_	0	_	_	_	0	0.0343725	0.473895	0.0343725	2	_	_	_	0	1.37998	0	1.37998	1	_	_	_	0	1.16264	1.49257	1.16264	2	_	_	_	0	2.03689	0.378267	2.03689	2	_	_	_	0	2.10676	0.35962	2.10676	2
YCRWdelta11	_	_	_	_	0	1.26375	0	1.26375	1	_	_	_	0	-0.739884	0	-0.739884	1	_	_	_	0	3.23276	0	3.23276	1	_	_	_	0	2.36136	0	2.36136	1	_	_	_	0	2.30381	0	2.30381	1	_	_	_	0	2.58167	0	2.58167	1
YCR028C	FEN2	-0.824557	0.377697	-0.940909	5	-0.567378	0.353727	-0.567378	2	0.197525	1.17265	-0.138111	6	-0.754972	0	-0.754972	1	-0.237579	0.223461	-0.163153	6	0.158771	0	0.158771	1	-0.229189	0.22355	-0.2158	6	0.0686729	0	0.0686729	1	-0.0502387	0.97479	-0.028106	6	0.203404	0	0.203404	1	0.00614351	0.963285	-0.315219	6	-1.2557	0	-1.2557	1
YCR028C-A	RIM1	-0.354144	1.04105	-0.354144	2	-0.69803	0	-0.69803	1	-0.953836	0.567897	-0.953836	2	-0.596978	0	-0.596978	1	1.00906	0.309878	1.00906	2	0.259617	0	0.259617	1	-0.380139	1.11494	-0.380139	2	-0.227174	0	-0.227174	1	0.199981	0.737889	0.199981	2	1.31394	0	1.31394	1	0.125494	0.420461	0.125494	2	-0.419558	0	-0.419558	1
YCR030C	SYP1|YCR029C-A	-0.456069	0.590367	-0.55912	8	-0.0380876	0.0489084	-0.0380876	2	0.0117946	0.286619	0.081054	8	-1.39895	0	-1.39895	1	-0.667732	0.615919	-0.392082	8	0.456852	0	0.456852	1	-0.165117	0.692449	-0.270923	8	-0.102716	0	-0.102716	1	0.308148	1.03797	0.541584	8	0.282689	0	0.282689	1	0.0179976	0.538952	-0.037164	8	0.997346	0	0.997346	1
snR65	SNR65	_	_	_	0	0.16445	0	0.16445	1	_	_	_	0	-0.254834	0	-0.254834	1	_	_	_	0	1.41941	0	1.41941	1	_	_	_	0	0.441361	0	0.441361	1	_	_	_	0	0.165448	0	0.165448	1	_	_	_	0	0.902552	0	0.902552	1
YCR031C	RPS14A|RPL59|CRY1	1.69228	0.123553	1.69228	2	1.6454	0	1.6454	1	1.23962	0.696143	1.03821	3	_	_	_	0	2.21334	0.142302	2.13952	3	_	_	_	0	1.4495	1.14441	1.92977	3	_	_	_	0	1.33188	1.75667	0.411255	3	_	_	_	0	1.26858	1.6297	1.85852	3	_	_	_	0
snR189	SNR189	_	_	_	0	1.98571	0	1.98571	1	-1.15946	0	-1.15946	1	-0.866921	0	-0.866921	1	2.11853	0	2.11853	1	1.16862	0	1.16862	1	-2.01097	0	-2.01097	1	0.631086	0	0.631086	1	-2.2078	0	-2.2078	1	-1.30551	0	-1.30551	1	-0.618994	0	-0.618994	1	0.523651	0	0.523651	1
YCR032W	BPH1	-1.0191	0.483844	-0.990936	26	0.330745	0	0.330745	1	0.0228046	0.76392	-0.0103448	23	_	_	_	0	-0.31792	0.368423	-0.358308	22	_	_	_	0	-0.144007	0.563689	-0.126267	23	_	_	_	0	-0.51994	0.760538	-0.538345	23	_	_	_	0	-0.543296	0.772427	-0.601719	23	_	_	_	0
YCR033W	SNT1	0.0694555	0.668214	-0.0933316	12	-0.3018	0.917127	-0.3018	2	1.4139	0.652035	1.60904	12	-0.0328335	0.380304	-0.0328335	2	0.318239	0.531361	0.37361	12	0.328672	0.0794781	0.328672	2	0.338253	0.653849	0.557225	12	0.472762	0.177875	0.472762	2	-0.186024	0.73284	-0.270665	12	0.289938	0.41618	0.289938	2	-0.0870687	0.695881	0.0180184	12	-0.234371	0.166427	-0.234371	2
YCR034W	FEN1|VBM2|GNS1|ELO2	0.159487	0.752717	0.0602733	4	0.767559	0	0.767559	1	0.592326	0.355283	0.567977	3	0.358099	0.596935	0.358099	2	1.32532	0.454965	1.15305	3	0.79205	0	0.79205	1	-0.540974	0.687138	-0.434147	3	0.227282	1.16603	0.227282	2	-0.0364957	0.292117	0.0270658	3	0.138491	0.0250945	0.138491	2	-0.334832	0.412507	-0.413066	3	0.664739	0.623725	0.664739	2
YCR035C	RRP43	-0.07236	0.247821	-0.0930205	4	0.0825457	0	0.0825457	1	0.535289	0.963288	0.691294	5	0.191495	0	0.191495	1	0.534277	0.231056	0.467526	5	-0.247195	0	-0.247195	1	-0.110292	0.703117	-0.127298	5	0.763624	0	0.763624	1	-0.279581	0.61117	-0.498073	5	1.34837	0	1.34837	1	0.0293463	0.322977	-0.0485246	5	1.17885	0	1.17885	1
YCR036W	RBK1	-0.027723	0.210097	-0.100414	4	-0.0116577	0	-0.0116577	1	-0.814717	0.733317	-0.465271	3	_	_	_	0	-0.0559667	0.768191	-0.149743	3	_	_	_	0	0.124236	0.573615	-0.00318308	3	_	_	_	0	0.0676059	1.00686	-0.0513124	3	_	_	_	0	0.592146	0.763037	0.901617	3	_	_	_	0
ARS313	ARS313|ARSIII-194	0.90124	0	0.90124	1	_	_	_	0	1.28789	0	1.28789	1	_	_	_	0	1.80786	0	1.80786	1	_	_	_	0	1.49038	0	1.49038	1	_	_	_	0	0.413218	0	0.413218	1	_	_	_	0	1.34351	0	1.34351	1	_	_	_	0
YCR037C	PHO87	0.645882	0.569477	0.819198	10	2.24103	0	2.24103	1	0.574118	0.600575	0.837335	8	_	_	_	0	0.568594	0.305462	0.65527	8	_	_	_	0	0.51725	0.446667	0.489352	8	_	_	_	0	0.00671573	0.792953	-0.313807	8	_	_	_	0	0.382752	1.02971	0.593714	8	_	_	_	0
ARS314	ARS314|ARSIII-198	1.97954	0	1.97954	1	_	_	_	0	-0.295688	0	-0.295688	1	_	_	_	0	0.191133	0	0.191133	1	_	_	_	0	-0.525084	0	-0.525084	1	_	_	_	0	-0.0270489	0	-0.0270489	1	_	_	_	0	-0.112014	0	-0.112014	1	_	_	_	0
YCR038C	BUD5	-0.338997	0.224765	-0.339355	4	_	_	_	0	-0.815222	0.548445	-0.639133	5	_	_	_	0	-0.476676	0.419348	-0.643083	5	_	_	_	0	-0.564612	1.17972	-0.0891925	5	_	_	_	0	0.131439	0.679998	0.129959	5	_	_	_	0	0.513219	1.10511	0.245045	5	_	_	_	0
YCR038W-A	_	_	_	_	0	_	_	_	0	_	_	_	0	_	_	_	0	_	_	_	0	_	_	_	0	_	_	_	0	_	_	_	0	_	_	_	0	_	_	_	0	_	_	_	0	_	_	_	0
YCR039C	MATALPHA2|ALPHA2	-1.16626	1.17876	-0.983911	3	-1.92908	0	-1.92908	1	_	_	_	0	_	_	_	0	_	_	_	0	_	_	_	0	_	_	_	0	_	_	_	0	_	_	_	0	_	_	_	0	_	_	_	0	_	_	_	0
YCR040W	MATALPHA1|ALPHA1	-1.91825	0.00993486	-1.91825	2	_	_	_	0	_	_	_	0	_	_	_	0	_	_	_	0	_	_	_	0	_	_	_	0	_	_	_	0	_	_	_	0	_	_	_	0	_	_	_	0	_	_	_	0
YCR041W	_	_	_	_	0	_	_	_	0	0.178878	0	0.178878	1	_	_	_	0	1.07372	0	1.07372	1	_	_	_	0	-0.543937	0	-0.543937	1	_	_	_	0	-0.488761	0	-0.488761	1	_	_	_	0	0.827784	0	0.827784	1	_	_	_	0
YCR042C	TAF2|TSM1|TAF150	-0.292357	0.374132	-0.197162	13	-0.104134	0	-0.104134	1	0.630185	0.72583	0.673918	16	-0.437898	0.392509	-0.437898	2	0.279479	0.383899	0.398813	16	0.519206	0.551183	0.519206	2	-0.402269	1.04297	-0.514484	16	-0.296252	0.208061	-0.296252	2	-0.421645	0.55943	-0.442096	16	0.496077	0.0471994	0.496077	2	-0.397173	0.727774	-0.492181	16	0.0920987	0.231472	0.0920987	2
YCR043C	_	-0.10084	0.472404	-0.0809168	3	_	_	_	0	-1.17562	0	-1.17562	1	-0.183101	0	-0.183101	1	_	_	_	0	0.424228	0	0.424228	1	-1.60562	0	-1.60562	1	-1.70211	0	-1.70211	1	0.410299	0	0.410299	1	-0.521632	0	-0.521632	1	-0.935506	0	-0.935506	1	-0.49075	0	-0.49075	1
YCR044C	PER1|COS16	-0.0536278	0.338942	-0.103466	5	_	_	_	0	-0.211996	0.404929	-0.0397402	4	_	_	_	0	0.27009	0.0817385	0.25912	4	_	_	_	0	-0.2828	0.453763	-0.192851	4	_	_	_	0	-0.495419	0.847542	-0.833333	4	_	_	_	0	-0.249749	0.268981	-0.203699	4	_	_	_	0
YCR045C	_	-0.355287	0.509249	-0.169592	5	_	_	_	0	-0.639306	0.335869	-0.715138	6	_	_	_	0	-0.643306	0.484854	-0.645379	5	_	_	_	0	0.335822	0.763696	0.721365	6	_	_	_	0	0.450202	0.803593	0.325276	6	_	_	_	0	0.225478	0.999909	0.577237	6	_	_	_	0
YCR045W-A	_	-0.169592	0	-0.169592	1	_	_	_	0	-0.118704	0	-0.118704	1	_	_	_	0	-1.08202	0	-1.08202	1	_	_	_	0	0.877368	0	0.877368	1	_	_	_	0	0.728342	0	0.728342	1	_	_	_	0	0.828994	0	0.828994	1	_	_	_	0
YCR046C	IMG1	-0.161554	0.784196	-0.161554	2	0.584473	0	0.584473	1	-1.3039	0.00453955	-1.3039	2	-0.304819	0	-0.304819	1	0.35487	0.651525	0.35487	2	1.00109	0	1.00109	1	-0.0736925	0.293311	-0.0736925	2	-0.191017	0	-0.191017	1	1.1551	0.530336	1.1551	2	0.642614	0	0.642614	1	-0.0834055	1.10896	-0.0834055	2	0.634345	0	0.634345	1
YCR047C	BUD23	0.0343538	0.417068	-0.0900147	3	_	_	_	0	0.143791	0.78142	-0.00451751	4	_	_	_	0	0.173564	0.346633	0.133374	4	_	_	_	0	0.223989	0.826986	0.0454085	4	_	_	_	0	1.04503	0.54823	1.12585	4	_	_	_	0	0.292773	0.840423	0.176715	4	_	_	_	0
YCR047W-A	_	-0.0900147	0	-0.0900147	1	_	_	_	0	-0.326761	0	-0.326761	1	_	_	_	0	0.108354	0	0.108354	1	_	_	_	0	-0.379252	0	-0.379252	1	_	_	_	0	1.33936	0	1.33936	1	_	_	_	0	-0.439309	0	-0.439309	1	_	_	_	0
YCR049C	_	-0.731692	0.101026	-0.731692	2	_	_	_	0	-2.16324	0	-2.16324	1	_	_	_	0	-2.55288	0	-2.55288	1	_	_	_	0	-0.0310316	0	-0.0310316	1	_	_	_	0	1.97917	0	1.97917	1	_	_	_	0	-0.138642	0	-0.138642	1	_	_	_	0
YCR048W	ARE1|SAT2	-0.591073	0.537165	-0.731692	6	_	_	_	0	-0.874656	0.742793	-0.746283	6	_	_	_	0	-1.15644	0.873679	-1.0729	5	_	_	_	0	0.501661	0.690858	0.23393	6	_	_	_	0	0.901131	0.82876	1.19274	6	_	_	_	0	0.444639	0.713344	0.451361	6	_	_	_	0
YCR050C	_	0.458761	0	0.458761	1	0.772787	0	0.772787	1	-0.494803	0.521196	-0.494803	2	_	_	_	0	-0.205257	0	-0.205257	1	_	_	_	0	0.186972	0.345985	0.186972	2	_	_	_	0	0.490261	0.959825	0.490261	2	_	_	_	0	0.476476	0.830928	0.476476	2	_	_	_	0
YCR051W	_	0.383847	0.282457	0.383847	2	_	_	_	0	-0.593978	0.871681	-0.593978	2	0.357371	0	0.357371	1	-1.32152	0.113363	-1.32152	2	0.414743	0	0.414743	1	0.70919	0.519851	0.70919	2	0.9922	0	0.9922	1	0.226284	0.798365	0.226284	2	0.411758	0	0.411758	1	-0.637478	0.639014	-0.637478	2	0.749495	0	0.749495	1
YCR052W	RSC6	-0.321949	0.764402	-0.711896	5	-0.897907	0	-0.897907	1	0.369896	0.403221	0.485267	5	_	_	_	0	-0.613327	0.706036	-0.874314	5	_	_	_	0	0.567734	0.828695	0.250318	5	_	_	_	0	0.69858	1.26363	1.30417	5	_	_	_	0	0.717981	0.906425	0.724792	5	_	_	_	0
YCR053W	THR4	0.173013	0.413456	0.234285	5	0.904189	0	0.904189	1	1.24356	1.01592	1.52813	5	_	_	_	0	0.405706	0.689622	0.516583	5	_	_	_	0	0.133584	0.254813	0.0481017	5	_	_	_	0	-0.0669276	0.653143	-0.198756	5	_	_	_	0	0.0105309	1.00841	0.240919	5	_	_	_	0
YCR054C	CTR86	-0.309418	1.15137	-0.504763	6	-0.46904	0	-0.46904	1	-0.084801	1.01763	-0.267789	7	-1.60971	0	-1.60971	1	0.172311	0.531792	0.203092	6	0.746409	0	0.746409	1	-0.322475	0.51974	-0.384581	7	0.547197	0	0.547197	1	-0.347379	1.05726	-0.62075	7	-1.84928	0	-1.84928	1	-0.466912	0.632912	-0.362066	7	0.838897	0	0.838897	1
YCR057C	PWP2|UTP1|YCR058C|YCR055C	-0.141616	0.395531	-0.159412	9	0.448949	0	0.448949	1	0.675857	0.856692	0.92623	8	_	_	_	0	0.674322	0.412163	0.783433	7	_	_	_	0	-0.138716	0.742726	-0.153084	8	_	_	_	0	-0.0066995	0.682629	0.103783	8	_	_	_	0	-0.0679041	0.573273	-0.226091	8	_	_	_	0
YCR059C	YIH1	0.466146	0.453921	0.606837	3	_	_	_	0	-2.00293	0.206199	-2.00293	2	_	_	_	0	-1.09579	0.0872853	-1.09579	2	_	_	_	0	0.250805	0.404979	0.250805	2	_	_	_	0	0.917818	0.760312	0.917818	2	_	_	_	0	-1.13992	0.386346	-1.13992	2	_	_	_	0
YCR060W	TAH1	0.076511	0.515501	0.076511	2	_	_	_	0	-1.76401	0	-1.76401	1	0.0712859	0	0.0712859	1	-1.21329	0	-1.21329	1	-0.270073	0	-0.270073	1	-0.985043	0	-0.985043	1	0.818806	0	0.818806	1	-0.247535	0	-0.247535	1	0.631489	0	0.631489	1	-0.482883	0	-0.482883	1	-0.141173	0	-0.141173	1
ARS315	ARS315|ARSIII-225	1.65567	0	1.65567	1	_	_	_	0	-0.937703	0.705773	-0.937703	2	_	_	_	0	0.691918	0.270747	0.691918	2	_	_	_	0	0.132936	0.526049	0.132936	2	_	_	_	0	0.172169	1.06383	0.172169	2	_	_	_	0	-0.367127	0.0232638	-0.367127	2	_	_	_	0
YCR061W	YCR062W	0.563591	0.818645	0.662243	6	2.41743	0	2.41743	1	-1.68808	0.284446	-1.59772	7	_	_	_	0	-0.756163	0.332364	-0.699819	7	_	_	_	0	0.253453	0.642185	-0.00513133	7	_	_	_	0	-0.105578	0.797464	-0.297572	7	_	_	_	0	0.764578	0.849895	0.736951	7	_	_	_	0
tS(CGA)C	SUP61	_	_	_	0	1.84733	0	1.84733	1	_	_	_	0	-0.623642	0	-0.623642	1	_	_	_	0	-0.374015	0	-0.374015	1	_	_	_	0	0.0874678	0	0.0874678	1	_	_	_	0	1.38834	0	1.38834	1	_	_	_	0	1.39693	0	1.39693	1
YCR064C	_	2.37286	0.139505	2.37286	2	_	_	_	0	-0.658357	0	-0.658357	1	_	_	_	0	0.850855	0	0.850855	1	_	_	_	0	2.72626	0	2.72626	1	_	_	_	0	3.61036	0	3.61036	1	_	_	_	0	3.76145	0	3.76145	1	_	_	_	0
YCR063W	BUD31|CWC14	1.63257	0	1.63257	1	_	_	_	0	-1.10024	0	-1.10024	1	_	_	_	0	0.531461	0	0.531461	1	_	_	_	0	1.37171	0	1.37171	1	_	_	_	0	1.52934	0	1.52934	1	_	_	_	0	1.50037	0	1.50037	1	_	_	_	0
YCR065W	HCM1	1.19672	0.660632	1.13409	6	4.83991	0	4.83991	1	1.29959	0.531177	1.28324	6	1.06006	0	1.06006	1	1.07822	0.480395	1.21294	6	1.70161	0	1.70161	1	0.30596	1.29788	0.482819	6	0.142649	0	0.142649	1	0.0563302	0.667954	-0.004522	6	0.778983	0	0.778983	1	0.191065	0.647804	0.432846	6	1.10292	0	1.10292	1
YCR066W	RAD18	-0.902085	0.31338	-0.957377	5	-0.0750665	0	-0.0750665	1	0.031428	0.822197	-0.241775	5	0.870853	0	0.870853	1	-0.626876	0.172503	-0.596305	4	2.78703	0	2.78703	1	0.0573398	1.01371	0.550635	5	-0.110451	0	-0.110451	1	-0.769785	0.64515	-0.909194	5	-0.140564	0	-0.140564	1	-0.518545	0.636318	-0.362836	5	0.66906	0	0.66906	1
YCR067C	SED4	-0.00108121	0.409674	0.0327607	10	1.49398	0	1.49398	1	0.358815	0.361581	0.220617	13	_	_	_	0	-0.15253	0.355154	-0.117861	13	_	_	_	0	0.572211	0.717111	0.66117	13	_	_	_	0	-0.0432464	0.757081	-0.0456744	13	_	_	_	0	-0.0522652	0.688283	-0.138092	13	_	_	_	0
YCR068W	ATG15|CVT17|AUT5	0.116155	0.94374	-0.122537	5	-0.314629	0	-0.314629	1	-0.884809	0.36739	-0.993594	5	-0.462631	0	-0.462631	1	-0.510029	0.0472377	-0.500835	4	0.226215	0	0.226215	1	0.196593	0.783627	0.157204	5	0.75331	0	0.75331	1	0.941015	0.935427	0.489482	5	0.533126	0	0.533126	1	0.250667	0.751737	0.173248	5	0.443876	0	0.443876	1
YCR069W	CPR4|SCC3|YCR070W|CYP4	-0.56461	0.439426	-0.735228	3	_	_	_	0	0.0181467	0.276735	-0.0158725	4	-0.981966	0	-0.981966	1	-0.056019	0.539503	-0.190447	4	-0.246178	0	-0.246178	1	0.0181032	0.913091	0.0975815	4	0.0458096	0	0.0458096	1	0.108804	1.14085	-0.409225	4	0.163989	0	0.163989	1	-0.116924	0.750728	0.111327	4	-0.248071	0	-0.248071	1
YCR071C	IMG2	0.178811	1.04916	0.178811	2	_	_	_	0	-0.813138	0	-0.813138	1	_	_	_	0	0.448168	0	0.448168	1	_	_	_	0	0.394661	0	0.394661	1	_	_	_	0	0.906845	0	0.906845	1	_	_	_	0	1.0434	0	1.0434	1	_	_	_	0
YCR072C	RSA4	-0.416793	0.449099	-0.41436	5	1.07878	0	1.07878	1	0.201626	0.724126	0.260399	6	_	_	_	0	0.607392	0.662432	0.497191	6	_	_	_	0	-0.121205	0.326368	-0.0632635	6	_	_	_	0	0.959055	1.16918	0.366554	6	_	_	_	0	0.353263	0.700782	0.254894	6	_	_	_	0
YCR073C	SSK22	-0.459018	0.516042	-0.492832	13	-0.550805	0	-0.550805	1	-0.355982	0.613846	-0.372792	15	_	_	_	0	-0.483779	0.66455	-0.349413	14	_	_	_	0	-0.299118	0.553182	-0.180015	15	_	_	_	0	0.0369259	0.789613	-0.138601	15	_	_	_	0	-0.260097	0.608508	-0.157348	15	_	_	_	0
YCR073W-A	SOL2|YCRX13W	-0.124671	0.158702	-0.0777383	3	2.19809	0	2.19809	1	-0.884856	1.08754	-1.18136	4	-0.656419	0	-0.656419	1	-1.10135	1.07022	-1.0217	4	-1.43879	0	-1.43879	1	0.636087	1.70879	0.648134	4	1.96672	0	1.96672	1	0.284476	1.01075	0.400407	4	2.53905	0	2.53905	1	0.447961	0.186092	0.421237	4	2.16464	0	2.16464	1
YCR075C	ERS1	-0.354124	0.185281	-0.37236	4	_	_	_	0	-1.26306	0.628118	-1.04248	4	_	_	_	0	-0.951327	0.258174	-0.95974	4	_	_	_	0	-0.145018	0.223941	-0.0734059	4	_	_	_	0	-0.320449	1.11638	-0.383398	4	_	_	_	0	-1.01842	0.299384	-1.10449	4	_	_	_	0
YCR075W-A	_	-0.712794	0	-0.712794	1	-1.01021	0	-1.01021	1	-1.43066	0.432686	-1.43066	2	_	_	_	0	-0.44699	0.547733	-0.44699	2	_	_	_	0	0.0876111	0.0334276	0.0876111	2	_	_	_	0	-0.973679	1.42516	-0.973679	2	_	_	_	0	-0.89009	0.0186344	-0.89009	2	_	_	_	0
YCR076C	_	-0.613624	0.36563	-0.461738	5	_	_	_	0	-1.28844	0.752074	-1.57695	4	_	_	_	0	-0.689234	0.450065	-0.773389	4	_	_	_	0	-0.328096	0.834216	-0.193825	4	_	_	_	0	0.162706	1.14021	0.456736	4	_	_	_	0	0.0428455	0.949151	-0.16296	4	_	_	_	0
YCR077C	PAT1|MRT1	-0.39894	0.298691	-0.384717	8	_	_	_	0	0.518294	0.694834	0.631268	9	_	_	_	0	0.0238528	0.726391	-0.182882	9	_	_	_	0	0.307951	0.869915	0.163679	9	_	_	_	0	0.26974	0.820259	0.439495	9	_	_	_	0	0.203196	0.761835	0.317833	9	_	_	_	0
YCR079W	PTC6|AUP1	-0.313523	0.551896	-0.554502	6	-0.278076	0	-0.278076	1	0.356817	0.687404	0.48794	6	-0.602077	0	-0.602077	1	-0.144068	0.156176	-0.1801	6	-0.363936	0	-0.363936	1	0.477222	0.380524	0.576793	6	1.44557	0	1.44557	1	0.40342	0.653964	0.323035	6	0.141286	0	0.141286	1	0.257672	0.807836	-0.038209	6	1.28107	0	1.28107	1
YCR081W	SRB8|MED12|YCR080W|SSN5|NUT6|GIG1	-0.81149	0.537932	-0.876487	13	_	_	_	0	0.247375	0.618825	0.11309	16	-0.311778	0	-0.311778	1	-0.171309	0.343355	-0.179683	15	0.203349	0	0.203349	1	-0.332637	0.878917	-0.265251	16	-1.53995	0	-1.53995	1	-0.558266	0.82788	-0.542598	16	-0.318513	0	-0.318513	1	-0.473423	0.772275	-0.349329	16	-1.03608	0	-1.03608	1
YCR081C-A	_	-1.09967	0	-1.09967	1	_	_	_	0	-0.0333928	0	-0.0333928	1	_	_	_	0	-0.138053	0	-0.138053	1	_	_	_	0	0.398901	0	0.398901	1	_	_	_	0	-0.189947	0	-0.189947	1	_	_	_	0	0.0710271	0	0.0710271	1	_	_	_	0
YCR082W	AHC2	0.260807	0.455648	0.260807	2	_	_	_	0	0.425377	0.31654	0.425377	2	-0.598799	0	-0.598799	1	0.148927	0.580935	0.148927	2	-0.146303	0	-0.146303	1	0.506857	0.29319	0.506857	2	1.68813	0	1.68813	1	0.95001	2.37025	0.95001	2	2.17112	0	2.17112	1	0.441263	0.703324	0.441263	2	0.681824	0	0.681824	1
YCR083W	TRX3	-0.86384	0.426117	-0.86384	2	-0.43145	0	-0.43145	1	-0.876878	0.331366	-0.876878	2	-0.0937835	0	-0.0937835	1	0.199247	0.52144	0.199247	2	1.15827	0	1.15827	1	-0.781482	0.828317	-0.781482	2	-0.676818	0	-0.676818	1	-0.00885124	0.025593	-0.00885124	2	0.534687	0	0.534687	1	-1.02673	1.05481	-1.02673	2	1.07074	0	1.07074	1
YCR084C	TUP1|UMR7|SFL2|ROX4|FLK1|CYC9|CRT4|AMM1|AER2|AAR1	0.386843	0.697966	0.0321043	7	1.09241	0	1.09241	1	1.49058	0.61615	1.37801	8	-0.085251	0	-0.085251	1	0.361951	0.689449	0.563018	8	0.601008	0	0.601008	1	1.01239	1.02529	1.00813	8	0.138466	0	0.138466	1	0.680456	0.521948	0.706923	8	-0.199864	0	-0.199864	1	1.01033	0.551761	0.836861	8	0.288344	0	0.288344	1
YCR085W	_	1.89511	0.364613	1.89511	2	3.6509	0	3.6509	1	-0.881658	0	-0.881658	1	-0.199139	0	-0.199139	1	-0.049537	0	-0.049537	1	-1.16159	0	-1.16159	1	0.39552	0	0.39552	1	1.54728	0	1.54728	1	-0.201676	0	-0.201676	1	0.872816	0	0.872816	1	1.19728	0	1.19728	1	1.79173	0	1.79173	1
YCR086W	CSM1	-0.200629	0.398059	-0.200629	2	_	_	_	0	-1.43732	0.812111	-1.43732	2	_	_	_	0	0.286665	0.706576	0.286665	2	_	_	_	0	-0.134203	0.873613	-0.134203	2	_	_	_	0	-0.825229	0.162528	-0.825229	2	_	_	_	0	-0.501505	0.240225	-0.501505	2	_	_	_	0
YCR087W	_	0.074	1.54924	0.074	2	_	_	_	0	-0.240884	0.225396	-0.240884	2	_	_	_	0	0.661543	0.619364	0.661543	2	_	_	_	0	-0.379138	0.133143	-0.379138	2	_	_	_	0	0.427414	0.754334	0.427414	2	_	_	_	0	-0.396121	0.53857	-0.396121	2	_	_	_	0
YCR087C-A	LUG1	0.074	1.54924	0.074	2	_	_	_	0	-0.081505	0	-0.081505	1	_	_	_	0	1.0995	0	1.0995	1	_	_	_	0	-0.473284	0	-0.473284	1	_	_	_	0	-0.105981	0	-0.105981	1	_	_	_	0	-0.0152944	0	-0.0152944	1	_	_	_	0
YCR088W	ABP1	-0.112414	0.204804	-0.119612	6	0.613102	0.491528	0.613102	2	0.136604	1.11486	0.501597	8	_	_	_	0	-0.161026	0.295201	-0.185093	8	_	_	_	0	0.816779	0.669398	0.92722	8	_	_	_	0	-0.189688	1.19337	-0.227374	8	_	_	_	0	0.280098	0.733595	0.279706	8	_	_	_	0
YCR089W	FIG2	-0.841976	0.477131	-0.816072	15	-1.02141	0	-1.02141	1	-0.405482	0.733993	-0.22778	17	-1.62951	0	-1.62951	1	-0.91514	0.568201	-1.0103	16	-0.154782	0	-0.154782	1	-0.00728518	0.882226	-0.217834	17	-1.28083	0	-1.28083	1	-0.0172654	0.881439	0.068042	17	-0.192162	0	-0.192162	1	-0.580667	0.713193	-0.435513	17	-0.615473	0	-0.615473	1
YCR090C	_	-0.295385	0.300601	-0.295385	2	_	_	_	0	-0.635346	0.784555	-0.635346	2	_	_	_	0	0.256892	0.605337	0.256892	2	_	_	_	0	-0.258977	0.210857	-0.258977	2	_	_	_	0	0.252686	0.14772	0.252686	2	_	_	_	0	-0.935561	0.174908	-0.935561	2	_	_	_	0
ARS316	ARS316|ARSIII-273	-0.109477	0	-0.109477	1	_	_	_	0	-1.02145	0	-1.02145	1	_	_	_	0	-0.697088	0	-0.697088	1	_	_	_	0	-0.148098	0	-0.148098	1	_	_	_	0	-1.19306	0	-1.19306	1	_	_	_	0	-0.42638	0	-0.42638	1	_	_	_	0
YCR091W	KIN82	-0.730956	0.78958	-1.13109	7	3.6851	0	3.6851	1	-0.720346	0.680063	-0.643776	9	-1.42546	0	-1.42546	1	-1.37942	0.532147	-1.27957	8	-1.06064	0	-1.06064	1	-0.19599	0.762131	-0.349857	9	-0.974499	0	-0.974499	1	-0.19389	0.547683	-0.375095	9	1.62398	0	1.62398	1	-0.368589	0.87066	0.0345509	9	-0.231456	0	-0.231456	1
YCR092C	MSH3	-0.896401	0.3197	-0.97456	10	-0.625132	0	-0.625132	1	0.369083	0.34192	0.280246	10	0.159927	0	0.159927	1	0.0539791	0.360381	-0.0558677	9	-0.716046	0	-0.716046	1	0.00795609	0.929922	-0.040343	10	-0.305964	0	-0.305964	1	-0.621687	0.506115	-0.806427	10	1.03873	0	1.03873	1	-0.250486	0.621192	-0.358903	10	1.99084	0	1.99084	1
YCR093W	CDC39|SMD6|ROS1|NOT1	0.111139	0.643408	-0.112414	26	0.748235	0	0.748235	1	1.34075	0.730954	1.27861	24	0.259208	0	0.259208	1	1.06163	0.555352	1.08851	23	0.30784	0	0.30784	1	0.154751	0.672771	0.100217	24	0.487661	0	0.487661	1	-0.366809	0.878023	-0.341267	24	0.893203	0	0.893203	1	0.0490589	0.676666	0.16285	24	0.201032	0	0.201032	1
YCR094W	CDC50	-0.640281	0.352712	-0.724771	4	_	_	_	0	0.484057	0.568268	0.509219	4	_	_	_	0	-0.232217	0.336829	-0.310628	4	_	_	_	0	-0.579793	1.17296	-0.496922	4	_	_	_	0	-0.734001	0.535353	-0.818786	4	_	_	_	0	-0.593521	0.571228	-0.838292	4	_	_	_	0
YCR095C	OCA4	0.145592	0.814199	0.242449	4	-0.196218	0	-0.196218	1	-0.0115066	0.527701	0.0505791	3	-0.470565	0	-0.470565	1	0.518069	0.259693	0.456155	3	-0.749676	0	-0.749676	1	-0.26463	0.286599	-0.190501	3	0.385435	0	0.385435	1	-0.524451	0.280389	-0.490069	3	0.851875	0	0.851875	1	-0.916891	0.51813	-1.17296	3	-0.369823	0	-0.369823	1
YCR095W-A	_	-0.280333	0	-0.280333	1	_	_	_	0	-0.109131	0	-0.109131	1	-0.423337	0	-0.423337	1	-0.696482	0	-0.696482	1	_	_	_	0	-0.000318013	0	-0.000318013	1	-1.30696	0	-1.30696	1	-0.791702	0	-0.791702	1	-0.00298671	0	-0.00298671	1	-0.00341074	0	-0.00341074	1	-0.215281	0	-0.215281	1
YCRWdelta12	_	_	_	_	0	-0.226368	0	-0.226368	1	-0.918649	0	-0.918649	1	-0.56848	0	-0.56848	1	_	_	_	0	0.753882	0	0.753882	1	0.0652921	0	0.0652921	1	-0.441768	0	-0.441768	1	-1.58153	0	-1.58153	1	0.187799	0	0.187799	1	-0.45708	0	-0.45708	1	0.551599	0	0.551599	1
YCRWomega3	_	_	_	_	0	-1.72872	0	-1.72872	1	_	_	_	0	-1.00808	0	-1.00808	1	_	_	_	0	_	_	_	0	_	_	_	0	-1.18468	0	-1.18468	1	_	_	_	0	-0.41889	0	-0.41889	1	_	_	_	0	-1.80461	0	-1.80461	1
ARS317	ARS317|HMR-E%20ARS	-1.1685	1.49512	-1.1685	2	-0.987849	0	-0.987849	1	-0.745964	0.163738	-0.745964	2	-1.13113	0	-1.13113	1	_	_	_	0	_	_	_	0	-2.56146	0.0534007	-2.56146	2	-0.10432	0	-0.10432	1	-1.88847	0.530974	-1.88847	2	-0.0545844	0	-0.0545844	1	0.140266	0.727599	0.140266	2	-0.649749	0	-0.649749	1
YCR096C	HMRA2|A2	-0.0893007	0	-0.0893007	1	-0.983911	0	-0.983911	1	_	_	_	0	_	_	_	0	_	_	_	0	_	_	_	0	_	_	_	0	_	_	_	0	_	_	_	0	_	_	_	0	_	_	_	0	_	_	_	0
YCR097W	HMRA1|YCR097WB	-0.617116	0	-0.617116	1	-0.128433	0	-0.128433	1	-1.33788	0.27184	-1.33788	2	-0.751369	0	-0.751369	1	0.951144	0.334725	0.951144	2	0.448568	0	0.448568	1	-2.197	0.512596	-2.197	2	-1.51267	0	-1.51267	1	-1.13091	0.340113	-1.13091	2	-0.848686	0	-0.848686	1	-0.566261	0.23968	-0.566261	2	0.34193	0	0.34193	1
ARS318	ARS318|HMR-I%20ARS	-0.629911	1.43926	-0.629911	2	_	_	_	0	-0.606947	0.0735313	-0.606947	2	_	_	_	0	-3.17924	0	-3.17924	1	_	_	_	0	-3.04603	1.64687	-3.04603	2	_	_	_	0	-1.59471	1.24227	-1.59471	2	_	_	_	0	-1.38617	0.0896682	-1.38617	2	_	_	_	0
YCR097W-A	_	-1.64762	0	-1.64762	1	_	_	_	0	_	_	_	0	_	_	_	0	_	_	_	0	_	_	_	0	_	_	_	0	_	_	_	0	_	_	_	0	_	_	_	0	_	_	_	0	_	_	_	0
YCRWdelta13	_	_	_	_	0	0.387797	0	0.387797	1	-0.174335	0	-0.174335	1	-0.554953	0	-0.554953	1	0.693249	0	0.693249	1	_	_	_	0	0.0715953	0	0.0715953	1	-1.88152	0	-1.88152	1	1.2114	0	1.2114	1	-0.716294	0	-0.716294	1	1.14611	0	1.14611	1	-1.44958	0	-1.44958	1
tT(AGU)C	_	_	_	_	0	_	_	_	0	_	_	_	0	-0.767783	0	-0.767783	1	_	_	_	0	-2.57123	0	-2.57123	1	_	_	_	0	-1.85981	0	-1.85981	1	_	_	_	0	0.0241965	0	0.0241965	1	_	_	_	0	-1.39754	0	-1.39754	1
YCRCdelta14	_	_	_	_	0	-1.78022	0	-1.78022	1	_	_	_	0	-1.09262	0	-1.09262	1	_	_	_	0	-0.981765	0	-0.981765	1	_	_	_	0	-0.766037	0	-0.766037	1	_	_	_	0	-0.887548	0	-0.887548	1	_	_	_	0	-1.03784	0	-1.03784	1
YCR098C	GIT1	0.152538	0.78517	-0.281554	5	0.671582	0	0.671582	1	-0.144073	0.463969	-0.116623	7	-0.895588	0	-0.895588	1	0.54825	0.710537	0.430553	6	0.674954	0	0.674954	1	-0.705575	0.865574	-1.00653	7	-0.133601	0	-0.133601	1	-0.603368	0.98114	-0.512873	7	0.501614	0	0.501614	1	-0.699043	1.03277	-0.99564	7	-1.53734	0	-1.53734	1
YCR099C	_	-0.90917	0	-0.90917	1	_	_	_	0	0.421807	0.249925	0.421807	2	_	_	_	0	-0.267483	1.44535	-0.267483	2	_	_	_	0	0.782619	0.0639783	0.782619	2	_	_	_	0	0.009825	0.282448	0.009825	2	_	_	_	0	-0.792213	0.485	-0.792213	2	_	_	_	0
YCR100C	_	-0.712363	0.298892	-0.691696	6	_	_	_	0	0.531795	0.365899	0.559808	4	0.69452	0	0.69452	1	-0.370876	0.310283	-0.227923	4	-0.505361	0	-0.505361	1	-0.388908	0.259347	-0.430079	4	-0.33725	0	-0.33725	1	-0.0804603	1.38375	-0.28622	4	-1.20312	0	-1.20312	1	-1.16278	0.455839	-1.04342	4	-2.96876	0	-2.96876	1
YCR101C	_	-0.969665	0.385452	-0.969665	2	_	_	_	0	-1.14826	1.08326	-1.14826	2	_	_	_	0	-0.549779	0.167796	-0.549779	2	_	_	_	0	-0.257229	0.892008	-0.257229	2	_	_	_	0	-0.819767	0.249416	-0.819767	2	_	_	_	0	-1.30486	1.12573	-1.30486	2	_	_	_	0
YCR102C	_	-1.34465	0	-1.34465	1	_	_	_	0	-1.19126	1.43708	-1.19126	2	_	_	_	0	-1.42264	0.020103	-1.42264	2	_	_	_	0	-0.178523	1.54171	-0.178523	2	_	_	_	0	-0.750498	0.998693	-0.750498	2	_	_	_	0	-2.11612	0.912585	-2.11612	2	_	_	_	0
YCR102W-A	_	-1.1351	0	-1.1351	1	-0.735159	0	-0.735159	1	_	_	_	0	-0.687882	0	-0.687882	1	_	_	_	0	-1.18955	0	-1.18955	1	_	_	_	0	-0.541644	0	-0.541644	1	_	_	_	0	-0.765878	0	-0.765878	1	_	_	_	0	-1.67422	0	-1.67422	1
YCR104W	PAU3	_	_	_	0	_	_	_	0	_	_	_	0	_	_	_	0	_	_	_	0	_	_	_	0	_	_	_	0	_	_	_	0	_	_	_	0	_	_	_	0	_	_	_	0	_	_	_	0
YCR105W	ADH7|ADHVII	-2.52928	0.793416	-2.38691	4	-7.49682	0	-7.49682	1	-1.22527	0.53	-1.13719	3	-0.527951	0	-0.527951	1	-1.74043	0.693363	-1.47149	3	-4.84223	0	-4.84223	1	-4.86037	4.55751	-3.26719	3	-10.4239	0	-10.4239	1	-5.55536	2.99041	-4.41472	3	-8.30101	0	-8.30101	1	-4.73547	3.1742	-3.95126	3	-13.0875	0	-13.0875	1
YCR106W	RDS1	-1.1581	0.439364	-1.05361	9	_	_	_	0	0.523753	0.701567	0.401386	9	_	_	_	0	0.100203	0.496697	-0.0151637	9	_	_	_	0	-0.726525	0.396521	-0.848379	9	_	_	_	0	-1.20639	0.825942	-1.40413	9	_	_	_	0	-2.77774	1.23647	-2.02743	9	_	_	_	0
YCR107W	AAD3	-2.19921	1.07789	-2.19921	2	-4.75062	0	-4.75062	1	0.135793	0.385924	0.177558	4	0.730289	0	0.730289	1	-0.239978	0.352575	-0.131579	4	-3.25824	0	-3.25824	1	-2.08851	3.01639	-1.16626	4	-12.2777	0	-12.2777	1	-2.37632	2.23187	-1.56285	4	-10.0798	0	-10.0798	1	-3.28049	3.09479	-2.85158	4	-14.9551	0	-14.9551	1
ARS319	ARS319	_	_	_	0	_	_	_	0	0.215883	0	0.215883	1	_	_	_	0	2.44542	0	2.44542	1	_	_	_	0	1.18972	0	1.18972	1	_	_	_	0	0.720137	0	0.720137	1	_	_	_	0	0.510392	0	0.510392	1	_	_	_	0
TEL03R-XC	_	_	_	_	0	_	_	_	0	_	_	_	0	_	_	_	0	_	_	_	0	_	_	_	0	_	_	_	0	_	_	_	0	_	_	_	0	_	_	_	0	_	_	_	0	_	_	_	0
YCR108C	_	_	_	_	0	_	_	_	0	_	_	_	0	_	_	_	0	_	_	_	0	_	_	_	0	_	_	_	0	_	_	_	0	_	_	_	0	_	_	_	0	_	_	_	0	_	_	_	0
TEL03R-XR	_	_	_	_	0	_	_	_	0	_	_	_	0	_	_	_	0	_	_	_	0	_	_	_	0	_	_	_	0	_	_	_	0	_	_	_	0	_	_	_	0	_	_	_	0	_	_	_	0
TEL03R-TR	_	_	_	_	0	_	_	_	0	_	_	_	0	_	_	_	0	_	_	_	0	_	_	_	0	_	_	_	0	_	_	_	0	_	_	_	0	_	_	_	0	_	_	_	0	_	_	_	0
TEL04L-TR	_	_	_	_	0	_	_	_	0	_	_	_	0	_	_	_	0	_	_	_	0	_	_	_	0	_	_	_	0	_	_	_	0	_	_	_	0	_	_	_	0	_	_	_	0	_	_	_	0
ARS400	ARSIV-1	_	_	_	0	_	_	_	0	_	_	_	0	_	_	_	0	_	_	_	0	_	_	_	0	_	_	_	0	_	_	_	0	_	_	_	0	_	_	_	0	_	_	_	0	_	_	_	0
TEL04L-XR	_	_	_	_	0	_	_	_	0	_	_	_	0	_	_	_	0	_	_	_	0	_	_	_	0	_	_	_	0	_	_	_	0	_	_	_	0	_	_	_	0	_	_	_	0	_	_	_	0
TEL04L-XC	_	_	_	_	0	_	_	_	0	_	_	_	0	_	_	_	0	_	_	_	0	_	_	_	0	_	_	_	0	_	_	_	0	_	_	_	0	_	_	_	0	_	_	_	0	_	_	_	0
YDL248W	COS7	-0.724702	0	-0.724702	1	_	_	_	0	0.0366358	0	0.0366358	1	-0.943999	0	-0.943999	1	-0.182722	0	-0.182722	1	-1.4835	0	-1.4835	1	0.258684	0	0.258684	1	-0.638197	0	-0.638197	1	0.767456	0	0.767456	1	0.621421	0	0.621421	1	-0.187222	0	-0.187222	1	0.838677	0	0.838677	1
YDL247W-A	_	_	_	_	0	_	_	_	0	_	_	_	0	_	_	_	0	_	_	_	0	_	_	_	0	_	_	_	0	_	_	_	0	_	_	_	0	_	_	_	0	_	_	_	0	_	_	_	0
YDL247W	MPH2	_	_	_	0	_	_	_	0	_	_	_	0	_	_	_	0	_	_	_	0	_	_	_	0	_	_	_	0	_	_	_	0	_	_	_	0	_	_	_	0	_	_	_	0	_	_	_	0
YDL246C	SOR2	-1.10261	0.226258	-1.18139	3	1.03043	0.0119218	1.03043	2	_	_	_	0	_	_	_	0	_	_	_	0	_	_	_	0	_	_	_	0	_	_	_	0	_	_	_	0	_	_	_	0	_	_	_	0	_	_	_	0
YDL245C	HXT15	-0.78365	0.321357	-0.712587	3	_	_	_	0	_	_	_	0	_	_	_	0	_	_	_	0	_	_	_	0	_	_	_	0	_	_	_	0	_	_	_	0	_	_	_	0	_	_	_	0	_	_	_	0
ARS403	ARSIV-16	_	_	_	0	_	_	_	0	_	_	_	0	_	_	_	0	_	_	_	0	_	_	_	0	_	_	_	0	_	_	_	0	_	_	_	0	_	_	_	0	_	_	_	0	_	_	_	0
YDL244W	THI13	_	_	_	0	_	_	_	0	_	_	_	0	_	_	_	0	_	_	_	0	_	_	_	0	_	_	_	0	_	_	_	0	_	_	_	0	_	_	_	0	_	_	_	0	_	_	_	0
YDL243C	AAD4	-1.77785	0	-1.77785	1	-0.0839341	0	-0.0839341	1	0.571571	0.626009	0.402504	3	_	_	_	0	-0.302922	0.323876	-0.128614	3	_	_	_	0	0.84696	0.180609	0.784138	3	_	_	_	0	0.209579	0.380371	0.125378	3	_	_	_	0	0.110566	0.680943	-0.27767	3	_	_	_	0
YDL242W	_	-0.435113	0	-0.435113	1	-1.1772	0	-1.1772	1	-0.811863	0	-0.811863	1	-1.07048	0	-1.07048	1	-0.125849	0	-0.125849	1	-1.9262	0	-1.9262	1	0.409444	0	0.409444	1	-0.774174	0	-0.774174	1	-0.154407	0	-0.154407	1	0.913389	0	0.913389	1	-0.111189	0	-0.111189	1	0.83224	0	0.83224	1
YDL241W	_	-0.692883	0.585551	-0.692883	2	-0.217777	0	-0.217777	1	-0.879909	0.305118	-0.879909	2	_	_	_	0	-0.410628	0.422245	-0.410628	2	_	_	_	0	-0.230011	0.519322	-0.230011	2	_	_	_	0	-0.154156	1.51159	-0.154156	2	_	_	_	0	0.36443	1.16506	0.36443	2	_	_	_	0
YDL240C-A	_	_	_	_	0	-0.450268	0	-0.450268	1	-1.02304	0	-1.02304	1	_	_	_	0	0.301887	0	0.301887	1	_	_	_	0	0.0407098	0	0.0407098	1	_	_	_	0	1.25751	0	1.25751	1	_	_	_	0	-0.0342202	0	-0.0342202	1	_	_	_	0
YDL240W	LRG1	-0.736312	0.793576	-0.524663	10	-0.450268	0	-0.450268	1	0.836373	0.62626	0.926646	12	-0.865152	0	-0.865152	1	-0.0262158	0.28771	-0.0965491	12	_	_	_	0	-0.206316	0.593769	-0.324673	12	-1.03043	0	-1.03043	1	-0.13626	0.681229	-0.027225	12	-0.7988	0	-0.7988	1	-0.198643	0.891118	-0.359067	12	-0.745203	0	-0.745203	1
YDL239C	ADY3	-1.14049	0.349127	-1.23298	8	_	_	_	0	-0.123434	0.620831	-0.121709	8	-0.712413	0	-0.712413	1	0.318617	0.715362	0.227701	6	-0.709281	0	-0.709281	1	-0.386737	0.814915	-0.266741	8	-0.670802	0	-0.670802	1	-0.472985	0.574078	-0.467542	8	-0.702602	0	-0.702602	1	-0.241461	0.859407	-0.338986	8	-0.424895	0	-0.424895	1
YDL238C	GUD1	-0.694158	0.457557	-0.732222	6	_	_	_	0	-1.10895	0.486343	-1.1853	6	-0.716914	0	-0.716914	1	-0.846937	0.260704	-0.835107	6	-0.682655	0	-0.682655	1	-0.0190747	0.517345	-0.0595104	6	0.186141	0	0.186141	1	0.286044	0.417506	0.274382	6	0.289132	0	0.289132	1	-0.176833	0.714855	-0.0341925	6	0.532453	0	0.532453	1
YDL237W	LRC1	-0.842693	0.3615	-0.93536	4	-1.14866	0	-1.14866	1	-0.372279	0.392138	-0.364475	4	_	_	_	0	-0.498538	0.370593	-0.406514	4	_	_	_	0	-0.045487	0.866264	0.123309	4	_	_	_	0	-0.533273	0.25508	-0.643856	4	_	_	_	0	0.59084	0.614265	0.326636	4	_	_	_	0
YDL236W	PHO13	-0.462584	0.587051	-0.4616	4	-0.0527479	0	-0.0527479	1	0.532601	1.41623	0.47559	3	-0.106426	0	-0.106426	1	-0.43626	0.0291865	-0.43626	2	-0.223883	0	-0.223883	1	0.443634	0.158393	0.376038	3	0.229117	0	0.229117	1	-0.297757	0.359686	-0.246679	3	-1.06072	0	-1.06072	1	-0.299437	0.943045	0.122798	3	-0.133691	0	-0.133691	1
YDL235C	YPD1	0.277897	0.666754	0.277897	2	1.40437	0	1.40437	1	0.550807	0.844431	0.550807	2	0.0791941	0	0.0791941	1	1.29396	0	1.29396	1	1.47798	0	1.47798	1	-1.60958	0.233791	-1.60958	2	-3.21023	0	-3.21023	1	-0.787449	0.271698	-0.787449	2	-1.73642	0	-1.73642	1	-0.601939	0.386927	-0.601939	2	-1.16086	0	-1.16086	1
YDL234C	GYP7	-0.461797	0.535965	-0.472195	7	-0.626583	0	-0.626583	1	-0.180347	0.670361	-0.108162	8	-1.76538	0	-1.76538	1	-0.227279	0.437372	-0.360646	8	-1.1075	0	-1.1075	1	0.287156	0.572823	0.231925	8	0.279943	0	0.279943	1	0.453193	0.531047	0.481932	8	0.0783112	0	0.0783112	1	0.0441788	0.423474	-0.0423351	8	-0.305453	0	-0.305453	1
YDL233W	_	-0.916097	0.185055	-0.937201	5	_	_	_	0	-0.528768	0.981469	-0.339287	5	-0.701956	0	-0.701956	1	-0.855569	0.387631	-0.887993	5	-0.567491	0	-0.567491	1	-0.21129	0.565749	0.0143512	5	0.368302	0	0.368302	1	0.267909	0.465006	0.314704	5	0.395952	0	0.395952	1	-0.438022	1.23748	-0.179575	5	1.34082	0	1.34082	1
YDL232W	OST4	-0.695335	0	-0.695335	1	_	_	_	0	_	_	_	0	-0.437657	0	-0.437657	1	_	_	_	0	0.785113	0	0.785113	1	_	_	_	0	-0.743632	0	-0.743632	1	_	_	_	0	-0.216375	0	-0.216375	1	_	_	_	0	-0.501808	0	-0.501808	1
YDL231C	BRE4	-0.154108	0.539828	-0.198245	11	0.796995	0	0.796995	1	0.895566	0.428713	0.807393	13	-0.667254	0.810678	-0.667254	2	0.37236	0.631362	0.375678	12	-0.462497	0.00528492	-0.462497	2	0.106483	0.692369	0.161043	13	0.108325	0.934918	0.108325	2	0.11938	0.789565	-0.0834288	13	1.08291	0.0228184	1.08291	2	0.170171	1.1316	0.153552	13	0.143017	0.378408	0.143017	2
YDL230W	PTP1	0.100407	0.456308	-0.037247	4	1.95464	0	1.95464	1	-0.986059	1.1447	-1.25535	4	-0.983878	0	-0.983878	1	-1.29024	0.558786	-1.17192	4	-0.966784	0	-0.966784	1	-0.313643	0.741098	-0.408906	4	1.69007	0	1.69007	1	0.182664	1.02877	0.232073	4	0.419309	0	0.419309	1	-0.366604	0.911174	-0.674616	4	0.849075	0	0.849075	1
YDL229W	SSB1|YG101	1.26426	0	1.26426	1	2.65349	0	2.65349	1	1.84078	0.582478	1.99627	3	0.799056	0	0.799056	1	1.43537	0.40007	1.29205	3	1.10374	0	1.10374	1	1.58147	0.42277	1.38741	3	0.187459	0	0.187459	1	1.73073	0.721738	2.02236	3	-0.486093	0	-0.486093	1	2.27799	1.33662	2.89999	3	1.19964	0	1.19964	1
YDL228C	_	_	_	_	0	_	_	_	0	1.76304	0.801435	1.76304	2	_	_	_	0	1.50703	0.537868	1.50703	2	_	_	_	0	1.6785	0.548616	1.6785	2	_	_	_	0	2.14169	0.168758	2.14169	2	_	_	_	0	3.04513	0.205252	3.04513	2	_	_	_	0
ARS404	ARS404|HO%20ARS	0.548519	0	0.548519	1	_	_	_	0	1.83807	0	1.83807	1	_	_	_	0	4.10805	0	4.10805	1	_	_	_	0	-0.0202016	0	-0.0202016	1	_	_	_	0	-0.363667	0	-0.363667	1	_	_	_	0	-0.557155	0	-0.557155	1	_	_	_	0
YDL227C	HO	-0.626249	0.237629	-0.68557	6	-1.0388	0	-1.0388	1	-1.0302	0.34899	-1.01461	7	-1.29207	0	-1.29207	1	1.02562	0.336983	1.00504	7	-1.24307	0	-1.24307	1	0.0224061	0.693473	0.0132051	7	-0.551443	0	-0.551443	1	0.566602	0.641996	0.366705	7	-0.717854	0	-0.717854	1	0.137291	1.00052	0.103432	7	-1.2008	0	-1.2008	1
YDL226C	GCS1	-0.32675	0.134312	-0.35451	4	-0.485185	0	-0.485185	1	0.380741	0.609522	0.549663	5	-1.05366	0	-1.05366	1	-0.190993	0.392638	-0.192332	4	-0.316387	0	-0.316387	1	0.62696	0.570581	0.340969	5	0.96269	0	0.96269	1	0.419853	0.554355	0.39575	5	0.349791	0	0.349791	1	0.455022	0.567506	0.351063	5	-0.193604	0	-0.193604	1
YDL225W	SHS1|SEP7	-0.52927	0.295357	-0.550622	6	_	_	_	0	0.913798	0.975887	1.11854	7	_	_	_	0	-0.161883	0.864848	-0.296481	7	_	_	_	0	0.700708	0.741585	0.735547	7	_	_	_	0	0.284781	0.592784	0.358348	7	_	_	_	0	0.239913	0.558306	0.142109	7	_	_	_	0
YDL224C	WHI4	0.166035	0.435621	-0.0213775	6	-0.0695387	0	-0.0695387	1	1.21143	0.892821	0.810229	7	0.392684	0	0.392684	1	0.491254	0.531924	0.634387	7	0.850455	0	0.850455	1	0.426815	0.449539	0.333348	7	-1.39859	0	-1.39859	1	0.5239	0.743805	0.186339	7	-0.0540307	0	-0.0540307	1	0.771124	0.411954	0.73442	7	-0.125328	0	-0.125328	1
YDL223C	HBT1	-0.896184	0.427828	-0.917197	10	-0.270913	0	-0.270913	1	-0.887451	0.876237	-1.23739	11	_	_	_	0	-0.919579	0.520643	-0.940467	11	_	_	_	0	-0.20066	0.648665	-0.324358	11	_	_	_	0	0.300523	0.855586	0.147578	11	_	_	_	0	-0.0901021	0.7537	-0.276514	11	_	_	_	0
YDL222C	FMP45	-0.36831	0.094911	-0.342798	3	0.0846187	0	0.0846187	1	-0.921695	0.435444	-0.727221	4	_	_	_	0	-0.917365	0.612387	-1.08516	4	_	_	_	0	-0.0830898	0.718883	-0.027536	4	_	_	_	0	-0.270426	0.913177	-0.311843	4	_	_	_	0	0.0493641	0.624215	0.0495153	4	_	_	_	0
YDL221W	_	0.536404	0.631038	0.536404	2	_	_	_	0	-1.28128	0.471726	-1.28128	2	-1.28427	0	-1.28427	1	-0.700796	0.903857	-0.700796	2	-0.337894	0	-0.337894	1	0.314525	0.326617	0.314525	2	-1.21883	0	-1.21883	1	1.97011	0.510715	1.97011	2	-1.3325	0	-1.3325	1	0.644635	0.778136	0.644635	2	-0.897215	0	-0.897215	1
YDL220C	CDC13|EST4	-0.502521	0.747384	-0.684118	9	-0.989047	0	-0.989047	1	-0.93882	0.584348	-0.934012	10	-0.765455	0	-0.765455	1	-0.848261	0.392708	-0.874909	8	-1.30382	0	-1.30382	1	-0.170325	0.633164	-0.052491	10	-0.118989	0	-0.118989	1	0.514928	1.05729	0.447977	10	0.906895	0	0.906895	1	-0.336779	0.750729	-0.269857	10	-0.273654	0	-0.273654	1
YDL219W	DTD1	-0.526011	0.220536	-0.526011	2	_	_	_	0	-0.921903	0.121038	-0.921903	2	_	_	_	0	0.0852655	0.375549	0.0852655	2	_	_	_	0	-1.06148	0.705663	-1.06148	2	_	_	_	0	-0.438044	0.406604	-0.438044	2	_	_	_	0	-0.618636	0.118926	-0.618636	2	_	_	_	0
YDL218W	_	-0.893218	0.167099	-0.856955	3	-0.352471	0	-0.352471	1	-1.50545	0.595574	-1.24606	3	-0.926297	0	-0.926297	1	-0.9681	0.192416	-0.942238	3	-0.616068	0	-0.616068	1	-0.815757	1.51931	-0.320747	3	-0.284132	0	-0.284132	1	-0.189007	0.534211	0.04549	3	-0.448288	0	-0.448288	1	-0.700895	0.738241	-1.05797	3	0.539606	0	0.539606	1
YDL217C	TIM22	-1.09661	0.400814	-1.09661	2	-0.153331	0	-0.153331	1	-0.36638	0.349015	-0.36638	2	-0.293828	0	-0.293828	1	0.20452	0.221635	0.20452	2	0.780234	0	0.780234	1	-1.76566	0.681679	-1.76566	2	0.768495	0	0.768495	1	0.977167	2.00686	0.977167	2	-0.357576	0	-0.357576	1	-0.241111	0.517291	-0.241111	2	-0.170662	0	-0.170662	1
YDL216C	RRI1|JAB1|CSN5	-1.04123	0.457487	-1.0737	4	_	_	_	0	-0.867077	0.690541	-0.629989	5	_	_	_	0	-0.47133	0.336873	-0.675033	5	_	_	_	0	-0.251528	0.734179	-0.336047	5	_	_	_	0	-0.0767254	1.05178	-0.0776398	5	_	_	_	0	0.308051	0.500211	0.148216	5	_	_	_	0
YDL215C	GDH2|GDHB|GDH-B	0.0458454	0.564249	-0.169339	10	1.41443	0	1.41443	1	0.483913	0.771111	0.642305	12	_	_	_	0	0.475596	0.32362	0.388375	12	_	_	_	0	0.0836238	0.993197	0.16726	12	_	_	_	0	0.123067	0.855994	-0.189645	12	_	_	_	0	0.0350275	0.63387	0.0779317	12	_	_	_	0
YDL214C	PRR2	0.24135	0.838953	0.0132175	7	1.51071	0	1.51071	1	-1.30487	0.510508	-1.2437	8	_	_	_	0	-0.986112	0.27145	-1.01447	8	_	_	_	0	-0.36565	0.502695	-0.241815	8	_	_	_	0	-0.614961	0.703438	-0.683246	8	_	_	_	0	-0.180049	0.303595	-0.217894	8	_	_	_	0
YDL213C	NOP6	0.0396207	0.489587	0.279544	3	-0.170652	0	-0.170652	1	0.0605943	0.0291919	0.0605943	2	-1.07346	0.246038	-1.07346	2	0.331638	0.0145523	0.331638	2	0.230015	0.0454514	0.230015	2	0.239603	0.117909	0.239603	2	-0.0597396	0.184277	-0.0597396	2	-0.225008	1.00361	-0.225008	2	-0.150657	0.134514	-0.150657	2	-0.051523	0.614859	-0.051523	2	0.547804	0.5602	0.547804	2
YDL212W	SHR3|APF1	0.197525	0.882925	0.197525	2	-0.434306	0	-0.434306	1	0.124153	1.24329	0.124153	2	_	_	_	0	0.510875	0.357304	0.510875	2	_	_	_	0	0.317905	0.833013	0.317905	2	_	_	_	0	0.0740575	0.459285	0.0740575	2	_	_	_	0	0.0857441	0.144368	0.0857441	2	_	_	_	0
YDL211C	_	0.15055	0.274125	0.150481	4	0.393233	0	0.393233	1	-0.384265	1.13111	-0.44433	5	_	_	_	0	-0.769751	1.02339	-0.874055	4	_	_	_	0	-0.202913	0.985925	0.0246654	5	_	_	_	0	0.310727	0.475693	0.415836	5	_	_	_	0	-0.28907	1.02058	-0.930665	5	_	_	_	0
tG(GCC)D1	_	_	_	_	0	-0.112518	0	-0.112518	1	_	_	_	0	-2.43961	0	-2.43961	1	_	_	_	0	-2.1572	0	-2.1572	1	_	_	_	0	-1.29905	0	-1.29905	1	_	_	_	0	-0.305123	0	-0.305123	1	_	_	_	0	-0.312495	0	-0.312495	1
YDL210W	UGA4	-0.865807	0.928297	-1.10161	7	-0.106161	0	-0.106161	1	-1.52684	0.631389	-1.59607	7	-1.40639	0	-1.40639	1	-1.0262	0.525323	-1.24697	7	-0.705864	0	-0.705864	1	-0.929927	1.21759	-0.30837	7	0.948651	0	0.948651	1	-0.484252	0.67824	-0.251713	7	-0.236611	0	-0.236611	1	-0.559804	0.800282	-0.312495	7	0.152727	0	0.152727	1
ARS405	ARSIV-86	1.15301	0.150189	1.15301	2	_	_	_	0	-0.349718	0	-0.349718	1	_	_	_	0	-0.0504055	0	-0.0504055	1	_	_	_	0	-1.79167	0	-1.79167	1	_	_	_	0	-0.161002	0	-0.161002	1	_	_	_	0	-0.253407	0	-0.253407	1	_	_	_	0
YDL209C	CWC2|NTC40	-0.612631	0.366363	-0.738476	4	-0.877915	0	-0.877915	1	0.415892	0.385506	0.375802	4	-0.0420164	0	-0.0420164	1	0.0558257	0.24454	0.0388418	4	-0.356429	0	-0.356429	1	0.0424002	0.281556	0.0904189	4	0.181041	0	0.181041	1	-0.462595	0.638426	-0.301548	4	2.42382	0	2.42382	1	-0.497435	0.918687	-0.775187	4	0.288289	0	0.288289	1
YDL208W	NHP2	0.887708	0.810334	0.887708	2	0.874523	0	0.874523	1	2.08308	1.46666	2.08308	2	_	_	_	0	1.1867	0.535222	1.1867	2	_	_	_	0	0.283897	1.13589	0.283897	2	_	_	_	0	-0.690019	0.715467	-0.690019	2	_	_	_	0	0.326003	0.761211	0.326003	2	_	_	_	0
YDL207W	GLE1|BRR3|RSS1	-0.512742	0.392458	-0.533554	5	0.696112	0	0.696112	1	0.379731	0.902193	0.591292	6	1.56715	0	1.56715	1	-0.081501	0.207601	-0.113187	6	2.64831	0	2.64831	1	0.118841	0.381826	0.218345	6	-0.953355	0	-0.953355	1	-0.403989	0.404914	-0.346728	6	0.701108	0	0.701108	1	0.00611686	0.789026	0.150059	6	0.470725	0	0.470725	1
YDL206W	_	-0.724886	0.380669	-0.609654	7	-1.36678	0	-1.36678	1	-0.593101	0.533004	-0.584712	9	-0.508532	0	-0.508532	1	-0.502889	0.743267	-0.557595	9	0.553299	0	0.553299	1	-0.506792	0.774976	-0.648225	9	-1.09357	0	-1.09357	1	-0.34031	0.672649	0.0197163	9	-0.829708	0	-0.829708	1	-0.190376	0.754902	0.169177	9	-0.334172	0	-0.334172	1
YDL205C	HEM3	-0.771934	0.486834	-0.878076	3	0.801762	0	0.801762	1	0.340773	1.16042	0.975935	3	_	_	_	0	0.693539	0.710615	0.562704	3	_	_	_	0	0.318829	1.62437	0.754227	3	_	_	_	0	-0.584373	0.956758	-0.350126	3	_	_	_	0	-0.429516	0.532803	-0.71874	3	_	_	_	0
YDL204W	RTN2	-0.457967	0.580321	-0.580288	4	-0.712633	0	-0.712633	1	-0.558712	0.333563	-0.681314	5	_	_	_	0	-0.541095	0.611538	-0.524141	4	_	_	_	0	-0.066558	0.758552	-0.0826601	5	_	_	_	0	-0.457912	0.974833	-0.869174	5	_	_	_	0	-0.359063	0.635675	-0.34336	5	_	_	_	0
YDL203C	ACK1	-0.539155	0.164565	-0.463235	6	-0.629347	0	-0.629347	1	0.507186	0.915023	0.229826	7	-0.802345	1.26679	-0.802345	2	-0.275179	0.359549	-0.174437	7	-0.0520282	0	-0.0520282	1	0.23154	0.385475	0.269228	7	-0.583529	0.730216	-0.583529	2	0.146909	0.835824	0.111384	7	-1.18643	0.11914	-1.18643	2	-0.157544	0.316061	-0.287903	7	-0.592944	0.201166	-0.592944	2
YDL202W	MRPL11	-0.208364	0.311775	-0.35922	3	1.34992	0	1.34992	1	0.738842	1.38633	1.06932	4	-0.455412	0	-0.455412	1	0.069627	0.562845	-0.125946	4	-1.13886	0	-1.13886	1	0.24178	0.357793	0.374347	4	1.48654	0	1.48654	1	-0.296692	0.725052	-0.266286	4	1.52385	0	1.52385	1	-0.10372	0.673501	-0.159246	4	0.530803	0	0.530803	1
YDL201W	TRM8	-0.709463	0.442177	-0.740617	3	-1.09633	0	-1.09633	1	0.558149	1.06429	0.597816	4	_	_	_	0	0.160954	0.257958	0.254561	4	_	_	_	0	0.322919	0.765822	0.301947	4	_	_	_	0	0.361556	1.09574	0.574027	4	_	_	_	0	0.00596934	1.05996	0.377168	4	_	_	_	0
YDL200C	MGT1|MGMT	-0.27507	0.0589083	-0.27507	2	-0.109984	0	-0.109984	1	-0.266735	0.469904	-0.496084	3	_	_	_	0	0.166961	0.56651	0.0425328	3	_	_	_	0	-0.171038	0.665561	0.111362	3	_	_	_	0	-0.693422	0.759766	-0.475521	3	_	_	_	0	0.32614	0.508642	0.538945	3	_	_	_	0
YDL199C	_	-0.79095	0.339691	-0.714613	7	-0.504809	0	-0.504809	1	-0.990446	0.568592	-0.825911	7	-0.577038	0	-0.577038	1	-0.914456	0.371251	-1.0102	6	1.21013	0	1.21013	1	-0.703849	0.792908	-0.382003	7	-1.09999	0	-1.09999	1	-0.435019	1.01308	-0.890266	7	-1.18515	0	-1.18515	1	-0.862742	0.493749	-0.782339	7	-0.0747676	0	-0.0747676	1
YDL198C	GGC1|YHM1	0.24881	0.305193	0.0729641	3	0.996227	0	0.996227	1	0.355287	0.739319	0.590843	4	-0.210064	0	-0.210064	1	0.777394	0.0748328	0.781314	4	1.16698	0	1.16698	1	-0.27088	0.779287	-0.374238	4	1.38345	0	1.38345	1	0.599461	0.767698	0.597838	4	0.911426	0	0.911426	1	0.242061	0.364273	0.0776014	4	1.74425	0	1.74425	1
YDL197C	ASF2	0.303051	0.2359	0.363336	5	1.25286	0	1.25286	1	-0.105631	0.652309	0.0510734	7	_	_	_	0	-0.368933	0.634113	-0.400327	6	_	_	_	0	0.544733	0.784781	0.380507	7	_	_	_	0	0.196528	1.09004	0.347022	7	_	_	_	0	0.323257	1.24935	0.418018	7	_	_	_	0
YDL196W	_	_	_	_	0	1.25124	0	1.25124	1	-0.574424	0	-0.574424	1	0.0517367	0	0.0517367	1	-0.307474	0	-0.307474	1	-0.0703804	0	-0.0703804	1	0.537685	0	0.537685	1	1.49657	0	1.49657	1	1.60289	0	1.60289	1	0.308815	0	0.308815	1	1.28811	0	1.28811	1	0.209284	0	0.209284	1
YDL195W	SEC31|WEB1	-0.0939055	0.591283	-0.406944	12	_	_	_	0	0.848657	0.403461	0.785659	15	_	_	_	0	0.332696	0.383243	0.345311	13	_	_	_	0	0.434841	0.52549	0.448008	15	_	_	_	0	0.0768479	0.853409	-0.192363	15	_	_	_	0	0.587242	0.656193	0.592532	15	_	_	_	0
YDL194W	SNF3	-0.750635	0.406473	-0.72279	9	-0.887243	0	-0.887243	1	-0.600457	0.486613	-0.599033	11	-0.443029	0	-0.443029	1	-1.28708	0.209227	-1.30206	11	-0.254143	0	-0.254143	1	-0.151953	0.636976	0.0668392	11	-0.0732627	0	-0.0732627	1	-0.120858	0.805004	-0.0977252	11	0.173201	0	0.173201	1	-0.723861	0.53641	-0.885056	11	-0.609311	0	-0.609311	1
YDL193W	NUS1	0.262281	0.54652	0.516918	4	-0.313915	0	-0.313915	1	0.169144	0.246641	0.224077	5	-0.672664	0	-0.672664	1	0.1138	0.422423	0.184266	5	-0.901317	0	-0.901317	1	0.151954	0.590856	0.11268	5	0.0495342	0	0.0495342	1	-0.276943	0.290223	-0.328581	5	0.17315	0	0.17315	1	-0.167438	0.329386	-0.337308	5	0.743003	0	0.743003	1
YDL192W	ARF1	0.951661	0.113716	0.951661	2	1.17134	0	1.17134	1	1.12092	1.39441	1.48991	3	_	_	_	0	1.35931	0.0811797	1.31292	3	_	_	_	0	0.503914	0.804392	0.673489	3	_	_	_	0	0.267721	0.133028	0.273124	3	_	_	_	0	0.3703	1.11128	0.865525	3	_	_	_	0
YDL191W	RPL35A|SOS1	1.40992	0.172428	1.40992	2	1.5693	0	1.5693	1	2.14143	1.0213	2.14143	2	1.19135	0	1.19135	1	2.7276	1.05734	2.7276	2	0.431233	0	0.431233	1	-0.08352	0.832893	-0.08352	2	-3.80846	0	-3.80846	1	0.222961	0.499223	0.222961	2	-0.48121	0	-0.48121	1	0.676212	1.05193	0.676212	2	-1.77198	0	-1.77198	1
YDL190C	UFD2	-0.240812	0.36629	-0.192372	9	-0.922345	0	-0.922345	1	0.856696	0.55466	1.09504	9	-1.05265	0	-1.05265	1	-0.0790194	0.285274	-0.103325	9	-0.339928	0	-0.339928	1	0.354632	0.412368	0.150843	9	0.0797321	0	0.0797321	1	0.518781	0.847467	0.552004	9	0.678858	0	0.678858	1	-0.226658	0.985004	-0.185682	9	0.365917	0	0.365917	1
YDL189W	RBS1	0.0912152	0.509606	-0.105262	5	-0.259005	0	-0.259005	1	0.777109	0.946357	1.07426	4	-0.305079	0	-0.305079	1	0.143773	0.25207	0.23358	4	0.801443	0	0.801443	1	0.000684645	0.206113	-0.0347847	4	0.207342	0	0.207342	1	0.0757815	0.768822	0.188831	4	-0.448338	0	-0.448338	1	-0.278976	0.325124	-0.325809	4	-0.60557	0	-0.60557	1
ARS406	ARSIV-124	-0.112241	0	-0.112241	1	_	_	_	0	1.30427	0	1.30427	1	1.29897	0	1.29897	1	_	_	_	0	0.474188	0	0.474188	1	0.670739	0	0.670739	1	1.14227	0	1.14227	1	-0.670989	0	-0.670989	1	0.843719	0	0.843719	1	0.593302	0	0.593302	1	1.25273	0	1.25273	1
YDL188C	PPH22|PPH2	0.624004	0.254513	0.769494	3	-0.623589	0	-0.623589	1	1.23138	0.89381	1.23138	2	-1.00314	0.837296	-1.00314	2	-0.528758	0.534295	-0.528758	2	-0.469079	0.261721	-0.469079	2	0.12881	0.336909	0.12881	2	0.352315	0.137438	0.352315	2	-0.093396	0.755616	-0.093396	2	-0.089344	0.450956	-0.089344	2	-1.2364	0.334567	-1.2364	2	0.879088	0.364092	0.879088	2
YDL187C	_	1.32884	0	1.32884	1	_	_	_	0	-0.32853	0.85385	-0.32853	2	_	_	_	0	0.074889	0.587739	0.074889	2	_	_	_	0	-0.348052	1.12345	-0.348052	2	_	_	_	0	-0.745014	0.396355	-0.745014	2	_	_	_	0	-0.425307	0.436684	-0.425307	2	_	_	_	0
YDL186W	_	-0.0459073	0.341779	-0.139074	3	_	_	_	0	-0.696764	0.665686	-0.913368	4	_	_	_	0	-0.871645	0.435972	-0.889723	4	_	_	_	0	-0.137197	0.462656	-0.185975	4	_	_	_	0	-0.188411	0.470438	-0.267847	4	_	_	_	0	-0.565889	0.499369	-0.763551	4	_	_	_	0
YDL185C-A	_	1.29855	0	1.29855	1	_	_	_	0	0.730185	0	0.730185	1	_	_	_	0	0.507555	0	0.507555	1	_	_	_	0	0.749643	0	0.749643	1	_	_	_	0	-0.267016	0	-0.267016	1	_	_	_	0	-0.629503	0	-0.629503	1	_	_	_	0
YDL185W	TFP1|VMA1|CLS8	0.342953	0.436787	0.218968	10	_	_	_	0	1.07093	0.184732	1.01726	10	_	_	_	0	0.495761	0.430436	0.599419	10	_	_	_	0	0.454895	0.659895	0.301116	10	_	_	_	0	-0.393222	0.675232	-0.230646	10	_	_	_	0	0.153981	0.526635	0.0262433	10	_	_	_	0
YDL184C	RPL41A|RPL47A	_	_	_	0	2.27145	0	2.27145	1	_	_	_	0	0.00532842	0	0.00532842	1	_	_	_	0	1.1107	0	1.1107	1	_	_	_	0	0.270259	0	0.270259	1	_	_	_	0	1.03984	0	1.03984	1	_	_	_	0	1.49019	0	1.49019	1
YDL183C	_	-0.132218	0.151194	-0.0863295	3	0.750492	0	0.750492	1	-1.10702	0.663779	-1.09451	4	-1.24317	0	-1.24317	1	-0.855405	0.191676	-0.779925	3	-0.903237	0	-0.903237	1	-1.14834	0.500596	-1.20405	4	0.206311	0	0.206311	1	-0.903455	0.612881	-0.706729	4	0.4625	0	0.4625	1	-0.471398	1.07485	-0.962216	4	-1.07266	0	-1.07266	1
YDL182W	LYS20	0.546826	0.228321	0.546826	2	1.76188	0	1.76188	1	-0.356595	0.474258	-0.227272	3	_	_	_	0	0.730567	0.248795	0.736707	3	_	_	_	0	0.115832	0.639339	0.444799	3	_	_	_	0	-0.023324	0.600717	0.201189	3	_	_	_	0	-0.255407	0.876025	-0.0976546	3	_	_	_	0
YDL181W	INH1	0.715321	0	0.715321	1	-0.0671203	0	-0.0671203	1	-0.120512	0	-0.120512	1	-0.954283	1.15421	-0.954283	2	-0.746637	0	-0.746637	1	0.330352	0.626952	0.330352	2	-0.123	0	-0.123	1	-0.185087	0.147284	-0.185087	2	1.30261	0	1.30261	1	0.689128	0.296437	0.689128	2	-0.814414	0	-0.814414	1	0.554133	1.29508	0.554133	2
YDL180W	_	-0.195587	1.29602	0.620519	5	0.376097	0	0.376097	1	0.323269	0.697121	0.261413	6	0.0456625	0	0.0456625	1	-0.186082	0.339355	-0.19059	6	0.266359	0	0.266359	1	0.17725	0.363815	-0.041088	6	0.262008	0	0.262008	1	0.250228	0.404595	0.174811	6	-0.257754	0	-0.257754	1	-0.125438	0.605267	-0.031662	6	-1.52127	0	-1.52127	1
YDL179W	PCL9	0.345486	0.270471	0.374116	3	-0.209577	0	-0.209577	1	0.501022	0.821524	0.33641	4	_	_	_	0	0.881395	0.285837	0.911737	4	_	_	_	0	0.0318571	0.760681	-0.0613439	4	_	_	_	0	0.112391	0.232088	0.190643	4	_	_	_	0	0.532783	0.733438	0.32559	4	_	_	_	0
YDL178W	DLD2|AIP2	-0.787822	0.253432	-0.791346	6	-0.585469	0	-0.585469	1	0.289855	0.44691	0.2133	6	0.298801	0	0.298801	1	-0.0163427	0.438317	-0.210457	6	2.10185	0	2.10185	1	0.462973	1.08143	0.881981	6	-1.36621	0	-1.36621	1	-0.128382	1.14632	0.0365296	6	0.156236	0	0.156236	1	-0.28097	1.09183	-0.0111406	6	-1.11668	0	-1.11668	1
YDL177C	_	-0.685892	0.0148209	-0.685892	2	_	_	_	0	-0.272679	0.235393	-0.272679	2	_	_	_	0	-0.262102	0.562238	-0.262102	2	_	_	_	0	-0.121166	0.0727705	-0.121166	2	_	_	_	0	0.45792	0.673391	0.45792	2	_	_	_	0	0.697809	1.85524	0.697809	2	_	_	_	0
YDL176W	_	-0.794497	0.35632	-0.816487	7	-0.645608	0	-0.645608	1	0.265934	0.587031	0.229436	8	-0.277986	0	-0.277986	1	-0.347812	0.505333	-0.612994	7	_	_	_	0	0.250067	0.602272	0.346499	8	-0.956793	0	-0.956793	1	0.120402	0.986893	-0.0863739	8	0.0883287	0	0.0883287	1	-0.391286	0.607204	-0.124393	8	0.475676	0	0.475676	1
YDL175C	AIR2	0.00702187	0.495856	-0.00823725	4	-0.155888	0	-0.155888	1	-0.131056	0.357947	-0.19482	3	-0.0455542	0	-0.0455542	1	0.793239	0.843726	0.415611	3	0.257309	0	0.257309	1	-0.330449	1.08992	-0.909118	3	0.934497	0	0.934497	1	0.203471	0.777627	0.467937	3	0.011209	0	0.011209	1	-0.150892	0.39658	-0.171542	3	1.27094	0	1.27094	1
YDL174C	DLD1	-0.560461	0.484274	-0.571351	6	0.513348	0	0.513348	1	0.0744595	0.743655	-0.0272016	5	-0.976725	0	-0.976725	1	-0.0936578	0.493903	-0.0679464	5	-0.159399	0	-0.159399	1	-0.104033	0.612042	-0.0929171	5	1.0236	0	1.0236	1	0.0861934	0.917767	0.29925	5	1.5084	0	1.5084	1	-0.0511983	0.258368	0.0271236	5	-0.458785	0	-0.458785	1
YDL173W	_	0.47249	0.974328	-0.0722105	3	0.885762	0	0.885762	1	0.754879	0.609678	0.725815	3	-0.327308	0	-0.327308	1	-0.000224302	0.42053	-0.0219629	3	0.349573	0	0.349573	1	0.27215	0.048963	0.254444	3	2.19673	0	2.19673	1	0.126587	0.492235	0.309016	3	2.47114	0	2.47114	1	0.252106	0.649861	0.0488553	3	1.13615	0	1.13615	1
YDL172C	_	1.59736	0	1.59736	1	_	_	_	0	1.05219	0.461567	1.05219	2	_	_	_	0	0.204395	0.320118	0.204395	2	_	_	_	0	0.281003	0.0657609	0.281003	2	_	_	_	0	-0.060902	0.523143	-0.060902	2	_	_	_	0	0.514078	0.657924	0.514078	2	_	_	_	0
YDL171C	GLT1	-0.337271	0.400522	-0.415051	21	1.05938	0	1.05938	1	0.655818	0.566309	0.636087	22	0.53892	0	0.53892	1	0.408195	0.391457	0.487615	22	2.22934	0	2.22934	1	0.109691	0.787657	-0.0575908	22	-0.318799	0	-0.318799	1	0.178065	0.56282	0.14277	22	-0.785158	0	-0.785158	1	0.148186	0.788293	0.0880274	22	-0.49009	0	-0.49009	1
YDL170W	UGA3	-0.147306	0.863536	-0.426706	5	3.00983	0	3.00983	1	-0.0313202	0.975531	-0.00369801	6	-0.290837	0	-0.290837	1	-0.444975	0.299528	-0.438893	6	-0.884359	0	-0.884359	1	-0.168192	0.385875	-0.149531	6	2.86962	0	2.86962	1	-0.448674	0.677748	-0.376453	6	3.90273	0	3.90273	1	0.401503	1.06112	0.542714	6	3.21843	0	3.21843	1
YDL169C	UGX2	-0.332237	0.41927	-0.256149	4	-0.679696	0	-0.679696	1	-1.52288	0.815012	-1.24537	3	-0.845733	0	-0.845733	1	-1.63825	0.161884	-1.56993	3	-1.98986	0	-1.98986	1	-0.327452	0.212013	-0.432084	3	-1.01026	0	-1.01026	1	0.292169	0.646613	0.195954	3	-0.324554	0	-0.324554	1	-0.59739	0.953906	-0.724847	3	-0.599518	0	-0.599518	1
YDL168W	SFA1|ADH5	-0.632865	0.367725	-0.567377	4	0.864342	0	0.864342	1	-0.277803	0.879373	-0.358251	4	-0.36573	0	-0.36573	1	-0.0205088	0.658725	-0.228489	4	-0.796163	0	-0.796163	1	0.0985842	0.588389	0.157662	4	-1.42122	0	-1.42122	1	0.316353	0.872375	-0.0762555	4	-0.378064	0	-0.378064	1	-0.769521	0.631783	-0.596025	4	-0.693542	0	-0.693542	1
YDL167C	NRP1	-0.0741947	0.55934	-0.314283	7	1.50893	0	1.50893	1	1.28547	0.375403	1.36186	7	0.368791	0	0.368791	1	1.10357	0.405924	0.970064	7	0.494528	0	0.494528	1	0.0119527	0.577283	0.0944585	7	0.0421423	0	0.0421423	1	-0.220474	0.622055	-0.0917348	7	-0.889612	0	-0.889612	1	-0.0953435	0.959382	-0.152727	7	0.158284	0	0.158284	1
YDL166C	FAP7	-0.015677	0.572618	-0.015677	2	0.413502	0	0.413502	1	0.55162	0.175676	0.55162	2	_	_	_	0	0.733187	0.0678745	0.733187	2	_	_	_	0	0.479727	1.4762	0.479727	2	_	_	_	0	-0.133189	0.326728	-0.133189	2	_	_	_	0	-0.856252	1.55716	-0.856252	2	_	_	_	0
YDL165W	CDC36|NOT2|DNA19	-0.0146288	0.811688	-0.000855411	3	_	_	_	0	-0.142156	0.351186	-0.142156	2	_	_	_	0	-0.225632	0.109957	-0.225632	2	_	_	_	0	-0.293931	0.787674	-0.293931	2	_	_	_	0	-0.292462	0.569203	-0.292462	2	_	_	_	0	-0.804182	0.88644	-0.804182	2	_	_	_	0
YDL164C	CDC9|MMS8	-0.269632	0.705837	-0.123965	7	_	_	_	0	-0.19127	0.55169	-0.243973	10	_	_	_	0	-0.352722	0.257342	-0.254543	10	_	_	_	0	0.377797	0.641744	0.208717	10	_	_	_	0	-0.101148	0.899996	-0.165532	10	_	_	_	0	0.140689	1.08255	0.471715	10	_	_	_	0
YDL163W	_	-0.631995	0	-0.631995	1	_	_	_	0	-1.14707	0	-1.14707	1	_	_	_	0	-0.85667	0	-0.85667	1	_	_	_	0	0.176514	0	0.176514	1	_	_	_	0	-1.74734	0	-1.74734	1	_	_	_	0	-2.18648	0	-2.18648	1	_	_	_	0
YDL162C	_	0.44167	0	0.44167	1	_	_	_	0	-0.58933	0	-0.58933	1	_	_	_	0	-0.289316	0	-0.289316	1	_	_	_	0	0.698759	0	0.698759	1	_	_	_	0	1.16931	0	1.16931	1	_	_	_	0	0.737336	0	0.737336	1	_	_	_	0
YDL161W	ENT1	-0.00755787	0.397455	-0.0873659	5	_	_	_	0	0.968684	0.368312	1.02504	5	_	_	_	0	-0.0263259	0.359955	-0.238442	5	_	_	_	0	0.484864	0.718762	0.627591	5	_	_	_	0	-0.345011	0.914599	-0.0188939	5	_	_	_	0	-0.510049	0.550364	-0.695413	5	_	_	_	0
YDL160C-A	_	-0.716778	0	-0.716778	1	-0.38299	0	-0.38299	1	-1.19634	0	-1.19634	1	-0.32775	0.525123	-0.32775	2	0.575799	0	0.575799	1	0.063639	0	0.063639	1	1.05546	0	1.05546	1	-0.222791	0.14931	-0.222791	2	-0.111115	0	-0.111115	1	0.791216	0.296651	0.791216	2	-0.127089	0	-0.127089	1	-0.561832	0.47547	-0.561832	2
YDL160C	DHH1	0.797428	0.537813	0.805977	5	0.320058	0	0.320058	1	1.64654	0.509795	1.52915	5	_	_	_	0	0.50957	0.733401	0.581319	5	_	_	_	0	0.412825	0.675064	0.474596	5	_	_	_	0	-0.195323	1.1979	-0.312019	5	_	_	_	0	-0.30958	0.913134	-0.0525408	5	_	_	_	0
YDL159W-A	YDL159W-B	1.13302	0	1.13302	1	_	_	_	0	-1.11573	0	-1.11573	1	_	_	_	0	-0.153011	0	-0.153011	1	_	_	_	0	-0.252788	0	-0.252788	1	_	_	_	0	-0.423571	0	-0.423571	1	_	_	_	0	0.43821	0	0.43821	1	_	_	_	0
YDL159W	STE7	-1.02795	0.347468	-1.03245	6	_	_	_	0	0.00965906	0.875229	0.0446222	6	_	_	_	0	0.324199	0.920356	-0.107508	5	_	_	_	0	-0.500196	0.813064	-0.341605	6	_	_	_	0	-0.774067	0.735136	-1.03688	6	_	_	_	0	0.435002	1.17627	0.998586	6	_	_	_	0
YDL159C-B	YDL159C-A	-0.923911	0	-0.923911	1	_	_	_	0	0.766812	0	0.766812	1	_	_	_	0	-0.359251	0	-0.359251	1	_	_	_	0	0.0926822	0	0.0926822	1	_	_	_	0	-1.17544	0	-1.17544	1	_	_	_	0	1.3291	0	1.3291	1	_	_	_	0
YDL158C	_	0.0362962	0	0.0362962	1	-0.0576769	0	-0.0576769	1	-0.178185	0	-0.178185	1	_	_	_	0	1.89854	0	1.89854	1	_	_	_	0	-0.567602	0	-0.567602	1	_	_	_	0	-0.976749	0	-0.976749	1	_	_	_	0	0.821622	0	0.821622	1	_	_	_	0
YDL157C	_	-0.389554	0	-0.389554	1	_	_	_	0	-0.327035	0	-0.327035	1	-0.453097	0	-0.453097	1	0.520903	0	0.520903	1	-0.911784	0	-0.911784	1	-0.965388	0	-0.965388	1	0.893584	0	0.893584	1	-0.54504	0	-0.54504	1	0.263761	0	0.263761	1	-0.14651	0	-0.14651	1	-0.437824	0	-0.437824	1
YDL156W	_	-0.163414	0.824712	-0.286414	5	-0.429354	0	-0.429354	1	-0.00749648	0.710497	-0.242165	7	-0.399717	0	-0.399717	1	-0.773022	0.522689	-0.967675	7	-0.600013	0	-0.600013	1	0.218377	1.88205	-0.22494	7	0.973921	0	0.973921	1	0.0451522	1.39297	-0.31358	7	1.35285	0	1.35285	1	0.729745	0.810188	0.99399	7	0.285373	0	0.285373	1
YDL155W	CLB3	0.365266	0.367169	0.290841	4	-0.0331241	0	-0.0331241	1	1.01617	0.23847	1.00081	4	_	_	_	0	0.227159	0.739423	0.199481	4	_	_	_	0	0.473621	1.13259	0.595416	4	_	_	_	0	-0.14668	0.473589	0.0439546	4	_	_	_	0	0.812846	0.793748	0.738684	4	_	_	_	0
YDL154W	MSH5	-0.947382	0.441368	-0.955373	9	0.817471	0	0.817471	1	-0.532837	0.646338	-0.308773	11	0.914452	0	0.914452	1	-0.886132	0.53368	-0.822212	10	1.10485	0	1.10485	1	-0.443622	1.09979	-0.101283	11	0.415346	0	0.415346	1	-0.38594	0.593651	-0.540711	11	-0.240185	0	-0.240185	1	-0.697598	0.629029	-0.773977	11	-0.153057	0	-0.153057	1
YDL153C	SAS10|UTP3	-0.460574	0.71748	-0.356456	6	_	_	_	0	0.997423	0.666325	1.01537	9	_	_	_	0	0.445587	0.617344	0.504802	9	_	_	_	0	-0.0686155	1.04253	-0.154975	9	_	_	_	0	-0.257764	0.981856	-0.268929	9	_	_	_	0	-0.232727	0.65547	-0.364651	9	_	_	_	0
YDL152W	_	0.409517	0.574133	0.409517	2	_	_	_	0	-0.431713	0	-0.431713	1	_	_	_	0	0.0454239	0	0.0454239	1	_	_	_	0	-1.57187	0	-1.57187	1	_	_	_	0	-1.81057	0	-1.81057	1	_	_	_	0	-0.364651	0	-0.364651	1	_	_	_	0
YDL151C	BUD30	-0.212283	0.18692	-0.212283	2	_	_	_	0	0.632015	1.04354	0.632015	2	_	_	_	0	0.385529	0.461136	0.385529	2	_	_	_	0	0.89347	0.665797	0.89347	2	_	_	_	0	0.782027	0.362891	0.782027	2	_	_	_	0	-0.213767	1.05104	-0.213767	2	_	_	_	0
YDL150W	RPC53|RPC4	-0.394425	0.273114	-0.376748	4	_	_	_	0	1.03879	1.2479	0.803491	4	_	_	_	0	0.525333	0.311692	0.665138	4	_	_	_	0	0.490741	0.606483	0.293123	4	_	_	_	0	0.36318	0.787774	0.593408	4	_	_	_	0	-0.0232167	0.689749	0.167334	4	_	_	_	0
YDL149W	ATG9|APG9|CVT7|AUT9	-0.68675	0.344302	-0.563589	10	-1.33765	0	-1.33765	1	-0.39719	0.681859	-0.113944	12	_	_	_	0	-0.844166	0.785724	-1.11761	12	_	_	_	0	-0.369052	0.689277	-0.318742	12	_	_	_	0	-0.431512	0.863617	-0.648538	12	_	_	_	0	-0.623235	0.652049	-0.534241	12	_	_	_	0
YDL148C	NOP14|UTP2	-0.746044	0.682681	-0.722225	8	0.76134	0	0.76134	1	0.978329	0.49859	1.17226	9	_	_	_	0	0.642521	0.300526	0.56748	8	_	_	_	0	-0.22203	0.519366	-0.0750391	9	_	_	_	0	-0.723286	0.598478	-0.682969	9	_	_	_	0	-0.168137	0.842324	-0.426876	9	_	_	_	0
YDL147W	RPN5|NAS5	0.793613	0.521889	1.03216	5	1.55069	0	1.55069	1	1.84543	0.940169	1.81606	5	0.197361	0	0.197361	1	0.93218	0.242989	1.03886	5	0.17301	0	0.17301	1	0.271417	0.360116	0.212328	5	-0.136925	0	-0.136925	1	-0.302284	0.634829	-0.394676	5	0.18045	0	0.18045	1	0.156402	0.547295	0.04792	5	0.582464	0	0.582464	1
YDL146W	LDB17	-0.617665	0.183691	-0.554537	5	-0.0970398	0.116937	-0.0970398	2	0.113802	0.846536	0.0230827	6	0.0058617	0	0.0058617	1	-0.52191	0.320993	-0.480186	5	2.00034	0	2.00034	1	-0.487426	0.844705	-0.619202	6	-0.274276	0	-0.274276	1	-0.283494	0.744501	-0.0868518	6	0.025455	0	0.025455	1	-0.564345	0.749501	-0.267822	6	1.30137	0	1.30137	1
YDL145C	COP1|SOO1|RET1|SEC33	-0.48564	0.676639	-0.234544	11	0.087014	0.3156	0.087014	2	0.944104	0.51659	0.898656	16	-0.481555	0	-0.481555	1	0.353885	0.434361	0.398419	16	0.457013	0	0.457013	1	0.457882	0.851258	0.59725	16	1.01518	0	1.01518	1	0.249776	0.821025	0.243625	16	-0.0452213	0	-0.0452213	1	0.153043	0.865654	0.249777	16	-0.313816	0	-0.313816	1
YDL144C	_	-0.27989	0.258171	-0.201953	4	0.84177	0	0.84177	1	-0.0100685	1.58559	-0.363122	4	-2.28261	0	-2.28261	1	-0.366488	0.685552	-0.168147	4	-0.307954	0	-0.307954	1	0.726222	0.878083	0.921404	4	1.15551	0	1.15551	1	0.50038	0.577654	0.348054	4	-0.146353	0	-0.146353	1	0.688962	0.803555	0.723417	4	0.742453	0	0.742453	1
YDL143W	CCT4|ANC2|TCP4	0.0440437	0.558159	-0.143566	5	-0.318613	0	-0.318613	1	0.998951	0.888308	1.36171	6	_	_	_	0	0.438908	0.245634	0.395414	6	_	_	_	0	0.881169	0.458286	0.865734	6	_	_	_	0	0.655753	1.45936	1.11591	6	_	_	_	0	0.187251	0.760659	-0.030479	6	_	_	_	0
YDL142C	CRD1|CLS1	-0.183727	0.0181151	-0.189009	3	-0.0786366	0	-0.0786366	1	-1.05699	0.550542	-1.05699	2	-0.937665	0	-0.937665	1	0.572489	1.72609	0.572489	2	-0.658487	0	-0.658487	1	0.0275305	0.883135	0.0275305	2	0.0043807	0	0.0043807	1	-0.253148	1.40292	-0.253148	2	0.0299352	0	0.0299352	1	0.551569	0.993924	0.551569	2	-1.06474	0	-1.06474	1
YDL141W	BPL1|ACC2	-0.691432	0.298957	-0.719358	7	-0.296065	0	-0.296065	1	-0.354627	0.595326	-0.139242	6	-0.49239	0	-0.49239	1	-0.440063	0.339576	-0.566405	6	0.27277	0	0.27277	1	0.0668393	0.744442	0.0482449	6	0.263039	0	0.263039	1	0.203546	0.790414	0.136579	6	0.276144	0	0.276144	1	-0.337198	1.05949	-0.360553	6	-0.0512754	0	-0.0512754	1
YDL140C	RPO21|SUA8|RPB220|RPB1	0.140281	0.646907	0.0266456	16	1.96208	0	1.96208	1	1.34903	0.525854	1.28958	17	1.56482	0	1.56482	1	0.759832	0.519195	0.841964	17	1.02696	0	1.02696	1	0.271914	0.853555	0.264128	17	0.433167	0	0.433167	1	0.0908368	0.876854	-0.0503056	17	-0.444009	0	-0.444009	1	0.202679	0.744051	0.237838	17	-0.507255	0	-0.507255	1
YDL139C	SCM3	0.24673	0.589204	0.54283	3	0.0698778	0	0.0698778	1	-1.5186	0.457357	-1.5186	2	-0.539254	0	-0.539254	1	-1.12694	0.231679	-1.12694	2	-1.34952	0	-1.34952	1	0.645126	0.905259	0.645126	2	0.422108	0	0.422108	1	-0.135127	0.776759	-0.135127	2	-0.489465	0	-0.489465	1	0.294725	0.50667	0.294725	2	0.0125441	0	0.0125441	1
ARS409	ARSIV-213	1.15126	0	1.15126	1	-0.0512738	0	-0.0512738	1	_	_	_	0	-1.50236	0	-1.50236	1	_	_	_	0	-0.628478	0	-0.628478	1	_	_	_	0	-0.808497	0	-0.808497	1	_	_	_	0	-0.294149	0	-0.294149	1	_	_	_	0	-0.362231	0	-0.362231	1
YDL138W	RGT2	-0.0468549	0.276909	-0.0506059	7	0.923789	0	0.923789	1	0.196534	0.49086	0.348721	7	-0.725056	0	-0.725056	1	-0.302042	0.685652	-0.352052	7	-0.269273	0	-0.269273	1	0.158341	0.865503	0.263154	7	-0.83073	0	-0.83073	1	-0.267282	0.848661	-0.237266	7	0.251529	0	0.251529	1	-0.720815	0.911959	-0.887147	7	-0.861619	0	-0.861619	1
YDL137W	ARF2	0.6822	0.237328	0.6822	2	_	_	_	0	1.55725	0	1.55725	1	0.20854	2.19268	0.20854	2	0.891033	0	0.891033	1	0.981762	0.925869	0.981762	2	-0.0779614	0	-0.0779614	1	0.097123	0.119812	0.097123	2	-0.803733	0	-0.803733	1	0.358952	0.511361	0.358952	2	-1.90974	0	-1.90974	1	1.24668	0.678777	1.24668	2
YDL136W	RPL35B|SOS2	1.41628	0.427375	1.41628	2	1.87089	0.417165	1.87089	2	1.51173	0.0763675	1.51173	2	1.50426	0	1.50426	1	1.82264	0.866616	1.82264	2	-0.52041	0	-0.52041	1	-0.22663	0.900598	-0.22663	2	-3.12273	0	-3.12273	1	0.154299	0.960395	0.154299	2	-0.769905	0	-0.769905	1	0.735987	1.4445	0.735987	2	-0.419723	0	-0.419723	1
YDL135C	RDI1	0.390746	0.103224	0.390746	2	0.442592	0	0.442592	1	-0.200439	0.946576	-0.200439	2	_	_	_	0	0.449573	0	0.449573	1	_	_	_	0	-0.125493	0.821831	-0.125493	2	_	_	_	0	0.55817	0.435293	0.55817	2	_	_	_	0	0.789384	1.95977	0.789384	2	_	_	_	0
YDL134C	PPH21|PPH1	0.367659	0.536528	0.176611	3	0.923421	0	0.923421	1	0.705247	0.0824236	0.678925	4	0.0392632	0	0.0392632	1	0.0115249	0.533737	0.143362	4	1.52398	0	1.52398	1	0.141618	0.582971	-0.00060451	4	-0.925335	0	-0.925335	1	0.137283	0.886927	0.251403	4	-0.506933	0	-0.506933	1	-0.261825	0.475857	-0.184279	4	-1.13725	0	-1.13725	1
YDL133C-A	RPL41B|YDL134C-A|RPL47B	_	_	_	0	2.55054	0	2.55054	1	_	_	_	0	-0.608658	0	-0.608658	1	_	_	_	0	0.218216	0	0.218216	1	_	_	_	0	-1.75557	0	-1.75557	1	_	_	_	0	0.279165	0	0.279165	1	_	_	_	0	0.219738	0	0.219738	1
YDL133W	_	0.0167013	0.475054	0.079045	4	1.09923	0	1.09923	1	0.63055	0.996753	0.696315	5	_	_	_	0	-0.0238141	0.132895	-0.0222258	4	_	_	_	0	0.122411	0.842806	0.0658651	5	_	_	_	0	-0.446093	0.410345	-0.43379	5	_	_	_	0	-0.181732	1.24324	0.206864	5	_	_	_	0
YDL132W	CDC53	-0.176986	0.570697	-0.225827	8	0.352373	0	0.352373	1	0.502909	0.835336	0.742177	11	-0.216698	0	-0.216698	1	0.0334061	0.319552	-0.039321	9	0.262885	0	0.262885	1	-0.2767	0.996236	-0.0375639	11	-0.560783	0	-0.560783	1	-0.478675	0.682031	-0.521028	11	-0.766986	0	-0.766986	1	-0.609502	0.924108	-0.297641	11	0.0987005	0	0.0987005	1
YDL131W	LYS21	0.784935	0.700042	0.784935	2	2.06033	0	2.06033	1	0.457149	0.748772	0.426847	4	-0.392173	0	-0.392173	1	0.297678	0.618867	0.000691697	4	-0.425347	0	-0.425347	1	0.856439	0.273018	0.835538	4	2.53533	0	2.53533	1	0.452306	0.743883	0.293512	4	5.19791	0	5.19791	1	-0.0057085	1.16185	-0.437934	4	3.46529	0	3.46529	1
YDL130W-A	STF1|AIS2	0.818761	0	0.818761	1	-0.414798	0	-0.414798	1	-1.08605	0	-1.08605	1	0.0149925	0	0.0149925	1	-0.972612	0	-0.972612	1	1.44371	0	1.44371	1	-0.0375066	0	-0.0375066	1	0.710105	0	0.710105	1	0.9299	0	0.9299	1	1.23783	0	1.23783	1	0.4222	0	0.4222	1	0.133251	0	0.133251	1
YDL130W	RPP1B|RPLA3|RPL44'	1.84552	0.0196293	1.84552	2	1.9121	0	1.9121	1	1.03647	0	1.03647	1	0.519318	0	0.519318	1	1.97742	0	1.97742	1	-0.784518	0	-0.784518	1	0.159324	0	0.159324	1	-3.97257	0	-3.97257	1	-0.0928423	0	-0.0928423	1	-2.76631	0	-2.76631	1	1.04395	0	1.04395	1	-2.26444	0	-2.26444	1
YDL129W	_	0.569486	0.271622	0.536496	3	3.08671	0	3.08671	1	0.545272	0.701275	0.47464	3	-0.0158335	0.171436	-0.0158335	2	-0.0810991	0.115083	-0.0666323	3	1.10951	0.919959	1.10951	2	-0.041174	0.437149	-0.161908	3	0.649709	0.0104539	0.649709	2	0.899984	0.948166	1.25867	3	1.69181	0.396277	1.69181	2	-0.520293	0.97404	0.0366965	3	1.06986	0.434776	1.06986	2
YDL128W	VCX1|MNR1|HUM1	0.836955	0.478638	0.757309	4	1.14401	0.394332	1.14401	2	0.643092	0.392275	0.646831	4	0.538282	0	0.538282	1	0.50299	0.548932	0.359988	4	0.953575	0	0.953575	1	0.684448	0.631095	0.553357	4	-0.393406	0	-0.393406	1	0.0405443	1.19049	-0.245219	4	1.27206	0	1.27206	1	0.606396	1.15698	0.664191	4	0.537075	0	0.537075	1
YDL127W	PCL2|CLN4	0.989364	0.380449	0.786929	3	1.32829	0	1.32829	1	0.224903	0.462043	0.221775	4	_	_	_	0	0.570583	0.220523	0.544688	4	_	_	_	0	-0.185746	0.697372	-0.286739	4	_	_	_	0	0.407719	0.540062	0.356687	4	_	_	_	0	0.53171	0.482207	0.598584	4	_	_	_	0
YDL126C	CDC48	0.45976	0.595803	0.340926	8	1.34754	0	1.34754	1	1.4243	0.679363	1.14978	10	-1.0313	0	-1.0313	1	0.209274	0.586328	0.272759	9	0.782862	0	0.782862	1	0.431976	0.580316	0.500669	10	1.15476	0	1.15476	1	0.126099	0.82377	0.508033	10	1.54203	0	1.54203	1	0.662448	0.633544	0.652061	10	0.860574	0	0.860574	1
YDL125C	HNT1	1.35916	0.00829442	1.35916	2	0.941156	0	0.941156	1	-0.97982	0.531561	-0.97982	2	-1.31976	0.376881	-1.31976	2	0.554905	0.0931253	0.554905	2	-0.55829	1.3243	-0.55829	2	0.016672	0.233993	0.016672	2	0.341484	0.339948	0.341484	2	0.165172	0.997272	0.165172	2	0.469095	0.503957	0.469095	2	-0.026573	0.374089	-0.026573	2	0.794583	0.611516	0.794583	2
YDL124W	_	1.08061	0.692848	1.46075	3	1.57333	0	1.57333	1	0.647655	0.61408	0.787946	4	0.024175	0.477924	0.024175	2	0.0680725	0.26414	-0.0150494	4	-0.745459	0.338743	-0.745459	2	0.356355	0.69686	0.507143	4	0.028304	0.500684	0.028304	2	0.879159	0.587137	0.915703	4	0.719305	2.54951	0.719305	2	-0.259887	0.813906	-0.085606	4	0.383412	1.86912	0.383412	2
YDL123W	SNA4	0.380668	0.54252	0.380668	2	0.696503	0	0.696503	1	-0.531059	0	-0.531059	1	0.157937	0	0.157937	1	0.42521	0	0.42521	1	0.66331	0	0.66331	1	0.82104	0	0.82104	1	-0.50033	0	-0.50033	1	0.462299	0	0.462299	1	0.213875	0	0.213875	1	0.533279	0	0.533279	1	0.428196	0	0.428196	1
YDL122W	UBP1	-0.00949286	0.421091	-0.120833	8	-0.0843026	0	-0.0843026	1	1.30242	0.434885	1.4159	8	-0.0300241	0	-0.0300241	1	0.635911	0.585264	0.537598	8	3.36083	0	3.36083	1	-0.236436	0.941757	-0.17142	8	-0.0376785	0	-0.0376785	1	0.2389	1.01063	0.255857	8	-0.211542	0	-0.211542	1	0.0231002	0.669852	0.203893	8	-0.60414	0	-0.60414	1
YDL121C	_	-0.461485	0.351301	-0.461485	2	_	_	_	0	0.287394	0.197041	0.287394	2	-1.45353	0	-1.45353	1	0.883989	1.1724	0.883989	2	-0.244841	0	-0.244841	1	0.843677	0.412884	0.843677	2	-0.115952	0	-0.115952	1	-0.75372	0.941244	-0.75372	2	1.13624	0	1.13624	1	1.19909	0.0908774	1.19909	2	0.850176	0	0.850176	1
YDL120W	YFH1	-0.500272	0.234591	-0.500272	2	-0.543619	0	-0.543619	1	-1.40068	0.0374555	-1.40068	2	-0.733094	0	-0.733094	1	0.546345	0.491922	0.546345	2	-0.16005	0	-0.16005	1	-0.246084	0.386301	-0.246084	2	0.0639169	0	0.0639169	1	-0.036991	0.228984	-0.036991	2	-0.503107	0	-0.503107	1	0.188076	0.22054	0.188076	2	0.238663	0	0.238663	1
YDL119C	_	-0.284433	0.500063	-0.303688	3	_	_	_	0	-0.589336	0.621043	-0.403079	4	_	_	_	0	-0.0991116	0.677055	-0.0984802	4	_	_	_	0	0.40228	0.650229	0.268282	4	_	_	_	0	0.0392102	0.584881	0.195501	4	_	_	_	0	0.102703	0.636294	0.145795	4	_	_	_	0
YDL118W	_	0.224979	0	0.224979	1	_	_	_	0	-0.96983	0.734175	-0.96983	2	_	_	_	0	-0.833301	0.132534	-0.833301	2	_	_	_	0	1.06821	0.338608	1.06821	2	_	_	_	0	0.760584	0.619534	0.760584	2	_	_	_	0	1.4465	0.88955	1.4465	2	_	_	_	0
YDL117W	CYK3	0.0555105	0.552317	0.22772	9	0.182449	0.777795	0.182449	2	0.843177	0.555235	0.749968	8	0.310455	0	0.310455	1	0.486286	0.664042	0.572828	7	1.01301	0	1.01301	1	-0.451381	0.831313	-0.558864	8	-0.21749	0	-0.21749	1	-0.175235	0.550919	-0.107667	8	-0.735222	0	-0.735222	1	-0.163049	0.935962	-0.460518	8	0.827344	0	0.827344	1
YDL116W	NUP84	-0.115064	0.223682	-0.0977767	7	-0.322138	0	-0.322138	1	0.665044	0.894272	0.79107	7	-0.314821	0	-0.314821	1	0.562446	0.284892	0.5409	7	1.08082	0	1.08082	1	-0.174653	0.787259	-0.153313	7	0.0870093	0	0.0870093	1	-0.231124	0.403064	-0.324151	7	-0.521934	0	-0.521934	1	0.161184	0.723351	0.152122	7	1.56358	0	1.56358	1
ARS410	ARSIV-254	0.359121	0	0.359121	1	_	_	_	0	_	_	_	0	_	_	_	0	_	_	_	0	_	_	_	0	_	_	_	0	_	_	_	0	_	_	_	0	_	_	_	0	_	_	_	0	_	_	_	0
YDL115C	IWR1	-0.612492	0.708705	-0.420855	5	_	_	_	0	-0.288292	1.37415	-0.144146	3	_	_	_	0	0.0133397	0.456847	-0.179671	3	_	_	_	0	-0.359408	0.996421	-0.368938	3	_	_	_	0	-0.695303	0.352012	-0.759686	3	_	_	_	0	-0.837192	0.641997	-0.931875	3	_	_	_	0
YDL114W-A	_	_	_	_	0	_	_	_	0	-1.72883	0	-1.72883	1	_	_	_	0	-0.315325	0	-0.315325	1	_	_	_	0	-1.35103	0	-1.35103	1	_	_	_	0	-1.01068	0	-1.01068	1	_	_	_	0	-0.153112	0	-0.153112	1	_	_	_	0
YDL114W	_	-0.846407	0.502806	-0.687688	3	-0.773692	0	-0.773692	1	-1.14195	0.445902	-0.953195	3	_	_	_	0	-1.36034	0.305312	-1.38515	3	_	_	_	0	-0.552455	0.250789	-0.642036	3	_	_	_	0	-1.20906	0.499546	-1.09907	3	_	_	_	0	-0.908566	0.666543	-1.19986	3	_	_	_	0
YDL113C	ATG20|CVT20|SNX42	-0.458664	0.719038	-0.408774	6	_	_	_	0	-0.102234	0.680158	0.156318	8	_	_	_	0	-0.611418	0.38202	-0.618091	8	_	_	_	0	-0.246936	0.560584	-0.116181	8	_	_	_	0	-0.316858	0.333719	-0.28607	8	_	_	_	0	-0.435995	1.00978	-0.40872	8	_	_	_	0
YDL112W	TRM3	-0.583862	0.464337	-0.562172	14	-0.398468	0	-0.398468	1	0.523592	0.561129	0.465392	17	-0.383185	0	-0.383185	1	0.351869	0.37837	0.354807	17	-0.504801	0	-0.504801	1	-0.256139	0.956542	0.0208835	17	0.386696	0	0.386696	1	-0.605826	0.567447	-0.650601	17	1.23108	0	1.23108	1	-0.597616	0.764443	-0.566233	17	0.401623	0	0.401623	1
YDL111C	RRP42	-0.235092	0.171773	-0.184552	4	0.538177	0	0.538177	1	-0.126414	1.12345	-0.323601	3	-0.364299	0	-0.364299	1	-0.0613912	0.238769	-0.0459946	3	0.784211	0	0.784211	1	0.0736197	0.54934	-0.120479	3	0.0522274	0	0.0522274	1	-0.023475	0.357262	0.159357	3	-0.353348	0	-0.353348	1	-0.779407	0.409866	-0.856612	3	-0.354088	0	-0.354088	1
YDL110C	TMA17	0.057325	0	0.057325	1	0.468665	0	0.468665	1	-1.13532	0	-1.13532	1	_	_	_	0	-0.259754	0	-0.259754	1	_	_	_	0	0.193647	0	0.193647	1	_	_	_	0	-0.731496	0	-0.731496	1	_	_	_	0	-1.13819	0	-1.13819	1	_	_	_	0
YDL109C	_	-0.532621	0.309522	-0.470975	6	-0.903481	0	-0.903481	1	-0.713284	0.595442	-0.620637	7	-1.81503	0	-1.81503	1	-0.742595	0.483587	-0.659075	6	-0.252749	0	-0.252749	1	0.502436	0.337793	0.578999	7	-1.79792	0	-1.79792	1	-0.137896	0.583505	-0.376051	7	-0.224026	0	-0.224026	1	-0.488164	1.18636	-0.455099	7	-1.45751	0	-1.45751	1
YDL108W	KIN28	-0.500531	0.208184	-0.561493	4	-0.527013	0	-0.527013	1	0.0933789	1.24899	-0.0171734	3	-0.207996	0	-0.207996	1	-0.289784	0.0655637	-0.289784	2	-0.731564	0	-0.731564	1	-0.552952	0.736612	-0.934446	3	-0.257028	0	-0.257028	1	-0.219194	0.653764	-0.059568	3	-0.188638	0	-0.188638	1	-0.511141	0.767287	-0.322453	3	0.595778	0	0.595778	1
YDL107W	MSS2	-0.477061	0.551729	-0.638353	4	-1.13035	0	-1.13035	1	-0.720778	0.416151	-0.799585	3	0.364238	0	0.364238	1	-0.368991	0.100022	-0.37197	3	0.822526	0	0.822526	1	-0.273206	0.553562	-0.271812	3	0.753482	0	0.753482	1	-0.522186	0.266461	-0.488509	3	-0.0134573	0	-0.0134573	1	-1.13663	1.23118	-0.57355	3	-0.148325	0	-0.148325	1
YDL106C	PHO2|GRF10|BAS2	-0.327976	0.395385	-0.283466	6	0.38174	0	0.38174	1	0.254771	0.392153	0.3854	7	-0.747636	0	-0.747636	1	-0.191464	0.555663	-0.257651	7	-0.673308	0	-0.673308	1	-0.553604	0.518286	-0.491219	7	-0.456208	0	-0.456208	1	-0.399884	1.18002	-0.291632	7	1.12043	0	1.12043	1	-0.243512	1.07387	-0.690791	7	-0.369493	0	-0.369493	1
YDL105W	NSE4|QRI2	-0.105798	0.470995	-0.008882	4	-0.0311433	0	-0.0311433	1	0.278797	1.20734	0.415895	4	-0.674473	0.430484	-0.674473	2	0.653023	0.694319	0.657854	4	-0.315228	0.17666	-0.315228	2	-0.712518	1.12713	-0.23746	4	0.388385	1.10845	0.388385	2	-0.239481	0.553665	-0.219169	4	0.835639	1.29833	0.835639	2	-0.390881	0.975621	-0.406547	4	0.334778	0.47049	0.334778	2
YDL104C	QRI7	-0.339481	0.182941	-0.307235	4	_	_	_	0	0.451083	1.7299	0.248829	3	-0.0589252	0	-0.0589252	1	0.409783	0.653852	0.579273	3	0.574862	0	0.574862	1	-0.195372	0.851941	-0.610865	3	0.0902182	0	0.0902182	1	-0.133684	0.664912	-0.283125	3	-0.396791	0	-0.396791	1	1.05161	0.158129	1.08048	3	0.221278	0	0.221278	1
YDL103C	QRI1|UAP1	-0.629775	0.517471	-0.515197	5	_	_	_	0	0.150049	0.644976	0.110202	6	-2.07737	0	-2.07737	1	-0.678636	0.533506	-0.613091	6	-1.60912	0	-1.60912	1	-0.130861	0.666092	-0.0472195	6	-0.353467	0	-0.353467	1	-0.198287	0.76761	-0.179803	6	0.562122	0	0.562122	1	-0.549298	0.831443	-0.478564	6	-0.208954	0	-0.208954	1
YDL102W	POL3|CDC2|TEX1|HPR6	-0.739095	0.537235	-0.860986	10	-0.0699072	0	-0.0699072	1	0.370594	0.715884	0.442149	14	_	_	_	0	-0.406239	0.497839	-0.375866	14	_	_	_	0	-0.466838	0.747308	-0.518237	14	_	_	_	0	-0.226184	0.790391	-0.158208	14	_	_	_	0	-0.241155	0.660795	-0.407427	14	_	_	_	0
YDL101C	DUN1	1.25766	0.868738	1.09582	5	3.23838	0	3.23838	1	0.226494	0.801117	0.252627	5	0.362625	0	0.362625	1	0.198013	0.386981	0.0295513	5	0.229769	0	0.229769	1	0.21666	0.840562	0.303494	5	0.509779	0	0.509779	1	0.102444	1.35711	0.521297	5	1.5376	0	1.5376	1	-0.900582	0.561817	-1.05803	5	0.307875	0	0.307875	1
YDL100C	GET3|ARR4	0.845196	1.40853	0.455467	4	_	_	_	0	0.35606	0.434817	0.422964	5	_	_	_	0	0.155261	0.877719	-0.157022	5	_	_	_	0	0.92934	0.381456	0.986126	5	_	_	_	0	0.54109	0.93318	0.67463	5	_	_	_	0	0.172214	0.997946	0.236683	5	_	_	_	0
YDL099W	BUG1	-0.313316	0.40208	-0.228498	4	-0.231827	0	-0.231827	1	1.45127	0.775235	1.51581	3	0.222048	0	0.222048	1	-0.389229	0.31537	-0.558669	3	-0.0811564	0	-0.0811564	1	-1.03159	1.02135	-0.959658	3	0.845565	0	0.845565	1	-0.400934	0.744437	-0.0449193	3	-0.268073	0	-0.268073	1	-0.965894	0.35256	-0.854797	3	0.187498	0	0.187498	1
YDL098C	SNU23	-0.155899	0.0678009	-0.155899	2	-0.394967	0	-0.394967	1	-0.892663	0.320414	-0.892663	2	0.123911	0	0.123911	1	0.155578	0.328797	0.155578	2	0.504344	0	0.504344	1	-0.511217	0.166773	-0.511217	2	-0.487323	0	-0.487323	1	0.057018	1.13734	0.057018	2	-0.258811	0	-0.258811	1	-0.536606	0.444153	-0.536606	2	-0.0138639	0	-0.0138639	1
YDL097C	RPN6|NAS4	0.500772	0.697064	0.827963	4	0.810169	0	0.810169	1	0.89878	0.74122	1.10884	3	-0.687752	0	-0.687752	1	0.27146	0.413443	0.308195	3	0.214445	0	0.214445	1	0.21762	0.724039	-0.163283	3	-0.0836916	0	-0.0836916	1	-0.674663	0.836692	-0.792961	3	0.954869	0	0.954869	1	-0.470505	0.569541	-0.159163	3	-0.363496	0	-0.363496	1
YDL096C	OPI6	0.739989	0	0.739989	1	_	_	_	0	0.0137959	0	0.0137959	1	_	_	_	0	0.0892019	0	0.0892019	1	_	_	_	0	1.2465	0	1.2465	1	_	_	_	0	0.86607	0	0.86607	1	_	_	_	0	-0.469349	0	-0.469349	1	_	_	_	0
YDL095W	PMT1	0.135616	0.582672	0.180883	8	_	_	_	0	0.591882	0.616067	0.651988	7	_	_	_	0	0.458707	0.374038	0.516371	6	_	_	_	0	0.608216	0.938651	0.385607	7	_	_	_	0	-0.0151184	1.21707	0.320846	7	_	_	_	0	0.561535	0.719713	0.644413	7	_	_	_	0
YDL094C	_	-0.280391	0.422684	-0.280391	2	_	_	_	0	0.336143	0.834315	0.336143	2	_	_	_	0	1.64457	0.546035	1.64457	2	_	_	_	0	-0.354355	0.530262	-0.354355	2	_	_	_	0	0.453615	0.434938	0.453615	2	_	_	_	0	-0.116937	1.50309	-0.116937	2	_	_	_	0
YDL093W	PMT5	-1.03566	0.50506	-1.19194	7	_	_	_	0	-0.483941	0.780056	-0.582631	8	_	_	_	0	-0.583811	0.292339	-0.583838	8	_	_	_	0	-0.447325	1.11935	-0.628427	8	_	_	_	0	0.159434	0.775747	0.0199177	8	_	_	_	0	-0.185647	0.547102	-0.276735	8	_	_	_	0
YDL092W	SRP14	0.239743	0.454883	0.239743	2	-0.238414	0.271073	-0.238414	2	-0.484788	0.322886	-0.484788	2	-0.651112	0	-0.651112	1	0.153229	0.0493221	0.153229	2	0.349859	0	0.349859	1	-0.0440675	0.632368	-0.0440675	2	-1.13443	0	-1.13443	1	0.200585	0.969542	0.200585	2	0.217348	0	0.217348	1	0.290462	0.560473	0.290462	2	0.124558	0	0.124558	1
YDL091C	UBX3	-0.696012	0.37309	-0.763788	5	-0.358967	0	-0.358967	1	-0.434916	0.340767	-0.518677	5	-2.37689	0	-2.37689	1	-0.551175	0.219977	-0.607521	5	-0.126271	0	-0.126271	1	-0.13783	0.791893	-0.114176	5	0.174107	0	0.174107	1	-0.146342	0.654551	-0.292538	5	-1.11161	0	-1.11161	1	-0.671623	0.486849	-0.692992	5	-0.403603	0	-0.403603	1
YDL090C	RAM1|STE16|SGP2|SCG2|FUS8|DPR1	-0.541529	0.209599	-0.509842	4	-0.325546	0.460909	-0.325546	2	-0.697324	0.656343	-0.902215	6	-0.697338	0	-0.697338	1	-0.719901	0.417272	-0.696419	6	_	_	_	0	-0.121033	0.995518	0.240864	6	-1.20004	0	-1.20004	1	0.428841	0.733381	0.229757	6	0.0614475	0	0.0614475	1	0.334466	0.943186	0.414827	6	-0.66983	0	-0.66983	1
YDL089W	_	-0.824835	0.372082	-0.892425	5	-0.324187	0	-0.324187	1	-0.442703	0.757184	-0.692032	5	-1.09637	0	-1.09637	1	-0.345005	0.920157	-0.443196	5	-1.0605	0	-1.0605	1	-0.554113	0.448724	-0.436324	5	-0.933242	0	-0.933242	1	-0.387226	0.416267	-0.350076	5	-1.23922	0	-1.23922	1	-1.08729	1.23987	-0.685125	5	0.317998	0	0.317998	1
YDL088C	ASM4|NUP59	0.330778	0.34631	0.437041	5	0.432757	0	0.432757	1	0.571189	0.663321	0.54528	7	_	_	_	0	0.578287	0.25405	0.636804	6	_	_	_	0	-0.124351	0.913854	-0.159731	7	_	_	_	0	-0.31732	0.695688	-0.322591	7	_	_	_	0	0.296635	0.853098	0.512262	7	_	_	_	0
YDL087C	LUC7|EPE1|EXM2	-1.1915	1.35443	-0.820817	3	0.59691	0	0.59691	1	-1.03823	1.00995	-1.03823	2	-0.917297	0	-0.917297	1	-0.792643	0.027667	-0.792643	2	-0.840512	0	-0.840512	1	0.92593	0.396065	0.92593	2	1.60246	0	1.60246	1	-0.668069	0.115613	-0.668069	2	0.768311	0	0.768311	1	-0.270547	1.05563	-0.270547	2	0.0101784	0	0.0101784	1
YDL086W	_	-0.0108817	1.02118	-0.119312	3	_	_	_	0	-0.860311	0.866666	-1.04414	5	_	_	_	0	0.106887	0.513269	0.218445	5	_	_	_	0	0.382892	0.88675	0.23691	5	_	_	_	0	0.351442	1.04731	-0.277134	5	_	_	_	0	-0.12161	0.918854	-0.273929	5	_	_	_	0
YDL086C-A	_	0.0433335	1.43805	0.0433335	2	_	_	_	0	-1.0564	0.505503	-1.0564	2	_	_	_	0	-0.0371785	0.68404	-0.0371785	2	_	_	_	0	-0.202134	0.620901	-0.202134	2	_	_	_	0	-0.31801	0.0568811	-0.31801	2	_	_	_	0	-0.0143595	0.367087	-0.0143595	2	_	_	_	0
YDL085C-A	_	-0.0436731	0	-0.0436731	1	0.0497242	0	0.0497242	1	-0.860769	0	-0.860769	1	-2.02939	0	-2.02939	1	0.350316	0	0.350316	1	-0.98957	0	-0.98957	1	0.0082199	0	0.0082199	1	-1.07306	0	-1.07306	1	0.44458	0	0.44458	1	1.07513	0	1.07513	1	-0.0310842	0	-0.0310842	1	0.208019	0	0.208019	1
YDL085W	NDE2|NDH2	-0.366111	0.332483	-0.350491	5	0.417763	0	0.417763	1	-1.72442	0.459804	-1.48329	7	_	_	_	0	-0.948936	0.588407	-0.730456	7	_	_	_	0	0.382398	0.591893	0.791817	7	_	_	_	0	-0.324986	0.944582	-0.174593	7	_	_	_	0	0.0396515	0.729563	-0.0949588	7	_	_	_	0
YDL084W	SUB2	0.880967	0.0975582	0.890415	5	_	_	_	0	1.41049	0.594176	1.28883	5	0.650219	0	0.650219	1	0.933237	0.272176	0.855625	4	0.733999	0	0.733999	1	0.143703	0.450318	0.354263	5	0.937706	0	0.937706	1	0.113701	1.01037	-0.239581	5	-0.478743	0	-0.478743	1	-0.00903332	0.461372	0.0590884	5	-0.326855	0	-0.326855	1
YDL083C	RPS16B	1.73878	0.356147	1.91005	3	0.673299	0.776136	0.673299	2	2.56338	0.957474	3.06553	3	1.44821	0	1.44821	1	2.18638	0.156685	2.13111	3	_	_	_	0	0.580776	0.542274	0.597851	3	-3.5651	0	-3.5651	1	0.704632	0.313071	0.773748	3	-1.81198	0	-1.81198	1	1.62025	0.358312	1.82392	3	-1.56363	0	-1.56363	1
YDL082W	RPL13A	1.65234	0.304445	1.65234	2	0.882123	0	0.882123	1	1.90306	1.66452	1.92959	4	_	_	_	0	1.66801	0.63609	1.67087	3	_	_	_	0	0.307433	1.07375	0.135543	4	_	_	_	0	0.987728	1.0351	0.875886	4	_	_	_	0	0.581362	0.865699	0.778736	4	_	_	_	0
YDL081C	RPP1A|RPLA1	1.50405	0	1.50405	1	1.53316	0	1.53316	1	0.576405	0	0.576405	1	1.10919	0	1.10919	1	0.937885	0	0.937885	1	2.30385	0	2.30385	1	-0.543306	0	-0.543306	1	0.572811	0	0.572811	1	-0.0956109	0	-0.0956109	1	0.668791	0	0.668791	1	-0.139192	0	-0.139192	1	2.44643	0	2.44643	1
YDL080C	THI3|KID1	-0.25178	0.50687	-0.26413	6	-0.268149	0	-0.268149	1	-0.320421	0.807119	-0.30729	8	-1.31684	0	-1.31684	1	0.109601	0.610905	-0.149646	8	_	_	_	0	0.1375	0.681774	0.0703346	8	-1.73271	0	-1.73271	1	0.294852	0.255557	0.248383	8	-0.251361	0	-0.251361	1	-0.0945044	0.519985	0.0497353	8	-0.813699	0	-0.813699	1
YDL079C	MRK1	-0.147988	0.330447	-0.0962337	6	-0.342222	0	-0.342222	1	-1.25658	0.526666	-1.32212	8	-0.592178	0	-0.592178	1	-0.702541	0.558474	-0.865801	7	-1.69006	0	-1.69006	1	-0.656684	0.738251	-1.03593	8	0.909628	0	0.909628	1	-0.537797	0.614966	-0.356595	8	0.0924565	0	0.0924565	1	-0.270827	0.576007	0.0382645	8	-0.953662	0	-0.953662	1
YDL078C	MDH3	0.399146	0.674678	0.32539	4	-0.22646	0	-0.22646	1	-0.740689	0.519353	-0.702281	3	-1.48134	0.256114	-1.48134	2	-0.71625	0.314268	-0.584495	3	-1.18787	0.557625	-1.18787	2	0.853605	0.23427	0.904987	3	0.454397	0.339745	0.454397	2	0.760859	1.45412	1.57006	3	1.09491	0.226527	1.09491	2	-0.472155	0.519853	-0.233931	3	0.61209	0.355921	0.61209	2
YDL077C	VAM6|VPS39|VPL22|VPL18|CVT4	-0.590029	0.403106	-0.523339	10	-1.1116	0	-1.1116	1	-0.340923	0.58664	-0.380382	12	-1.67665	0	-1.67665	1	-0.62114	0.421242	-0.570262	12	-0.764818	0	-0.764818	1	-0.258213	0.591352	-0.356045	12	-0.368709	0	-0.368709	1	-0.235411	0.586774	-0.257225	12	-0.187883	0	-0.187883	1	-0.0263065	0.814476	-0.0676428	12	-0.104917	0	-0.104917	1
YDL076C	RXT3	-0.455036	0.290136	-0.325846	3	-0.0921798	0	-0.0921798	1	-0.235402	0.608715	-0.250789	3	-0.693111	0	-0.693111	1	-0.331246	0.310252	-0.412982	3	-1.78941	0	-1.78941	1	-0.45365	0.943466	-0.346419	3	-2.37919	0	-2.37919	1	-0.551247	1.08706	-1.0138	3	-2.21696	0	-2.21696	1	-0.102698	0.763985	0.0788945	3	-1.64352	0	-1.64352	1
YDL075W	RPL31A|RPL34	2.3757	0.234603	2.30641	3	1.93207	0	1.93207	1	3.43861	1.05126	3.77864	3	1.44023	0	1.44023	1	3.24762	0.709917	3.40515	3	1.23609	0	1.23609	1	0.164557	0.416287	0.35157	3	-1.0059	0	-1.0059	1	0.217281	0.672954	-0.0638972	3	0.115311	0	0.115311	1	0.617985	0.722859	1.00774	3	-0.845499	0	-0.845499	1
snR63	SNR63	_	_	_	0	1.56398	0	1.56398	1	0.924611	0	0.924611	1	0.693896	0	0.693896	1	2.72905	0	2.72905	1	3.1056	0	3.1056	1	-1.26255	0	-1.26255	1	0.198862	0	0.198862	1	-1.36532	0	-1.36532	1	1.42846	0	1.42846	1	-0.734475	0	-0.734475	1	-0.21176	0	-0.21176	1
YDL074C	BRE1	0.54484	0.747523	0.271851	7	0.0259315	0.795629	0.0259315	2	0.941698	0.862057	1.03107	9	_	_	_	0	0.975409	0.686787	0.817772	9	_	_	_	0	0.0185597	0.855369	0.24774	9	_	_	_	0	-0.631982	0.652206	-0.441442	9	_	_	_	0	-0.215305	0.614824	-0.112839	9	_	_	_	0
YDL073W	_	0.00803525	0.402441	-0.139166	9	_	_	_	0	0.345127	1.04957	0.176921	12	-1.4048	0	-1.4048	1	-0.0395299	0.414073	-0.0614328	11	-0.960864	0	-0.960864	1	-0.158045	0.704487	-0.324759	12	-1.67444	0	-1.67444	1	-0.359535	0.759482	-0.315618	12	-0.200518	0	-0.200518	1	-0.27198	0.894711	-0.388776	12	-0.0837354	0	-0.0837354	1
ARS413	ARSIV-330	_	_	_	0	_	_	_	0	1.48755	0	1.48755	1	_	_	_	0	_	_	_	0	_	_	_	0	1.15087	0	1.15087	1	_	_	_	0	1.23229	0	1.23229	1	_	_	_	0	1.26693	0	1.26693	1	_	_	_	0
YDL072C	YET3	0.912238	0.306365	0.912238	2	1.55447	0	1.55447	1	-0.02871	1.55718	-0.02871	2	_	_	_	0	0.52797	0.663031	0.52797	2	_	_	_	0	0.271835	0.820049	0.271835	2	_	_	_	0	-0.0188183	0.14142	-0.0188183	2	_	_	_	0	0.0973251	0.267107	0.0973251	2	_	_	_	0
YDL071C	IRC1	2.98643	0	2.98643	1	_	_	_	0	-0.071893	1.10891	-0.071893	2	_	_	_	0	-0.00458199	0.960605	-0.00458199	2	_	_	_	0	1.63593	0.471958	1.63593	2	_	_	_	0	1.55446	0.876286	1.55446	2	_	_	_	0	2.43326	0.299983	2.43326	2	_	_	_	0
YDL070W	BDF2	1.93033	0.813396	1.78945	7	_	_	_	0	1.70153	0.358815	1.74768	6	_	_	_	0	2.04009	1.12193	2.01749	6	_	_	_	0	0.761924	0.889355	0.665038	6	_	_	_	0	0.890778	1.06924	1.12386	6	_	_	_	0	0.964144	0.77933	0.932098	6	_	_	_	0
YDL069C	CBS1	0.335514	1.16229	-0.298967	3	_	_	_	0	-1.01524	1.00901	-1.58183	3	_	_	_	0	1.88336	1.40677	1.68705	3	_	_	_	0	-0.892961	0.364385	-1.06968	3	_	_	_	0	-0.692417	0.920572	-0.55843	3	_	_	_	0	-0.0123247	1.01136	0.392491	3	_	_	_	0
YDL068W	_	-0.298967	0	-0.298967	1	_	_	_	0	-1.61362	0	-1.61362	1	_	_	_	0	0.585055	0	0.585055	1	_	_	_	0	-0.473914	0	-0.473914	1	_	_	_	0	0.15382	0	0.15382	1	_	_	_	0	0.733925	0	0.733925	1	_	_	_	0
YDL067C	COX9	1.31986	0	1.31986	1	-0.315274	0	-0.315274	1	_	_	_	0	-2.01485	0	-2.01485	1	_	_	_	0	0.139219	0	0.139219	1	_	_	_	0	-0.526288	0	-0.526288	1	_	_	_	0	1.06602	0	1.06602	1	_	_	_	0	-2.02313	0	-2.02313	1
YDL066W	IDP1	0.287692	0.415398	0.450826	4	-2.32639	0	-2.32639	1	-0.286121	1.03054	0.345339	5	-0.938394	0	-0.938394	1	-0.317519	0.227522	-0.272678	5	-0.623119	0	-0.623119	1	0.576857	0.651675	0.416263	5	0.20717	0	0.20717	1	0.598395	0.601716	0.515357	5	-0.756414	0	-0.756414	1	-0.351073	0.904003	-0.696018	5	1.18968	0	1.18968	1
YDL065C	PEX19|PAS12	-0.166234	0.181218	-0.160011	5	-0.214875	0	-0.214875	1	-0.164794	0.725868	-0.0861421	4	_	_	_	0	0.325919	0.582229	0.329821	4	_	_	_	0	-0.34556	0.932982	-0.476292	4	_	_	_	0	-0.361176	0.646343	-0.446023	4	_	_	_	0	-0.37875	0.386746	-0.395791	4	_	_	_	0
YDL064W	UBC9	-0.418633	0.160764	-0.418633	2	_	_	_	0	-0.302269	0.722018	-0.302269	2	-0.414518	0	-0.414518	1	-0.0117126	0	-0.0117126	1	-0.302092	0	-0.302092	1	-0.861156	0.447562	-0.861156	2	-0.838351	0	-0.838351	1	-0.422463	1.04849	-0.422463	2	-0.455134	0	-0.455134	1	-0.293487	0.592062	-0.293487	2	-0.50841	0	-0.50841	1
YDL063C	_	0.577286	1.10545	0.509248	7	_	_	_	0	0.670007	0.630373	0.404611	5	_	_	_	0	0.39512	0.581627	0.545323	5	_	_	_	0	-0.585171	0.882012	-0.367448	5	_	_	_	0	-0.593325	0.911317	-0.983243	5	_	_	_	0	-0.270803	1.00949	-0.183976	5	_	_	_	0
YDL062W	_	3.0161	0.501544	3.0161	2	_	_	_	0	-0.233015	0.808719	-0.233015	2	_	_	_	0	0.793016	0.49194	0.793016	2	_	_	_	0	-0.024442	0.32212	-0.024442	2	_	_	_	0	0.01511	0.661252	0.01511	2	_	_	_	0	-0.0694584	0.161952	-0.0694584	2	_	_	_	0
YDL061C	RPS29B|YS29B	_	_	_	0	1.47256	0	1.47256	1	_	_	_	0	1.83077	0	1.83077	1	_	_	_	0	2.44542	0	2.44542	1	_	_	_	0	-0.393176	0	-0.393176	1	_	_	_	0	0.510222	0	0.510222	1	_	_	_	0	0.950527	0	0.950527	1
YDL060W	TSR1	0.220094	0.513594	0.251202	8	1.59353	0	1.59353	1	0.794799	0.405748	0.971435	9	0.984728	0	0.984728	1	0.104402	0.470416	0.127038	9	-1.98097	0	-1.98097	1	0.0345346	0.999109	0.0337763	9	-4.20567	0	-4.20567	1	-0.400667	1.06717	-0.26163	9	-2.41363	0	-2.41363	1	-0.15456	0.940924	-0.524255	9	-2.8079	0	-2.8079	1
YDL059C	RAD59	-0.337984	0.183954	-0.247258	3	0.853793	0	0.853793	1	_	_	_	0	-0.632083	0	-0.632083	1	-0.810413	0	-0.810413	1	-1.1255	0	-1.1255	1	-1.6373	0	-1.6373	1	0.100418	0	0.100418	1	-0.153853	0	-0.153853	1	1.0259	0	1.0259	1	-0.0724019	0	-0.0724019	1	0.789107	0	0.789107	1
YDL058W	USO1|INT1	-0.654692	0.427897	-0.563312	17	-1.08392	0	-1.08392	1	0.572027	0.993923	0.626924	20	-1.22868	0	-1.22868	1	-0.273081	0.466366	-0.39655	20	-1.20688	0	-1.20688	1	-0.159072	0.768482	-0.313814	20	0.706438	0	0.706438	1	-0.65778	0.7196	-0.847603	20	1.20863	0	1.20863	1	-0.372953	0.64178	-0.370318	20	-0.553579	0	-0.553579	1
YDL057W	_	-0.462759	0.121972	-0.488986	3	-0.757615	0	-0.757615	1	-1.32823	0.257632	-1.27491	4	-0.198527	0	-0.198527	1	-0.98062	0.556198	-0.879977	4	-0.846134	0	-0.846134	1	-0.447943	1.1707	-0.493339	4	0.399359	0	0.399359	1	-0.9157	0.92383	-1.13039	4	0.58709	0	0.58709	1	-0.478577	0.364626	-0.423162	4	-0.263806	0	-0.263806	1
YDL056W	MBP1	-0.0964382	0.780231	-0.327435	8	-0.160794	0	-0.160794	1	1.00263	0.516691	1.09573	8	_	_	_	0	0.142904	0.929752	-0.194767	7	_	_	_	0	-0.187729	0.620618	-0.123115	8	_	_	_	0	-0.291543	0.585736	-0.309905	8	_	_	_	0	-0.610624	1.19707	-0.593879	8	_	_	_	0
YDL055C	PSA1|SRB1|VIG9|MPG1	1.88617	0.36544	1.90082	4	2.41414	0	2.41414	1	1.68346	0.999183	1.76195	4	2.1489	0	2.1489	1	3.08704	0.293359	3.03687	4	2.08062	0	2.08062	1	0.836798	0.445849	0.866308	4	1.39205	0	1.39205	1	1.10581	0.431301	1.08663	4	0.209797	0	0.209797	1	0.417908	0.571143	0.524586	4	0.486349	0	0.486349	1
tK(UUU)D	_	_	_	_	0	2.08864	0	2.08864	1	_	_	_	0	-1.17137	0.337595	-1.17137	2	_	_	_	0	-0.940534	0.226877	-0.940534	2	_	_	_	0	0.779526	0.131805	0.779526	2	_	_	_	0	0.423488	0.444157	0.423488	2	_	_	_	0	0.51496	0.962146	0.51496	2
YDL054C	MCH1	-0.100023	0.698807	-0.464894	6	-0.262091	0	-0.262091	1	-0.768242	0.65749	-0.800768	5	_	_	_	0	-0.961269	0.223214	-1.01468	5	_	_	_	0	0.671909	1.19855	0.425489	5	_	_	_	0	-0.180131	1.2421	-0.0824221	5	_	_	_	0	0.725398	1.34145	0.105083	5	_	_	_	0
YDL053C	PBP4	0.871851	0.259054	0.871851	2	0.547183	0	0.547183	1	0.202097	0.992014	-0.166661	3	_	_	_	0	0.478397	0.468897	0.469103	3	_	_	_	0	0.485445	0.917685	0.666327	3	_	_	_	0	1.13268	0.498093	0.961916	3	_	_	_	0	0.894976	1.34483	1.63906	3	_	_	_	0
YDL052C	SLC1	0.811744	0.249729	0.765256	3	0.963336	0	0.963336	1	0.101333	0.861237	0.21319	5	_	_	_	0	0.596515	0.447539	0.552922	5	_	_	_	0	0.197773	0.632798	0.426062	5	_	_	_	0	0.452795	0.557501	0.280776	5	_	_	_	0	0.136409	0.5629	0.136772	5	_	_	_	0
YDL051W	LHP1|YLA1|LAH1	0.889009	1.0272	0.943436	3	0.457125	0	0.457125	1	1.28756	1.26893	1.42497	3	-0.0943427	0	-0.0943427	1	0.473041	0.744727	0.826594	3	-0.186265	0	-0.186265	1	0.439337	0.27788	0.582896	3	1.4254	0	1.4254	1	0.0714483	0.540232	0.301264	3	1.66994	0	1.66994	1	0.302536	1.12472	-0.142768	3	0.418624	0	0.418624	1
YDL050C	_	-0.164318	0	-0.164318	1	0.0299853	0	0.0299853	1	1.95358	0.747567	1.95358	2	_	_	_	0	0.900866	0.105036	0.900866	2	_	_	_	0	0.599485	0.0234597	0.599485	2	_	_	_	0	-0.122215	0.59889	-0.122215	2	_	_	_	0	0.719481	1.2194	0.719481	2	_	_	_	0
YDL049C	KNH1	-0.2294	0.384256	-0.0426827	3	1.10024	0	1.10024	1	-2.17155	0.289639	-2.33744	3	_	_	_	0	-0.319526	0.763964	-0.112387	3	_	_	_	0	-1.1617	0.503258	-1.09323	3	_	_	_	0	0.474783	0.620772	0.685101	3	_	_	_	0	-0.303931	0.230195	-0.202352	3	_	_	_	0
YDL048C	STP4	0.246593	0.601343	0.264089	5	1.06311	0	1.06311	1	-1.7715	0.266084	-1.75184	5	-0.649877	0	-0.649877	1	-0.749676	0.405627	-0.817406	5	0.292836	0	0.292836	1	0.495958	0.295948	0.345152	5	0.199034	0	0.199034	1	0.60506	1.40039	0.407178	5	0.39716	0	0.39716	1	0.619599	1.17874	0.12907	5	-1.08845	0	-1.08845	1
YDL047W	SIT4|LGN4	0.402277	0.815537	-0.0622834	3	0.0109143	0	0.0109143	1	1.50448	0.018611	1.50448	2	0.190649	0	0.190649	1	-0.140075	0.0604245	-0.140075	2	0.690289	0	0.690289	1	0.156401	0.925679	0.156401	2	-0.675214	0	-0.675214	1	0.376747	0.0371974	0.376747	2	0.00909471	0	0.00909471	1	0.567253	0.954872	0.567253	2	-0.304958	0	-0.304958	1
YDL046W	NPC2	-0.213677	0.172442	-0.213677	2	-0.101784	0	-0.101784	1	0.472618	0.610703	0.472618	2	0.900015	0	0.900015	1	0.362023	0.152855	0.362023	2	1.23176	0	1.23176	1	0.141303	0.224917	0.141303	2	-1.60757	0	-1.60757	1	-0.265429	1.05707	-0.265429	2	0.709314	0	0.709314	1	0.291975	0.881304	0.291975	2	-0.141118	0	-0.141118	1
YDL045W-A	MRP10	0.486584	0	0.486584	1	0.808396	0.0127039	0.808396	2	-0.38645	0	-0.38645	1	1.51092	0	1.51092	1	0.611761	0	0.611761	1	1.57533	0	1.57533	1	0.588912	0	0.588912	1	0.027817	0	0.027817	1	0.477904	0	0.477904	1	0.196457	0	0.196457	1	-0.232336	0	-0.232336	1	0.0584282	0	0.0584282	1
YDL045C	FAD1	-0.712402	0.375231	-0.632732	3	-0.975412	0	-0.975412	1	-0.137135	0.7934	-0.0505878	3	-0.910858	0	-0.910858	1	-0.0395453	0.720924	-0.403383	3	-0.240476	0	-0.240476	1	-0.23766	0.260339	-0.307224	3	0.0316562	0	0.0316562	1	0.133299	1.10327	0.568867	3	-1.21415	0	-1.21415	1	-1.10501	0.628441	-1.03773	3	0.208019	0	0.208019	1
YDL044C	MTF2|NAM1	-0.154428	0.492086	-0.15142	5	-0.878099	0	-0.878099	1	0.645545	0.638112	0.541898	5	-0.804905	0	-0.804905	1	-0.208676	0.0728906	-0.175409	5	1.03824	0	1.03824	1	0.487729	0.480785	0.386352	5	-1.39893	0	-1.39893	1	-0.5791	0.614267	-0.562155	5	-1.05759	0	-1.05759	1	-0.0247238	0.800293	-0.365147	5	-0.594237	0	-0.594237	1
YDL043C	PRP11|RNA11	-0.488441	0.354484	-0.689139	3	0.0982309	0	0.0982309	1	-0.306462	0.90967	0.0596839	3	_	_	_	0	0.0212035	0.213199	0.0212035	2	_	_	_	0	-0.265776	0.480705	-0.10134	3	_	_	_	0	0.112659	0.219117	0.174912	3	_	_	_	0	-0.44041	0.270357	-0.454604	3	_	_	_	0
YDL042C	SIR2|MAR1	-0.527664	0.595234	-0.408694	6	_	_	_	0	-0.194837	0.862297	-0.294491	7	_	_	_	0	-0.0786901	0.283691	-0.151966	6	_	_	_	0	-0.434335	0.651723	-0.512421	7	_	_	_	0	0.0527969	0.768829	-0.395532	7	_	_	_	0	-0.0768192	0.517122	0.186177	7	_	_	_	0
YDL041W	_	-1.29114	0	-1.29114	1	_	_	_	0	-1.73043	0	-1.73043	1	_	_	_	0	-0.118284	0	-0.118284	1	_	_	_	0	-0.688508	0	-0.688508	1	_	_	_	0	0.716311	0	0.716311	1	_	_	_	0	0.0245928	0	0.0245928	1	_	_	_	0
YDL040C	NAT1|AAA1	-0.347871	0.46781	-0.214805	8	0.0460851	0	0.0460851	1	0.762951	0.777039	0.528579	9	-0.884443	0.592155	-0.884443	2	0.403279	0.284708	0.523576	9	-0.300549	0.170656	-0.300549	2	-0.066966	1.09946	-0.07693	9	-0.0124085	0.524954	-0.0124085	2	-0.411921	0.945203	-0.282772	9	0.36819	0.145834	0.36819	2	0.218368	0.778974	0.207029	9	0.194156	1.14087	0.194156	2
YDL039C	PRM7	-1.02319	0.708515	-1.02319	2	_	_	_	0	-0.538356	0	-0.538356	1	_	_	_	0	0.53257	0	0.53257	1	_	_	_	0	-1.47377	0	-1.47377	1	_	_	_	0	-0.508443	0	-0.508443	1	_	_	_	0	-0.896444	0	-0.896444	1	_	_	_	0
YDL038C	_	-2.35883	1.50855	-1.66773	7	-1.39044	0	-1.39044	1	-0.615427	0.907488	-0.701551	6	0.081815	1.047	0.081815	2	-0.612273	2.35154	0.357835	6	0.217662	0.154731	0.217662	2	0.127082	0.321273	0.182846	6	0.321631	0.996467	0.321631	2	0.259525	0.79642	-0.148845	6	1.37533	2.20203	1.37533	2	0.0403648	1.13136	0.261661	6	0.515042	1.18907	0.515042	2
YDL037C	BSC1	-0.949647	0.47758	-1.03719	3	-0.902698	0	-0.902698	1	-0.914986	0.592991	-1.10077	3	-1.63384	0	-1.63384	1	-0.295246	0.773391	-0.195875	3	-0.90999	0	-0.90999	1	-0.16695	0.188166	-0.14254	3	-0.300234	0	-0.300234	1	-0.658486	1.23041	-0.155515	3	-0.868167	0	-0.868167	1	-1.18332	0.358316	-1.38929	3	-0.316897	0	-0.316897	1
YDL036C	PUS9	-0.334414	0.243805	-0.274713	5	_	_	_	0	0.121984	0.535108	0.000971141	5	0.265985	0	0.265985	1	0.495871	0.391237	0.630234	4	0.862705	0	0.862705	1	-0.110956	0.558112	0.0522274	5	0.20081	0	0.20081	1	-0.0834394	0.896911	0.306952	5	0.0761466	0	0.0761466	1	0.11547	0.926623	-0.148105	5	0.0440138	0	0.0440138	1
YDL035C	GPR1	-0.313295	0.503881	-0.303228	9	_	_	_	0	1.01084	0.898415	0.881333	10	_	_	_	0	-0.0742595	0.522322	-0.0258482	9	_	_	_	0	-0.222218	0.536944	-0.231873	10	_	_	_	0	-0.124949	0.837964	-0.0269735	10	_	_	_	0	-0.493864	0.513995	-0.54541	10	_	_	_	0
YDL034W	_	-0.967558	0	-0.967558	1	_	_	_	0	-0.410928	0	-0.410928	1	_	_	_	0	-0.0727344	0	-0.0727344	1	_	_	_	0	0.281376	0	0.281376	1	_	_	_	0	-1.13174	0	-1.13174	1	_	_	_	0	0.619765	0	0.619765	1	_	_	_	0
YDL033C	SLM3|MTU1|MTO2	-0.0321337	0.315231	-0.105585	4	_	_	_	0	0.533006	0.668436	0.606145	6	_	_	_	0	-0.311425	0.436035	-0.162724	5	_	_	_	0	0.122995	0.417511	0.139039	6	_	_	_	0	0.211837	0.937493	0.250169	6	_	_	_	0	0.408776	0.761312	0.137845	6	_	_	_	0
YDL032W	_	-0.147136	0	-0.147136	1	_	_	_	0	-0.582488	0	-0.582488	1	_	_	_	0	-0.0607358	0	-0.0607358	1	_	_	_	0	-0.268431	0	-0.268431	1	_	_	_	0	-0.437666	0	-0.437666	1	_	_	_	0	1.86997	0	1.86997	1	_	_	_	0
YDL031W	DBP10	-0.557393	0.318237	-0.581128	10	_	_	_	0	0.634643	0.419093	0.539388	8	0.192665	0	0.192665	1	0.353364	0.38466	0.42329	7	-0.329506	0	-0.329506	1	-0.260567	1.3137	0.0275305	8	0.018878	0	0.018878	1	0.0969617	0.751213	0.117777	8	-0.280255	0	-0.280255	1	-0.25296	0.222999	-0.344818	8	-0.603095	0	-0.603095	1
YDL030W	PRP9	-0.694031	0.534945	-0.655374	5	-0.809462	0	-0.809462	1	-0.285342	0.532246	-0.22021	7	_	_	_	0	-0.145841	0.29467	-0.106616	7	_	_	_	0	-0.428031	1.09992	-0.0785344	7	_	_	_	0	-0.244845	0.948643	-0.141923	7	_	_	_	0	-0.399665	0.913929	-0.455319	7	_	_	_	0
YDL029W	ARP2|ACT2	-0.224606	0.0617421	-0.224802	4	-0.146352	0	-0.146352	1	0.683874	1.21564	0.458232	6	0.281736	0	0.281736	1	-0.032972	0.386671	-0.0704261	5	1.4415	0	1.4415	1	0.161329	0.754452	-0.195286	6	0.684319	0	0.684319	1	0.132494	1.03403	0.209193	6	-0.54509	0	-0.54509	1	0.14099	0.590218	0.177512	6	0.378901	0	0.378901	1
YDL028C	MPS1|RPK1	-0.412945	0.330937	-0.309746	7	1.22257	0	1.22257	1	0.666991	0.946571	0.563542	9	0.395273	0	0.395273	1	-0.071724	0.499719	-0.046166	9	0.596494	0	0.596494	1	0.253693	0.863683	0.0218576	9	0.44245	0	0.44245	1	-0.239301	1.02783	-0.0514634	9	-1.57146	0	-1.57146	1	-0.0354672	0.858505	-0.120872	9	0.00902307	0	0.00902307	1
YDL027C	_	-0.249907	0.141551	-0.205086	4	_	_	_	0	-1.50551	0.715063	-1.22599	4	_	_	_	0	-0.515066	0.183047	-0.534078	3	_	_	_	0	-0.551129	0.952271	-0.105867	4	_	_	_	0	-0.847995	0.66143	-0.78254	4	_	_	_	0	0.034936	0.705376	0.245183	4	_	_	_	0
YDL026W	_	-0.160771	0	-0.160771	1	_	_	_	0	-2.56651	0	-2.56651	1	_	_	_	0	_	_	_	0	_	_	_	0	-1.97808	0	-1.97808	1	_	_	_	0	-1.71397	0	-1.71397	1	_	_	_	0	-0.970827	0	-0.970827	1	_	_	_	0
YDL025C	_	-0.419304	0.452112	-0.232034	6	_	_	_	0	0.182879	0.743908	-0.0242361	7	_	_	_	0	-0.766812	0.187711	-0.735473	6	_	_	_	0	0.221912	0.818348	0.173878	7	_	_	_	0	-0.37856	0.509301	-0.369456	7	_	_	_	0	-0.647674	0.752975	-0.270077	7	_	_	_	0
YDL025W-A	_	0.0651331	0	0.0651331	1	_	_	_	0	0.696809	0	0.696809	1	_	_	_	0	_	_	_	0	_	_	_	0	-0.646563	0	-0.646563	1	_	_	_	0	-1.05447	0	-1.05447	1	_	_	_	0	-0.658331	0	-0.658331	1	_	_	_	0
ARS414	ARSIV-408	-0.209992	0	-0.209992	1	1.10284	0	1.10284	1	_	_	_	0	-0.984099	0	-0.984099	1	_	_	_	0	-1.20209	0	-1.20209	1	_	_	_	0	0.288481	0	0.288481	1	_	_	_	0	-0.417782	0	-0.417782	1	_	_	_	0	-0.559851	0	-0.559851	1
YDL024C	DIA3	-1.21679	0.502943	-1.32224	5	_	_	_	0	-1.4778	0.481635	-1.52599	6	_	_	_	0	-1.70952	0.16943	-1.6712	6	_	_	_	0	-0.422248	0.610187	-0.541845	6	_	_	_	0	-0.329973	1.00921	-0.648412	6	_	_	_	0	-0.499883	0.634179	-0.65547	6	_	_	_	0
YDL022C-A	_	-0.341876	0	-0.341876	1	-0.303251	0	-0.303251	1	-0.777057	0	-0.777057	1	-1.16197	0	-1.16197	1	-1.72573	0	-1.72573	1	_	_	_	0	0.263383	0	0.263383	1	-0.324988	0	-0.324988	1	0.788246	0	0.788246	1	0.00159416	0	0.00159416	1	0.253793	0	0.253793	1	-2.37442	0	-2.37442	1
tA(AGC)D	_	_	_	_	0	1.12371	0	1.12371	1	_	_	_	0	-1.00604	0	-1.00604	1	_	_	_	0	-2.16189	0	-2.16189	1	_	_	_	0	1.33366	0	1.33366	1	_	_	_	0	1.95581	0	1.95581	1	_	_	_	0	2.4521	0	2.4521	1
YDL023C	SRF4	-0.0431894	0	-0.0431894	1	_	_	_	0	-0.693461	0.79927	-0.693461	2	_	_	_	0	-0.924845	0.0278282	-0.924845	2	_	_	_	0	0.382771	0.468512	0.382771	2	_	_	_	0	0.514625	0.743332	0.514625	2	_	_	_	0	-0.0346605	1.33514	-0.0346605	2	_	_	_	0
YDL022W	GPD1|OSR5|OSG1|HOR1|DAR1	-0.112742	0.36206	-0.0177153	4	_	_	_	0	-0.310804	0.652739	-0.337206	5	_	_	_	0	-1.04476	0.289364	-0.943495	5	_	_	_	0	1.19501	0.539518	1.01397	5	_	_	_	0	0.490882	0.702277	0.363785	5	_	_	_	0	-0.237034	0.743539	-0.370978	5	_	_	_	0
YDL021W	GPM2	-0.296587	0.523754	-0.228602	3	-0.161001	0	-0.161001	1	-1.21424	0.742759	-1.39898	3	-0.594689	0	-0.594689	1	-0.546222	0.873778	-0.16133	3	-2.22484	0	-2.22484	1	0.0931968	0.992389	-0.0644956	3	-0.667249	0	-0.667249	1	-0.635833	1.05126	-1.17146	3	0.558497	0	0.558497	1	-0.163676	1.47172	0.478482	3	-0.819696	0	-0.819696	1
YDL020C	RPN4|UFD5|SON1	1.09017	0.560426	1.37551	5	1.65038	0	1.65038	1	0.907198	0.458726	0.908885	5	0.757239	0	0.757239	1	1.35365	0.430734	1.29342	5	2.18769	0	2.18769	1	0.797536	0.480149	0.762536	5	0.156401	0	0.156401	1	0.855802	0.950993	0.916913	5	-1.17715	0	-1.17715	1	-0.0125442	0.75565	-0.279375	5	0.0796097	0	0.0796097	1
YDL019C	OSH2	-0.520475	0.348682	-0.520068	12	-0.370091	0	-0.370091	1	0.0201494	0.555358	-0.0154955	13	-0.566256	0	-0.566256	1	-0.907083	0.727886	-0.679936	13	-1.00407	0	-1.00407	1	0.604446	0.684163	0.727295	13	1.20628	0	1.20628	1	0.303777	0.849952	0.241259	13	-0.0534266	0	-0.0534266	1	-0.014926	0.851092	-0.136001	13	-0.224523	0	-0.224523	1
YDL018C	ERP3	-0.0327861	0.335825	-0.0947594	3	0.894515	0	0.894515	1	-1.19448	0.633272	-1.0833	3	-1.11435	0	-1.11435	1	-0.700214	1.04997	-0.384506	3	-0.537757	0	-0.537757	1	-0.588976	1.10605	-0.123631	3	-0.302067	0	-0.302067	1	-1.00177	1.7033	-1.40252	3	1.61698	0	1.61698	1	-0.224634	0.723066	-0.634674	3	0.926759	0	0.926759	1
YDL017W	CDC7|SAS1|LSD6	-0.709795	0.370342	-0.618959	5	-0.245554	0	-0.245554	1	-0.235211	0.497588	-0.264147	6	-0.283943	0	-0.283943	1	-0.849105	0.259329	-0.864406	6	-0.826845	0	-0.826845	1	0.091202	0.384663	0.008793	6	0.382284	0	0.382284	1	-0.535592	0.927306	-0.217936	6	1.35381	0	1.35381	1	-0.95975	0.771675	-1.04375	6	0.445582	0	0.445582	1
YDL016C	_	-0.473278	0.272767	-0.473278	2	_	_	_	0	1.45949	0	1.45949	1	_	_	_	0	1.11193	0	1.11193	1	_	_	_	0	-0.018941	0	-0.018941	1	_	_	_	0	-0.0218136	0	-0.0218136	1	_	_	_	0	0.564088	0	0.564088	1	_	_	_	0
YDL015C	TSC13	-0.0586518	0.12792	-0.0629744	3	0.120757	0	0.120757	1	0.657917	0.804432	0.99302	4	0.354951	0	0.354951	1	0.435498	0.41951	0.439112	4	1.00747	0	1.00747	1	0.0595332	0.631335	0.0588744	4	0.0566396	0	0.0566396	1	-0.139104	0.818432	-0.26835	4	-1.16109	0	-1.16109	1	-0.430823	0.17741	-0.405254	4	0.806162	0	0.806162	1
YDL014W	NOP1|LOT3	0.864804	0.237404	0.870515	3	1.55495	0	1.55495	1	1.88984	0.346455	1.91396	3	1.8726	0	1.8726	1	1.06276	0.542747	1.03267	3	0.762544	0	0.762544	1	-0.018499	1.32656	0.373803	3	1.27831	0	1.27831	1	0.258091	1.35573	0.0358249	3	1.1456	0	1.1456	1	0.391407	1.07467	0.248456	3	0.564308	0	0.564308	1
YDL013W	SLX5|HEX3	-0.131289	0.263378	-0.105838	6	-0.390613	0.0893479	-0.390613	2	0.255924	0.962569	0.534341	8	0.0729248	0	0.0729248	1	-0.434928	0.376454	-0.493065	7	1.05933	0	1.05933	1	0.0895166	0.776353	0.329509	8	1.07311	0	1.07311	1	-0.0690632	0.537433	0.0010655	8	0.404107	0	0.404107	1	-0.210303	0.768297	-0.298604	8	0.97963	0	0.97963	1
YDL012C	_	-0.397063	0.00700318	-0.397063	2	0.944162	0.0589409	0.944162	2	-1.08214	0.529998	-1.08214	2	-0.456608	0	-0.456608	1	0.257394	1.10646	0.257394	2	-0.0755684	0	-0.0755684	1	0.8996	0.180468	0.8996	2	1.23052	0	1.23052	1	0.865617	0.357376	0.865617	2	0.844978	0	0.844978	1	-0.103129	0.163664	-0.103129	2	0.503184	0	0.503184	1
YDL011C	_	-0.0054389	0	-0.0054389	1	_	_	_	0	-0.594474	0.349871	-0.594474	2	_	_	_	0	-0.327066	0.409002	-0.327066	2	_	_	_	0	-0.493454	0.664499	-0.493454	2	_	_	_	0	0.498946	0.303912	0.498946	2	_	_	_	0	0.344048	0.07162	0.344048	2	_	_	_	0
YDL010W	GRX6	0.164972	0.194898	0.122876	3	_	_	_	0	0.269809	0.87241	0.269809	2	_	_	_	0	0.110822	0.210266	0.110822	2	_	_	_	0	-0.15953	1.13674	-0.15953	2	_	_	_	0	-0.426818	1.61314	-0.426818	2	_	_	_	0	-0.38487	1.10247	-0.38487	2	_	_	_	0
YDL009C	_	0.405279	0	0.405279	1	0.108273	0	0.108273	1	-0.571732	0	-0.571732	1	_	_	_	0	0.854934	0	0.854934	1	_	_	_	0	-0.536373	0	-0.536373	1	_	_	_	0	-1.99637	0	-1.99637	1	_	_	_	0	-0.709992	0	-0.709992	1	_	_	_	0
YDL008W	APC11	0.121978	0.339476	0.121978	2	_	_	_	0	-1.769	0	-1.769	1	-0.197643	0	-0.197643	1	-0.312708	0	-0.312708	1	1.02012	0	1.02012	1	0.679219	0	0.679219	1	0.162017	0	0.162017	1	-0.984199	0	-0.984199	1	-0.521682	0	-0.521682	1	0.532398	0	0.532398	1	-0.260725	0	-0.260725	1
tT(AGU)D	_	_	_	_	0	_	_	_	0	_	_	_	0	-0.416144	0	-0.416144	1	_	_	_	0	-1.95586	0	-1.95586	1	_	_	_	0	1.9179	0	1.9179	1	_	_	_	0	2.16739	0	2.16739	1	_	_	_	0	1.66277	0	1.66277	1
YDLCdelta1	_	_	_	_	0	1.10768	0	1.10768	1	_	_	_	0	-1.80458	0	-1.80458	1	_	_	_	0	-0.146212	0	-0.146212	1	_	_	_	0	-0.644386	0	-0.644386	1	_	_	_	0	-0.746648	0	-0.746648	1	_	_	_	0	-1.30654	0	-1.30654	1
YDL007C-A	_	_	_	_	0	-0.955706	1.16447	-0.955706	2	-2.21756	0	-2.21756	1	-0.897656	0	-0.897656	1	-1.55288	0	-1.55288	1	-1.55188	0	-1.55188	1	-1.43572	0	-1.43572	1	-1.32352	0	-1.32352	1	-1.47727	0	-1.47727	1	-0.42936	0	-0.42936	1	-2.31709	0	-2.31709	1	-0.186947	0	-0.186947	1
YDLWtau1	_	_	_	_	0	_	_	_	0	-0.171694	0	-0.171694	1	-1.02174	0	-1.02174	1	_	_	_	0	-1.41414	0	-1.41414	1	-0.332781	0	-0.332781	1	0.571607	0	0.571607	1	-0.0326869	0	-0.0326869	1	-0.378618	0	-0.378618	1	-0.902001	0	-0.902001	1	1.94254	0	1.94254	1
tS(AGA)D1	_	_	_	_	0	2.52207	0	2.52207	1	_	_	_	0	-0.642346	0	-0.642346	1	_	_	_	0	-2.13038	0	-2.13038	1	_	_	_	0	1.11058	0	1.11058	1	_	_	_	0	1.4267	0	1.4267	1	_	_	_	0	1.39132	0	1.39132	1
YDL007W	RPT2|YTA5|YHS4	0.258814	0.443526	0.152346	4	_	_	_	0	0.765257	0.731086	0.9202	4	0.199767	0	0.199767	1	0.324364	0.185407	0.231266	3	-1.26611	0	-1.26611	1	0.281948	0.821305	0.181786	4	2.9742	0	2.9742	1	-0.140892	0.947637	-0.116073	4	3.30898	0	3.30898	1	0.488192	0.590018	0.59575	4	3.44857	0	3.44857	1
YDL006W	PTC1|TPD1|KCS2|CWH47	0.438861	0.698854	0.108573	3	0.293617	0	0.293617	1	-0.178813	0.0490909	-0.204172	3	-0.687868	0.628607	-0.687868	2	-0.199771	0.461225	-0.143469	3	0.917264	0.105925	0.917264	2	-0.673802	0.879251	-0.596711	3	0.123453	0.201781	0.123453	2	-0.623922	0.985725	-0.426894	3	-1.02203	0.0418218	-1.02203	2	-0.18493	0.598318	-0.327075	3	-0.0761153	0.103053	-0.0761153	2
YDL005C	MED2	0.077732	0.636761	0.00820801	4	1.38622	0	1.38622	1	0.648775	1.19638	0.76278	5	-0.984633	0	-0.984633	1	-0.100485	0.382892	-0.261708	5	-1.02336	0	-1.02336	1	-0.751311	0.642351	-0.53133	5	0.122823	0	0.122823	1	0.170502	0.647389	0.360412	5	0.141386	0	0.141386	1	0.378285	0.960654	0.14464	5	-0.233986	0	-0.233986	1
YDL004W	ATP16	0.0617125	0.400437	0.0617125	2	0.670891	0	0.670891	1	-0.587919	0.549928	-0.587919	2	-1.34294	0	-1.34294	1	-0.296475	0.323156	-0.296475	2	-0.571125	0	-0.571125	1	-1.50867	0.331032	-1.50867	2	0.560892	0	0.560892	1	-0.926537	0.771599	-0.926537	2	0.791769	0	0.791769	1	-0.666886	0.695855	-0.666886	2	-0.401843	0	-0.401843	1
YDL003W	MCD1|SCC1|RHC21|PDS3	0.274031	0.663235	0.179536	6	3.86802	2.38596	3.86802	2	0.227776	0.529494	0.415394	5	0.542002	0	0.542002	1	0.399005	0.598744	0.594723	5	-0.094492	0	-0.094492	1	-0.394575	1.01304	-0.807408	5	-0.567717	0	-0.567717	1	-0.530503	0.662261	-0.388585	5	0.250018	0	0.250018	1	-0.0172091	0.896676	0.00764765	5	0.9135	0	0.9135	1
YDL002C	NHP10|HMO2	-0.0554425	0.902046	-0.0554425	2	0.357532	0	0.357532	1	-0.029816	0.111813	-0.0188513	4	_	_	_	0	0.478381	1.15143	0.0869395	4	_	_	_	0	-0.792036	0.504917	-0.948625	4	_	_	_	0	-1.02476	0.954169	-0.817628	4	_	_	_	0	-0.794209	0.367212	-0.647658	4	_	_	_	0
YDL001W	RMD1	-0.742229	0.74578	-0.488721	4	-0.100287	0	-0.100287	1	-0.237929	0.400949	-0.369034	6	-1.06388	0	-1.06388	1	-0.395074	0.484784	-0.395213	6	-1.51165	0	-1.51165	1	-0.33555	0.346981	-0.335044	6	-0.418561	0	-0.418561	1	-0.953567	0.911912	-0.552263	6	-0.710757	0	-0.710757	1	-0.769439	0.466927	-0.802256	6	-0.268702	0	-0.268702	1
CEN4	CEN4	-0.604471	0	-0.604471	1	0.334477	0	0.334477	1	_	_	_	0	-0.616319	0	-0.616319	1	_	_	_	0	0.144647	0	0.144647	1	_	_	_	0	-2.74993	0	-2.74993	1	_	_	_	0	-2.27762	0	-2.27762	1	_	_	_	0	-1.54905	0	-1.54905	1
YDR001C	NTH1	-0.208409	0.210469	-0.195665	7	0.932749	0	0.932749	1	0.564733	0.631679	0.540149	10	-0.216334	0	-0.216334	1	-0.466456	0.377323	-0.542945	9	-0.14291	0	-0.14291	1	-0.501632	0.642355	-0.397389	10	-1.0789	0	-1.0789	1	-0.520152	0.813366	-0.317858	10	-0.444663	0	-0.444663	1	-0.415971	0.673324	-0.294945	10	-0.713513	0	-0.713513	1
YDR002W	YRB1|SFO1|HTN1|CST20	0.640686	0.756398	0.640686	2	0.425617	0	0.425617	1	0.103642	0.444512	0.197907	3	_	_	_	0	0.154505	0.150293	0.123792	3	_	_	_	0	-0.144832	0.987855	0.37174	3	_	_	_	0	-0.414593	0.768614	-0.203488	3	_	_	_	0	-0.441013	0.504554	-0.266226	3	_	_	_	0
YDR003W	RCR2	-0.0530856	0.103064	-0.0716347	3	0.859367	0	0.859367	1	-1.0855	0.221727	-0.982135	3	_	_	_	0	-0.284071	0.782017	-0.618971	3	_	_	_	0	-1.69642	0.450178	-1.45222	3	_	_	_	0	-0.600949	0.778536	-0.595329	3	_	_	_	0	-1.43755	1.28451	-2.11666	3	_	_	_	0
YDR003W-A	_	0.925586	0	0.925586	1	_	_	_	0	0.0527903	0	0.0527903	1	_	_	_	0	0.337723	0	0.337723	1	_	_	_	0	0.536424	0	0.536424	1	_	_	_	0	-1.01481	0	-1.01481	1	_	_	_	0	1.71108	0	1.71108	1	_	_	_	0
YDR004W	RAD57	0.348619	0.593168	0.0530179	5	_	_	_	0	0.201965	0.707056	0.295354	4	0.987212	0	0.987212	1	0.00977939	0.345162	0.0969498	4	1.01344	0	1.01344	1	-0.22643	1.1054	-0.248405	4	-1.51101	0	-1.51101	1	0.141663	0.495203	0.059686	4	-0.586519	0	-0.586519	1	0.316002	0.714211	0.320639	4	0.580208	0	0.580208	1
YDR005C	MAF1	-0.0691587	0.483689	-0.0152625	4	-0.23231	0	-0.23231	1	0.252635	0.526302	0.299692	6	_	_	_	0	0.28455	0.430178	0.417616	6	_	_	_	0	-0.315572	0.620487	-0.176176	6	_	_	_	0	-0.346796	0.570226	-0.250757	6	_	_	_	0	0.143539	0.677812	0.281109	6	_	_	_	0
YDR006C	SOK1	-0.185856	0.472674	-0.0686865	9	0.1062	0	0.1062	1	0.563751	0.568529	0.646512	9	-1.23125	0	-1.23125	1	0.540962	0.498133	0.725977	9	-0.0685406	0	-0.0685406	1	-0.098011	0.748276	0.10907	9	0.0267856	0	0.0267856	1	-0.389565	0.521499	-0.316852	9	-0.562659	0	-0.562659	1	-0.287377	0.5246	-0.325699	9	-0.0346603	0	-0.0346603	1
YDR007W	TRP1	-0.344187	0.213968	-0.310114	3	-0.0962796	0	-0.0962796	1	-1.03669	0.396795	-1.12629	3	-0.807597	0	-0.807597	1	-0.335346	0.0999856	-0.335346	2	0.611818	0	0.611818	1	-0.596501	0.487213	-0.510415	3	-1.35097	0	-1.35097	1	0.436174	0.939717	0.41201	3	-0.325007	0	-0.325007	1	0.91627	0.535156	0.919387	3	0.433368	0	0.433368	1
YDR008C	_	-0.310114	0	-0.310114	1	_	_	_	0	-0.602753	0	-0.602753	1	_	_	_	0	-0.406046	0	-0.406046	1	_	_	_	0	-0.158069	0	-0.158069	1	_	_	_	0	0.41201	0	0.41201	1	_	_	_	0	0.919387	0	0.919387	1	_	_	_	0
ARS416	ARS1	0.547683	0.775083	0.471808	4	_	_	_	0	-1.13006	0.452205	-1.14606	4	_	_	_	0	-0.649443	0.65731	-0.39887	4	_	_	_	0	0.010083	0.941258	0.169924	4	_	_	_	0	0.311067	0.741597	0.392377	4	_	_	_	0	-0.284712	1.14711	-0.271343	4	_	_	_	0
YDR009W	GAL3	-0.457229	0.301362	-0.378821	5	_	_	_	0	-1.18348	0.489906	-1.06611	6	_	_	_	0	-1.07602	0.235232	-1.07051	6	_	_	_	0	-0.276157	0.860056	-0.0869867	6	_	_	_	0	-0.0804084	0.337113	-0.0663892	6	_	_	_	0	-0.110071	0.597	0.0666257	6	_	_	_	0
YDR010C	_	3.19531	0	3.19531	1	4.06906	0	4.06906	1	-0.858005	0.0228183	-0.858005	2	0.0619991	0	0.0619991	1	-0.985381	0.0137935	-0.985381	2	-0.376895	0	-0.376895	1	1.99027	2.3447	1.99027	2	1.18708	0	1.18708	1	2.65628	1.92349	2.65628	2	2.48267	0	2.48267	1	3.03605	2.9717	3.03605	2	2.77412	0	2.77412	1
YDR011W	SNQ2	-0.16659	0.313246	-0.168464	14	1.0586	0	1.0586	1	0.938139	0.787924	0.836607	17	-0.708459	0	-0.708459	1	0.477999	0.540554	0.579628	16	0.320136	0	0.320136	1	0.476973	0.776063	0.549546	17	1.32856	0	1.32856	1	0.0399292	0.862384	-0.260522	17	1.28696	0	1.28696	1	0.241398	0.852072	0.188378	17	0.0205766	0	0.0205766	1
YDR012W	RPL4B	0.904465	0	0.904465	1	1.15559	0	1.15559	1	1.70488	0	1.70488	1	0.719233	0	0.719233	1	2.72693	0	2.72693	1	2.43303	0	2.43303	1	0.751133	0	0.751133	1	1.02412	0	1.02412	1	0.954063	0	0.954063	1	1.19141	0	1.19141	1	1.79135	0	1.79135	1	1.77473	0	1.77473	1
YDR013W	PSF1|CDC101	0.16885	0.907221	-0.349454	3	_	_	_	0	-0.193091	1.25202	-0.193091	2	_	_	_	0	1.33834	1.67353	1.33834	2	_	_	_	0	-0.258747	0.194488	-0.258747	2	_	_	_	0	-0.573029	0.039511	-0.573029	2	_	_	_	0	-0.183398	1.39003	-0.183398	2	_	_	_	0
YDR014W	RAD61	-1.07447	0.290549	-1.05131	6	0.188127	0	0.188127	1	0.329334	0.410185	0.337711	6	-1.08355	0	-1.08355	1	-0.124506	0.667996	-0.165095	6	-0.109645	0	-0.109645	1	-0.818095	0.653113	-0.687706	6	-0.0510871	0	-0.0510871	1	-0.445888	0.749311	-0.503082	6	-0.16231	0	-0.16231	1	-1.07147	0.499687	-1.09596	6	0.130885	0	0.130885	1
YDR014W-A	HED1	-0.296952	0.301285	-0.296952	2	-0.773254	0	-0.773254	1	-1.69896	0.323056	-1.69896	2	-1.31687	0	-1.31687	1	-0.765326	1.60392	-0.765326	2	-1.42647	0	-1.42647	1	-0.380455	0.375685	-0.380455	2	0.187287	0	0.187287	1	-0.751758	0.274475	-0.751758	2	-0.470286	0	-0.470286	1	-0.994817	0.671544	-0.994817	2	-0.392435	0	-0.392435	1
YDR015C	_	-0.509992	0	-0.509992	1	_	_	_	0	_	_	_	0	_	_	_	0	_	_	_	0	_	_	_	0	_	_	_	0	_	_	_	0	_	_	_	0	_	_	_	0	_	_	_	0	_	_	_	0
YDR016C	DAD1	-0.615688	0	-0.615688	1	-0.989692	0	-0.989692	1	-1.78576	0	-1.78576	1	-1.50215	0	-1.50215	1	-0.183362	0	-0.183362	1	0.504481	0	0.504481	1	-0.399995	0	-0.399995	1	0.571264	0	0.571264	1	-0.688758	0	-0.688758	1	1.32884	0	1.32884	1	-0.53966	0	-0.53966	1	-0.127199	0	-0.127199	1
YDR017C	KCS1	-0.0658994	0.524436	-0.14664	10	1.19302	0	1.19302	1	0.961485	0.580094	0.825076	14	-0.0215567	0	-0.0215567	1	0.483688	0.459936	0.508938	13	0.605339	0	0.605339	1	-0.0790093	0.492885	-0.0982747	14	-0.145806	0	-0.145806	1	-0.122093	0.742739	-0.034046	14	-0.16669	0	-0.16669	1	0.315208	0.469706	0.242707	14	0.788887	0	0.788887	1
YDR018C	_	-0.647675	0.24542	-0.6596	4	_	_	_	0	-1.18015	0.342008	-1.23448	4	_	_	_	0	-0.464297	0.422578	-0.360977	4	_	_	_	0	-0.559681	0.616499	-0.437986	4	_	_	_	0	-0.478831	0.413113	-0.451862	4	_	_	_	0	-0.50936	0.762058	-0.568269	4	_	_	_	0
ARS417	ARSIV-484	0.881386	0	0.881386	1	_	_	_	0	-1.12448	0	-1.12448	1	_	_	_	0	-0.441574	0	-0.441574	1	_	_	_	0	-0.0297136	0	-0.0297136	1	_	_	_	0	-0.358734	0	-0.358734	1	_	_	_	0	0.863435	0	0.863435	1	_	_	_	0
YDR019C	GCV1|GSD1	-0.223529	0.205607	-0.229443	4	_	_	_	0	-0.159607	0.171635	-0.115303	4	_	_	_	0	-0.180991	0.6416	-0.350543	4	_	_	_	0	0.381166	0.437116	0.549805	4	_	_	_	0	0.370279	0.463986	0.348859	4	_	_	_	0	0.747294	0.939098	0.727103	4	_	_	_	0
YDR020C	DAS2	0.214791	0.380765	0.218415	3	-0.150683	0	-0.150683	1	-0.941886	0.402016	-0.852811	4	-1.3251	0	-1.3251	1	0.305895	0.471721	0.305023	4	-0.00210228	0	-0.00210228	1	-0.0677905	0.637886	0.055637	4	-0.339542	0	-0.339542	1	-0.27507	0.575148	-0.226669	4	-0.419896	0	-0.419896	1	-0.364361	0.746853	-0.13017	4	-1.07817	0	-1.07817	1
YDR021W	FAL1	-0.415915	0.487287	-0.46874	4	-0.675274	0	-0.675274	1	-0.139346	0.618717	-0.363805	5	_	_	_	0	0.307203	0.285717	0.270696	4	_	_	_	0	-1.31462	1.02664	-1.95309	5	_	_	_	0	-1.11383	0.75156	-1.09736	5	_	_	_	0	-0.769741	0.989931	-0.412516	5	_	_	_	0
YDR022C	CIS1|ATG31	-0.249044	0.384965	-0.249044	2	_	_	_	0	-1.81548	0.448786	-1.81548	2	-0.949384	0	-0.949384	1	-1.34342	0.427015	-1.34342	2	-1.34123	0	-1.34123	1	0.600486	0.588079	0.600486	2	2.26446	0	2.26446	1	0.0410099	0.184455	0.0410099	2	3.64807	0	3.64807	1	-0.636268	1.30262	-0.636268	2	2.47466	0	2.47466	1
tV(UAC)D	_	_	_	_	0	1.36075	0.470466	1.36075	2	_	_	_	0	-0.677607	0	-0.677607	1	_	_	_	0	1.29502	0	1.29502	1	_	_	_	0	0.974379	0	0.974379	1	_	_	_	0	0.654947	0	0.654947	1	_	_	_	0	1.9789	0	1.9789	1
YDR023W	SES1	0.444908	1.069	0.900273	5	2.48711	0	2.48711	1	1.77978	0.46781	1.94054	6	-0.00678092	0	-0.00678092	1	0.782597	0.279645	0.834862	6	1.10087	0	1.10087	1	0.543101	0.805546	0.41231	6	0.541639	0	0.541639	1	-0.257678	0.882909	-0.131025	6	0.837528	0	0.837528	1	0.398111	0.576261	0.610743	6	0.875208	0	0.875208	1
YDR024W	FYV1	0.713166	0.628412	0.713166	2	1.82232	0	1.82232	1	1.31454	0.207472	1.31454	2	_	_	_	0	-2.05274	0	-2.05274	1	_	_	_	0	-5.15501	0.805225	-5.15501	2	_	_	_	0	-2.41834	1.42285	-2.41834	2	_	_	_	0	-3.01701	2.14689	-3.01701	2	_	_	_	0
YDR025W	RPS11A	1.76549	0.00702158	1.76549	2	_	_	_	0	2.36009	1.4777	2.69326	3	_	_	_	0	2.3339	0.37262	2.50556	3	_	_	_	0	-0.110587	1.08746	-0.300921	3	_	_	_	0	1.03803	1.22774	1.12003	3	_	_	_	0	1.17952	0.888162	1.23419	3	_	_	_	0
YDR026C	_	-0.328993	0.262445	-0.403673	6	-0.61988	0	-0.61988	1	0.11054	0.63824	0.203305	8	-0.773129	0	-0.773129	1	-0.146739	0.888357	-0.191727	8	-0.482586	0	-0.482586	1	-0.0844586	0.630827	-0.18735	8	0.0518836	0	0.0518836	1	0.0583516	0.731087	0.0336855	8	0.646843	0	0.646843	1	-0.283131	0.75058	-0.386988	8	0.242129	0	0.242129	1
YDR027C	VPS54|TCS3|CGP1|LUV1	-0.325544	0.276447	-0.266099	9	-0.0579763	0	-0.0579763	1	0.0974903	0.574351	0.147636	9	0.0479647	0	0.0479647	1	-0.148006	0.241158	-0.163296	9	0.929486	0	0.929486	1	-0.0435488	0.787969	0.0660943	9	0.767693	0	0.767693	1	-0.209775	0.416001	-0.184258	9	0.703625	0	0.703625	1	-0.0653899	0.621968	-0.0848357	9	1.0056	0	1.0056	1
YDR028C	REG1|SRN1|SPP43|PZF240|HEX2	-0.0781806	0.340984	-0.116721	10	_	_	_	0	0.841063	0.367066	0.825317	11	_	_	_	0	0.106713	0.323832	0.0936128	10	_	_	_	0	-0.00706905	0.499163	-0.0515455	11	_	_	_	0	-0.183759	0.785523	0.156589	11	_	_	_	0	0.0650753	0.892923	0.0914933	11	_	_	_	0
YDR029W	_	-0.1774	0	-0.1774	1	_	_	_	0	0.717464	0	0.717464	1	1.33253	0	1.33253	1	1.07853	0	1.07853	1	0.505099	0	0.505099	1	1.5035	0	1.5035	1	0.632519	0	0.632519	1	-0.320275	0	-0.320275	1	-0.201323	0	-0.201323	1	-0.438209	0	-0.438209	1	0.913775	0	0.913775	1
YDR030C	RAD28	-0.59354	0.50738	-0.678107	5	-0.033746	0	-0.033746	1	-0.881765	0.69278	-0.819706	8	_	_	_	0	-0.163369	0.642586	-0.40007	7	_	_	_	0	-0.464702	0.929384	-0.616824	8	_	_	_	0	-0.86385	0.823923	-1.10936	8	_	_	_	0	-0.427253	1.41806	-0.362176	8	_	_	_	0
YDR031W	MIC14	0.187632	1.00196	0.187632	2	_	_	_	0	-1.40332	0	-1.40332	1	_	_	_	0	-1.18148	0	-1.18148	1	_	_	_	0	-1.53869	0	-1.53869	1	_	_	_	0	0.0828417	0	0.0828417	1	_	_	_	0	-2.71954	0	-2.71954	1	_	_	_	0
YDR032C	PST2	0.335467	0.355014	0.335467	2	0.415091	0	0.415091	1	-1.54627	0.719544	-1.34536	3	-0.577103	0	-0.577103	1	-0.926552	0.548282	-0.653081	3	-0.723199	0	-0.723199	1	0.364175	0.929861	0.235707	3	-0.45999	0	-0.45999	1	-1.34253	0.959729	-0.78848	3	-0.720875	0	-0.720875	1	-0.19841	1.10202	0.11262	3	1.1032	0	1.1032	1
ARS450	ARSIV-506|ARS417.5	0.477601	0	0.477601	1	_	_	_	0	-0.790558	0	-0.790558	1	-0.40834	0	-0.40834	1	-0.307954	0	-0.307954	1	0.788313	0	0.788313	1	-0.00725148	0	-0.00725148	1	-1.98289	0	-1.98289	1	-1.37604	0	-1.37604	1	-0.83293	0	-0.83293	1	-0.9645	0	-0.9645	1	-1.62784	0	-1.62784	1
YDR033W	MRH1	1.65998	0.475583	1.88139	3	2.53289	0	2.53289	1	1.4713	0.229958	1.37094	3	1.67371	0.524822	1.67371	2	1.92481	0.284734	2.02816	3	1.88995	2.00714	1.88995	2	0.931136	1.25814	0.552698	3	-0.049826	1.20501	-0.049826	2	1.1955	0.795399	1.32209	3	-0.386195	0.835883	-0.386195	2	1.24863	0.0471916	1.27359	3	0.104285	1.35067	0.104285	2
YDR034C	LYS14	0.5137	0.629215	0.314265	8	0.353294	0	0.353294	1	0.674373	0.367696	0.700678	10	-0.663365	0	-0.663365	1	0.725472	0.983747	0.647117	10	-0.222341	0	-0.222341	1	-0.00530342	0.4806	0.103569	10	-0.0730335	0	-0.0730335	1	-0.276828	0.590993	-0.32088	10	-0.354808	0	-0.354808	1	-0.500262	0.845793	-0.63107	10	0.938148	0	0.938148	1
YDRCdelta2	_	_	_	_	0	_	_	_	0	-0.354317	0.0104023	-0.354317	2	_	_	_	0	2.07885	0.496467	2.07885	2	_	_	_	0	-0.398763	0.840956	-0.398763	2	_	_	_	0	0.310526	0.840119	0.310526	2	_	_	_	0	-0.25646	1.37836	-0.25646	2	_	_	_	0
YDRCdelta3	_	_	_	_	0	1.58462	0	1.58462	1	_	_	_	0	_	_	_	0	_	_	_	0	_	_	_	0	_	_	_	0	_	_	_	0	_	_	_	0	_	_	_	0	_	_	_	0	_	_	_	0
YDRCdelta4	_	_	_	_	0	_	_	_	0	0.0831351	0	0.0831351	1	_	_	_	0	1.20683	0	1.20683	1	_	_	_	0	1.90427	0	1.90427	1	_	_	_	0	1.82815	0	1.82815	1	_	_	_	0	2.11793	0	2.11793	1	_	_	_	0
YDR034C-D	_	_	_	_	0	_	_	_	0	_	_	_	0	_	_	_	0	_	_	_	0	_	_	_	0	_	_	_	0	_	_	_	0	_	_	_	0	_	_	_	0	_	_	_	0	_	_	_	0
YDR034C-C	_	_	_	_	0	_	_	_	0	_	_	_	0	_	_	_	0	_	_	_	0	_	_	_	0	_	_	_	0	_	_	_	0	_	_	_	0	_	_	_	0	_	_	_	0	_	_	_	0
YDRCdelta5	_	_	_	_	0	1.99441	0	1.99441	1	-0.420475	0	-0.420475	1	_	_	_	0	1.08226	0	1.08226	1	_	_	_	0	1.45353	0	1.45353	1	_	_	_	0	0.176473	0	0.176473	1	_	_	_	0	1.11959	0	1.11959	1	_	_	_	0
tL(UAA)D	_	_	_	_	0	_	_	_	0	_	_	_	0	_	_	_	0	_	_	_	0	_	_	_	0	_	_	_	0	_	_	_	0	_	_	_	0	_	_	_	0	_	_	_	0	_	_	_	0
YDRCdelta6a	_	_	_	_	0	_	_	_	0	-0.33199	0	-0.33199	1	_	_	_	0	1.80028	0	1.80028	1	_	_	_	0	1.05821	0	1.05821	1	_	_	_	0	-0.37741	0	-0.37741	1	_	_	_	0	0.747074	0	0.747074	1	_	_	_	0
YDRWdelta7	_	_	_	_	0	_	_	_	0	_	_	_	0	_	_	_	0	_	_	_	0	_	_	_	0	_	_	_	0	_	_	_	0	_	_	_	0	_	_	_	0	_	_	_	0	_	_	_	0
YDR034C-A	_	_	_	_	0	_	_	_	0	_	_	_	0	_	_	_	0	_	_	_	0	_	_	_	0	_	_	_	0	_	_	_	0	_	_	_	0	_	_	_	0	_	_	_	0	_	_	_	0
YDRCdelta6b	_	_	_	_	0	1.59134	0	1.59134	1	_	_	_	0	_	_	_	0	_	_	_	0	_	_	_	0	_	_	_	0	_	_	_	0	_	_	_	0	_	_	_	0	_	_	_	0	_	_	_	0
tQ(UUG)D1	_	_	_	_	0	_	_	_	0	_	_	_	0	-0.974032	0	-0.974032	1	_	_	_	0	-0.728365	0	-0.728365	1	_	_	_	0	1.43107	0	1.43107	1	_	_	_	0	1.35089	0	1.35089	1	_	_	_	0	2.03667	0	2.03667	1
YDR034W-B	_	2.08185	0	2.08185	1	_	_	_	0	-1.02854	0	-1.02854	1	_	_	_	0	-1.75411	0	-1.75411	1	_	_	_	0	-1.97768	0	-1.97768	1	_	_	_	0	-0.384156	0	-0.384156	1	_	_	_	0	1.17593	0	1.17593	1	_	_	_	0
YDR035W	ARO3	-0.14375	0.231397	-0.105527	4	0.517448	0	0.517448	1	1.0136	0.931119	0.644561	5	-0.549581	0	-0.549581	1	0.181534	0.671441	0.347716	4	0.529427	0	0.529427	1	0.374205	0.80547	0.0843735	5	-0.202936	0	-0.202936	1	0.0502016	0.849053	-0.173385	5	-0.531498	0	-0.531498	1	-0.103992	0.903681	-0.267107	5	0.724022	0	0.724022	1
YDR036C	EHD3|MRP5	-0.0319402	0.33944	-0.0971778	5	0.819175	0	0.819175	1	-0.412813	1.16003	-0.504942	5	_	_	_	0	0.0727656	0.711236	-0.12546	5	_	_	_	0	0.18017	0.843513	-0.189642	5	_	_	_	0	-0.0662532	1.23661	-0.0573028	5	_	_	_	0	-0.268537	0.746051	-0.498507	5	_	_	_	0
YDR037W	KRS1|GCD5	0.902664	0.670636	0.91621	6	1.30095	0	1.30095	1	1.39183	0.482409	1.30961	6	1.30999	0	1.30999	1	1.07877	0.362513	1.0958	6	1.68446	0	1.68446	1	0.776527	1.01171	0.400849	6	-1.54173	0	-1.54173	1	0.52362	0.492882	0.567407	6	-0.420853	0	-0.420853	1	0.635655	0.441431	0.631594	6	0.88027	0	0.88027	1
YDR038C	ENA5	-1.27046	0.711365	-1.50794	8	-0.475949	0.285764	-0.475949	2	1.22266	0	1.22266	1	_	_	_	0	1.21081	0	1.21081	1	_	_	_	0	1.12302	0	1.12302	1	_	_	_	0	0.272419	0	0.272419	1	_	_	_	0	0.337694	0	0.337694	1	_	_	_	0
YDR039C	ENA2	-1.50859	0.247172	-1.62182	7	-0.475949	0.285764	-0.475949	2	_	_	_	0	_	_	_	0	_	_	_	0	_	_	_	0	_	_	_	0	_	_	_	0	_	_	_	0	_	_	_	0	_	_	_	0	_	_	_	0
YDR040C	ENA1|PMR2|HOR6	-1.38408	0.522604	-1.62182	7	0.0111676	0	0.0111676	1	-1.17958	0.175956	-1.17958	2	-0.569742	0	-0.569742	1	-0.919811	0.290689	-0.919811	2	-0.726102	0	-0.726102	1	-0.258891	0.715673	-0.258891	2	0.4864	0	0.4864	1	-0.315719	0.0958575	-0.315719	2	0.661441	0	0.661441	1	-1.06408	0.161601	-1.06408	2	-0.442775	0	-0.442775	1
YDR041W	RSM10	-0.193535	0.0802114	-0.193535	2	1.12026	0	1.12026	1	0.0525257	0.592378	0.215935	3	-2.14895	0	-2.14895	1	-0.477931	0.382439	-0.310182	3	-1.56467	0	-1.56467	1	-0.372126	0.718729	-0.00742339	3	0.949969	0	0.949969	1	-0.322607	0.988636	-0.775543	3	0.972286	0	0.972286	1	-0.786742	0.474684	-0.841042	3	1.40986	0	1.40986	1
YDR042C	_	-0.36636	0.423645	-0.36636	2	1.06201	0	1.06201	1	-0.390215	0.117274	-0.390215	2	-0.631069	0	-0.631069	1	0.476411	1.2154	0.476411	2	3.02017	0	3.02017	1	-1.04509	1.10461	-1.04509	2	0.467892	0	0.467892	1	-0.749971	0.925262	-0.749971	2	-0.277537	0	-0.277537	1	-0.740057	0.86399	-0.740057	2	1.09786	0	1.09786	1
snR47	SNR47	1.83084	0	1.83084	1	2.28046	0	2.28046	1	_	_	_	0	-0.549061	0	-0.549061	1	_	_	_	0	3.46848	0	3.46848	1	_	_	_	0	-0.124949	0	-0.124949	1	_	_	_	0	0.823936	0	0.823936	1	_	_	_	0	0.657947	0	0.657947	1
YDR043C	NRG1	1.10855	0.58131	1.05927	3	2.00377	0	2.00377	1	-0.933413	0.326492	-1.07854	3	_	_	_	0	0.769671	0.196405	0.678428	3	_	_	_	0	-0.227423	0.632361	0.0850038	3	_	_	_	0	-0.0850723	0.957878	0.146571	3	_	_	_	0	0.207285	0.375384	0.0443989	3	_	_	_	0
YDR044W	HEM13	-0.637683	0.498884	-0.363688	3	-0.074007	0	-0.074007	1	-0.901316	1.39555	-1.13063	3	-1.65459	0	-1.65459	1	-0.96928	0.459364	-1.03722	3	-1.24236	0	-1.24236	1	1.09532	0.0310406	1.08153	3	0.647532	0	0.647532	1	0.847949	0.310279	1.01286	3	-0.354053	0	-0.354053	1	0.793784	1.2019	0.816781	3	0.288619	0	0.288619	1
YDR045C	RPC11	-0.446928	0	-0.446928	1	0.72435	0	0.72435	1	-0.803104	0.124024	-0.803104	2	-0.787814	0	-0.787814	1	0.781087	0.606278	0.781087	2	0.763927	0	0.763927	1	-0.538806	1.19468	-0.538806	2	-0.399652	0	-0.399652	1	0.244406	0.37763	0.244406	2	-0.0679747	0	-0.0679747	1	-0.295385	0.0658231	-0.295385	2	0.310185	0	0.310185	1
YDR046C	BAP3|PAP1	1.11754	0.522575	1.23325	6	1.83114	0	1.83114	1	1.25082	1.20187	1.50674	6	-0.829501	0	-0.829501	1	0.863357	0.520903	0.881983	6	0.980806	0	0.980806	1	0.769468	0.574441	0.713455	6	-1.1413	0	-1.1413	1	0.398553	0.489454	0.367334	6	0.0838485	0	0.0838485	1	0.467671	0.391928	0.396672	6	-0.823712	0	-0.823712	1
YDR047W	HEM12|HEM6	0.491249	0.408954	0.439966	4	1.2459	0	1.2459	1	0.386974	0.449819	0.410874	4	0.875133	0	0.875133	1	0.432769	0.215592	0.370193	4	0.71183	0	0.71183	1	0.178391	0.475623	0.23118	4	0.403943	0	0.403943	1	-0.363126	0.120787	-0.374616	4	-0.965171	0	-0.965171	1	-0.300764	0.760656	-0.193164	4	0.719731	0	0.719731	1
YDR048C	_	-0.248571	0.394524	-0.248571	2	_	_	_	0	0.427881	0	0.427881	1	_	_	_	0	1.10151	0	1.10151	1	_	_	_	0	-0.339027	0	-0.339027	1	_	_	_	0	-0.399358	0	-0.399358	1	_	_	_	0	-0.3778	0	-0.3778	1	_	_	_	0
YDR049W	_	-0.153819	0.207649	-0.108982	6	_	_	_	0	0.552943	1.27112	0.364902	7	_	_	_	0	-0.510368	0.58971	-0.458646	6	_	_	_	0	-0.231767	0.510494	-0.0642664	7	_	_	_	0	0.0396218	0.496963	-0.101299	7	_	_	_	0	-0.0422761	0.614332	-0.300447	7	_	_	_	0
ARS418	ARSIV-555	0.899513	0	0.899513	1	_	_	_	0	-0.0975965	1.50739	-0.0975965	2	_	_	_	0	1.75764	1.47708	1.75764	2	_	_	_	0	0.0226025	0.655585	0.0226025	2	_	_	_	0	-0.0427295	0.672002	-0.0427295	2	_	_	_	0	0.937351	0.768059	0.937351	2	_	_	_	0
YDR050C	TPI1	1.56147	0.468058	1.6676	3	2.29377	0	2.29377	1	1.94379	0.734174	1.86821	4	1.89799	0	1.89799	1	2.4275	0.482391	2.49174	4	1.7283	0	1.7283	1	1.99441	1.37864	2.5006	4	1.20421	0	1.20421	1	2.10787	1.4043	2.18176	4	1.88675	0	1.88675	1	1.61013	1.09171	1.94589	4	1.9696	0	1.9696	1
YDR051C	_	0.469562	0.713371	0.184419	4	0.636572	0	0.636572	1	-0.265711	0.841598	-0.507744	4	0.0368439	0	0.0368439	1	-0.336779	0.425907	-0.180254	4	0.227347	0	0.227347	1	-0.210814	0.706286	-0.021978	4	-0.405095	0	-0.405095	1	-0.0272753	0.824684	-0.0013755	4	1.37903	0	1.37903	1	0.396493	0.93706	0.354749	4	0.359535	0	0.359535	1
YDR052C	DBF4|DNA52|LSD7	-0.0509902	0.769073	-0.00364236	7	_	_	_	0	0.704883	0.453641	0.672643	7	_	_	_	0	0.603744	0.372588	0.72256	5	_	_	_	0	-0.0183107	0.411632	-0.00478752	7	_	_	_	0	0.116094	0.697301	0.135245	7	_	_	_	0	0.060951	0.636533	0.0664057	7	_	_	_	0
YDR053W	_	0.425617	0	0.425617	1	_	_	_	0	-0.132102	0	-0.132102	1	_	_	_	0	_	_	_	0	_	_	_	0	-0.00478752	0	-0.00478752	1	_	_	_	0	-0.280104	0	-0.280104	1	_	_	_	0	-0.306829	0	-0.306829	1	_	_	_	0
YDR054C	CDC34|UBC3|DNA6	0.368357	0.655196	0.215651	3	0.0819469	0	0.0819469	1	1.18064	1.10032	1.64052	3	-0.825039	0	-0.825039	1	0.0962525	0.286305	0.0398816	3	1.11705	0	1.11705	1	0.300323	0.37865	0.403886	3	-1.2492	0	-1.2492	1	0.385733	0.603897	0.424494	3	-0.38179	0	-0.38179	1	0.0911267	0.331268	0.168572	3	2.45353	0	2.45353	1
YDR055W	PST1|HPF2	0.318054	0.28416	0.231751	5	1.47752	0	1.47752	1	-0.818869	0.39737	-0.661648	6	-0.592634	0	-0.592634	1	0.92206	0.310655	0.997948	6	-0.675285	0	-0.675285	1	0.818576	1.12853	0.9561	6	-0.763344	0	-0.763344	1	0.66306	1.05612	0.877874	6	-0.772523	0	-0.772523	1	0.621306	0.776609	0.827317	6	0.298577	0	0.298577	1
YDR056C	_	-0.283062	0.019234	-0.283062	2	-0.119335	0	-0.119335	1	-0.370534	0.538937	-0.158076	3	-1.74829	0	-1.74829	1	0.413981	0.928789	0.103406	3	-0.377192	0	-0.377192	1	-0.606663	1.64002	0.0640888	3	-0.791135	0	-0.791135	1	0.174225	1.12119	-0.0183402	3	1.38718	0	1.38718	1	-0.196887	0.763644	-0.363221	3	-0.549233	0	-0.549233	1
YDR057W	YOS9	-0.470717	0.537144	-0.388656	5	-0.442713	0	-0.442713	1	-0.286338	0.337762	-0.249949	6	-0.324459	0	-0.324459	1	-0.815181	0.151741	-0.779451	6	-0.739689	0	-0.739689	1	-0.273808	0.723673	-0.222504	6	-1.49629	0	-1.49629	1	-0.407655	0.555802	-0.429385	6	-0.257603	0	-0.257603	1	-0.46029	0.611566	-0.722948	6	0.74911	0	0.74911	1
ARS419	ARSIV-568	0.0665841	0	0.0665841	1	_	_	_	0	_	_	_	0	_	_	_	0	_	_	_	0	_	_	_	0	_	_	_	0	_	_	_	0	_	_	_	0	_	_	_	0	_	_	_	0	_	_	_	0
YDR058C	TGL2	-0.061499	1.0711	-0.598805	3	_	_	_	0	-1.10031	0.706656	-1.2391	4	-0.934504	0	-0.934504	1	-0.852671	0.570696	-0.793329	3	-1.25946	0	-1.25946	1	-0.904004	0.911604	-1.10687	4	1.45055	0	1.45055	1	-0.944367	0.315095	-0.898948	4	1.5091	0	1.5091	1	-0.58769	0.670504	-0.605763	4	2.08085	0	2.08085	1
tR(UCU)D	_	_	_	_	0	1.61053	0	1.61053	1	_	_	_	0	_	_	_	0	_	_	_	0	_	_	_	0	_	_	_	0	_	_	_	0	_	_	_	0	_	_	_	0	_	_	_	0	_	_	_	0
tD(GUC)D	_	_	_	_	0	_	_	_	0	_	_	_	0	_	_	_	0	_	_	_	0	_	_	_	0	_	_	_	0	_	_	_	0	_	_	_	0	_	_	_	0	_	_	_	0	_	_	_	0
YDR059C	UBC5	-0.333654	0.103648	-0.333654	2	-0.486429	0	-0.486429	1	-1.11961	0.501974	-1.11961	2	_	_	_	0	-0.371598	0.250983	-0.371598	2	_	_	_	0	0.821301	1.02499	0.821301	2	_	_	_	0	0.69947	1.09266	0.69947	2	_	_	_	0	1.26269	1.64022	1.26269	2	_	_	_	0
YDR060W	MAK21|NOC1	0.0845035	0.579679	0.0014018	10	0.625425	0	0.625425	1	1.31227	0.543399	1.2964	12	0.421585	0	0.421585	1	0.904619	0.604934	0.800483	12	1.03066	0	1.03066	1	0.0256492	0.818718	0.134913	12	0.232899	0	0.232899	1	-0.37499	0.935397	-0.445243	12	-0.0538294	0	-0.0538294	1	0.291699	0.91456	0.452872	12	0.00126569	0	0.00126569	1
YDR061W	_	-0.266039	0.135008	-0.329531	5	-0.0329168	0	-0.0329168	1	-0.167123	0.756006	-0.25274	6	_	_	_	0	-0.310259	0.240868	-0.308314	6	_	_	_	0	0.115698	0.644564	0.105432	6	_	_	_	0	-0.00814634	0.838567	-0.125311	6	_	_	_	0	-0.514728	0.299812	-0.569067	6	_	_	_	0
YDR062W	LCB2|TSC1|SCS1	0.378607	0.55429	0.507935	6	0.461617	0	0.461617	1	0.596994	0.472084	0.743309	7	_	_	_	0	0.388683	0.503733	0.350796	7	_	_	_	0	0.130731	1.19594	-0.0579632	7	_	_	_	0	-0.005518	0.475183	-0.0212095	7	_	_	_	0	0.100044	0.77928	0.240149	7	_	_	_	0
YDR063W	AIM7	-0.0935154	0.133582	-0.0935154	2	0.354676	0	0.354676	1	-0.753359	0	-0.753359	1	0.517914	0	0.517914	1	-0.266667	0	-0.266667	1	1.93625	0	1.93625	1	-2.42434	0	-2.42434	1	-1.498	0	-1.498	1	-1.59537	0	-1.59537	1	-0.811083	0	-0.811083	1	-2.42509	0	-2.42509	1	-1.31705	0	-1.31705	1
YDR064W	RPS13|RPS13C|RPS13B	2.0289	0.469855	2.20353	3	2.31441	0	2.31441	1	3.09551	0.237227	3.09926	3	2.06195	0	2.06195	1	2.45767	0.438746	2.45767	2	1.36784	0	1.36784	1	0.80979	0.757111	0.402339	3	-2.61853	0	-2.61853	1	1.39903	0.410237	1.33261	3	-0.132359	0	-0.132359	1	1.30762	0.262255	1.40475	3	-0.657451	0	-0.657451	1
YDR065W	_	-0.076063	0.748879	-0.030832	4	0.49734	0	0.49734	1	0.0530407	0.69644	0.177123	4	_	_	_	0	0.344657	0.923213	0.216959	4	_	_	_	0	-0.224366	0.157791	-0.20984	4	_	_	_	0	-0.030622	1.34348	0.020396	4	_	_	_	0	-0.351641	0.93322	0.0549895	4	_	_	_	0
YDR066C	RTR2	-0.423605	0.546203	-0.120855	3	_	_	_	0	-1.29365	0.476442	-1.29365	2	-0.219806	0	-0.219806	1	-0.00367399	0.229473	-0.00367399	2	0.397282	0	0.397282	1	-0.265595	0.0479333	-0.265595	2	-0.256685	0	-0.256685	1	-0.51174	0.287075	-0.51174	2	0.337105	0	0.337105	1	0.452679	0.153043	0.452679	2	0.70218	0	0.70218	1
YDR067C	OCA6	-0.239036	0.709799	-0.239036	2	_	_	_	0	-0.793125	0.339065	-0.985231	3	_	_	_	0	0.414575	0.163366	0.320799	3	_	_	_	0	0.279351	0.910014	0.222584	3	_	_	_	0	-0.915907	0.633483	-0.823315	3	_	_	_	0	-0.128023	1.02461	-0.020466	3	_	_	_	0
YDR068W	DOS2	-0.494644	0.278647	-0.556471	3	-1.26459	0	-1.26459	1	0.595415	0.663242	0.698766	4	-0.346415	0	-0.346415	1	-0.385588	0.282702	-0.370667	4	-0.712801	0	-0.712801	1	-0.618486	0.904626	-0.905653	4	0.696524	0	0.696524	1	-0.517291	0.488725	-0.38335	4	-0.210535	0	-0.210535	1	-0.543774	0.899074	-0.488495	4	-0.0175501	0	-0.0175501	1
YDR069C	DOA4|UBP4|SSV7|NPI2|MUT4|DOS1	-0.39306	0.241684	-0.420026	9	-0.0394351	0	-0.0394351	1	-0.393392	0.464809	-0.379075	9	-1.02352	0	-1.02352	1	-0.151438	0.557182	-0.210148	7	-0.209165	0	-0.209165	1	-0.804945	0.734838	-0.679454	9	-2.52181	0	-2.52181	1	-0.80479	0.570979	-0.887347	9	-0.324705	0	-0.324705	1	-1.08305	0.739468	-1.22005	9	-0.447232	0	-0.447232	1
YDR070C	FMP16	-0.447734	0	-0.447734	1	-0.32778	0	-0.32778	1	_	_	_	0	_	_	_	0	_	_	_	0	_	_	_	0	_	_	_	0	_	_	_	0	_	_	_	0	_	_	_	0	_	_	_	0	_	_	_	0
YDR071C	PAA1	0.262165	0.566918	0.262165	2	0.846745	0	0.846745	1	-0.223227	0.531525	-0.223227	2	_	_	_	0	0.227518	0.141114	0.227518	2	_	_	_	0	-0.421914	0.25409	-0.421914	2	_	_	_	0	0.291699	0.948969	0.291699	2	_	_	_	0	0.749853	0.227464	0.749853	2	_	_	_	0
YDR072C	IPT1|KTI6|SYR4	0.480448	0.722795	0.965064	5	0.715068	0	0.715068	1	0.53176	0.882638	0.719896	6	0.0334361	0	0.0334361	1	0.922645	0.587862	1.05446	6	1.38478	0	1.38478	1	0.24519	0.628467	0.112422	6	-0.67126	0	-0.67126	1	0.408437	1.0032	0.336149	6	0.952402	0	0.952402	1	-0.046333	0.350678	0.0722924	6	1.01143	0	1.01143	1
YDR073W	SNF11	0.738895	0.0021666	0.738895	2	1.66256	0	1.66256	1	-1.1625	0.712044	-1.1625	2	-0.453864	0.168861	-0.453864	2	-0.30468	0.831198	-0.30468	2	0.900748	1.1429	0.900748	2	0.088814	0.726046	0.088814	2	1.82914	1.11571	1.82914	2	0.019238	0.788469	0.019238	2	2.04473	0.659186	2.04473	2	-0.088439	1.10114	-0.088439	2	1.20204	1.7011	1.20204	2
YDR074W	TPS2|PFK3|HOG2	0.212045	0.607729	0.217563	9	0.232903	0	0.232903	1	0.583842	0.445832	0.678977	9	-0.314847	0	-0.314847	1	-0.355455	0.1796	-0.414182	9	-0.89998	0	-0.89998	1	0.852435	0.672854	1.11517	9	-0.244823	0	-0.244823	1	0.340097	0.77424	0.37038	9	1.35512	0	1.35512	1	0.129333	0.67151	0.17974	9	-0.367952	0	-0.367952	1
YDR075W	PPH3	-0.0147517	0.695947	-0.398375	3	-0.106829	0	-0.106829	1	0.517472	0.805518	0.745533	3	-0.903769	0	-0.903769	1	-0.0299544	0.16555	-0.0946063	3	-0.634398	0	-0.634398	1	0.0710987	0.0981166	0.0754918	3	-0.447957	0	-0.447957	1	-0.217868	1.16084	-0.279551	3	-0.756062	0	-0.756062	1	-0.0391167	0.763525	-0.10035	3	0.664439	0	0.664439	1
YDR076W	RAD55	0.775015	0.483469	0.810354	4	-0.250782	0	-0.250782	1	-0.459642	0.454202	-0.461441	4	_	_	_	0	0.152546	0.532865	0.413857	4	_	_	_	0	-0.477081	0.796633	-0.458472	4	_	_	_	0	0.0863278	0.720514	-0.246503	4	_	_	_	0	0.0339327	0.873235	0.191789	4	_	_	_	0
YDR077W	SED1	0.860259	0.630045	1.0762	4	1.9685	0	1.9685	1	1.81818	0.776977	1.92707	5	0.472	0	0.472	1	2.28568	0.204771	2.35877	5	0.360989	0	0.360989	1	1.38791	0.826396	1.61971	5	-0.338912	0	-0.338912	1	1.90246	0.786498	1.97127	5	1.30125	0	1.30125	1	1.94518	0.871047	1.76461	5	2.08899	0	2.08899	1
YDR078C	SHU2	0.0111593	1.01919	-0.386352	3	_	_	_	0	-0.505039	0.354985	-0.505039	2	-0.742797	0	-0.742797	1	0.975745	0.534014	0.975745	2	0.819201	0	0.819201	1	-0.712147	1.43414	-0.712147	2	-0.281439	0	-0.281439	1	-0.48866	0.674815	-0.48866	2	-1.94759	0	-1.94759	1	-1.20192	2.18178	-1.20192	2	0.112345	0	0.112345	1
YDR079W	PET100	0.0744725	0.499361	0.0744725	2	_	_	_	0	-0.339397	0.302671	-0.339397	2	_	_	_	0	0.217034	0.0886818	0.217034	2	_	_	_	0	-0.961695	0.324838	-0.961695	2	_	_	_	0	0.490892	0.0130992	0.490892	2	_	_	_	0	0.161447	1.18719	0.161447	2	_	_	_	0
YDR079C-A	TFB5	0.412857	0	0.412857	1	-0.0855694	0	-0.0855694	1	_	_	_	0	-0.453149	0	-0.453149	1	_	_	_	0	_	_	_	0	_	_	_	0	-1.33475	0	-1.33475	1	_	_	_	0	0.119287	0	0.119287	1	_	_	_	0	0.648044	0	0.648044	1
YDR080W	VPS41|VPL20|VAM2|SVL2|FET2|CVT8	-0.612979	0.263033	-0.730944	11	_	_	_	0	0.103627	0.826462	-0.0719775	10	_	_	_	0	-0.340756	0.529721	-0.269655	10	_	_	_	0	-0.218356	0.678753	-0.161708	10	_	_	_	0	-0.163796	1.0668	-0.164853	10	_	_	_	0	-0.2343	0.854892	-0.155752	10	_	_	_	0
YDR081C	PDC2	-0.496771	0.490479	-0.45142	9	-0.331581	0	-0.331581	1	0.574116	0.650051	0.504803	11	-1.48662	0	-1.48662	1	0.130459	0.42938	0.0767689	10	-0.204	0	-0.204	1	0.259481	0.567179	0.123969	11	0.678646	0	0.678646	1	-0.107916	0.990087	-0.0782942	11	1.07649	0	1.07649	1	-0.356099	0.575552	-0.499168	11	-0.891933	0	-0.891933	1
YDR082W	STN1	-0.625845	0.698452	-0.390164	6	-0.983243	0	-0.983243	1	-0.32391	0.92536	-0.209934	4	-0.218467	0	-0.218467	1	-0.352172	0.240429	-0.315685	4	-0.888838	0	-0.888838	1	0.0248802	0.35848	0.170555	4	-0.860183	0	-0.860183	1	-0.324089	0.566791	-0.100494	4	-0.856891	0	-0.856891	1	0.0393103	0.878116	0.137818	4	-0.852761	0	-0.852761	1
YDR083W	RRP8	0.112044	0.746285	-0.210948	4	_	_	_	0	0.649709	0.220563	0.709562	4	_	_	_	0	0.487684	0.547195	0.566309	4	_	_	_	0	0.473493	0.996894	0.1405	4	_	_	_	0	0.0676385	0.985691	0.112617	4	_	_	_	0	-0.21832	0.690156	-0.321739	4	_	_	_	0
YDR084C	TVP23	-0.538575	0.381105	-0.538575	2	-0.200594	0	-0.200594	1	0.235601	0	0.235601	1	-0.687128	0	-0.687128	1	-0.668668	0	-0.668668	1	-0.513086	0	-0.513086	1	0.0443198	0	0.0443198	1	-0.557632	0	-0.557632	1	1.24135	0	1.24135	1	0.361923	0	0.361923	1	-0.828389	0	-0.828389	1	0.395572	0	0.395572	1
YDR085C	AFR1	-0.579489	0.336941	-0.526241	6	0.58673	0	0.58673	1	-0.780235	0.865212	-0.773688	6	_	_	_	0	-0.881273	0.327865	-0.813807	6	_	_	_	0	-0.551575	0.560891	-0.555426	6	_	_	_	0	-0.931803	0.830813	-1.26438	6	_	_	_	0	-0.538064	0.572737	-0.445691	6	_	_	_	0
YDR086C	SSS1	1.01456	0	1.01456	1	0.773617	0	0.773617	1	-1.15379	0	-1.15379	1	-0.56727	0	-0.56727	1	-1.44815	0	-1.44815	1	1.10287	0	1.10287	1	-0.470591	0	-0.470591	1	-0.460563	0	-0.460563	1	-0.0887648	0	-0.0887648	1	-0.848586	0	-0.848586	1	0.431387	0	0.431387	1	-0.75021	0	-0.75021	1
YDR087C	RRP1	0.476795	0.563173	0.645394	3	1.09722	0	1.09722	1	0.790957	0.962686	0.516847	3	-0.407989	0	-0.407989	1	0.319305	0.835323	0.296973	3	1.2975	0	1.2975	1	0.175502	0.381182	0.0793309	3	0.331572	0	0.331572	1	0.372746	0.705236	0.249012	3	-0.398402	0	-0.398402	1	-0.166097	1.24508	-0.100901	3	-0.0881367	0	-0.0881367	1
YDR088C	SLU7|SLT17	-0.0745943	0.29692	-0.175005	4	0.458047	0	0.458047	1	0.698055	0.762954	0.703406	4	-1.39575	0	-1.39575	1	-0.439311	0.136084	-0.432564	4	-0.212765	0	-0.212765	1	0.0947148	1.22494	-0.121196	4	-0.991289	0	-0.991289	1	0.0347553	0.615727	-0.149046	4	0.434864	0	0.434864	1	0.170346	0.753087	0.029682	4	-0.455594	0	-0.455594	1
tR(ACG)D	_	_	_	_	0	1.59028	0	1.59028	1	_	_	_	0	-1.17508	0	-1.17508	1	_	_	_	0	-1.03285	0	-1.03285	1	_	_	_	0	0.647016	0	0.647016	1	_	_	_	0	1.52798	0	1.52798	1	_	_	_	0	1.34604	0	1.34604	1
YDR089W	_	0.140994	0.489782	-0.0374773	8	1.58351	0	1.58351	1	0.696853	0.430667	0.770766	10	-0.590578	0	-0.590578	1	0.266409	0.378745	0.227392	10	-1.09701	0	-1.09701	1	0.401938	0.545241	0.461302	10	-0.639229	0	-0.639229	1	-0.12076	0.798246	0.098296	10	-0.0768847	0	-0.0768847	1	-0.0719289	0.522793	-0.130527	10	-0.0842305	0	-0.0842305	1
YDR090C	_	-0.103312	0.354675	-0.0522182	3	-0.226022	0	-0.226022	1	0.446346	0.995499	0.446346	2	-1.01604	0	-1.01604	1	-0.130157	0.0503406	-0.130157	2	-0.071226	0	-0.071226	1	0.233844	0.354332	0.233844	2	-1.31699	0	-1.31699	1	0.179996	0.906112	0.179996	2	-0.548312	0	-0.548312	1	-0.567139	0.761442	-0.567139	2	-1.14468	0	-1.14468	1
YDR091C	RLI1	0.588856	0.518437	0.696859	6	0.777002	0	0.777002	1	0.982267	0.61226	1.08024	7	-0.384382	0.000533874	-0.384382	2	0.725082	0.297949	0.64434	7	0.439391	0.137834	0.439391	2	-0.220266	0.746311	-0.403147	7	0.66561	0.221756	0.66561	2	-0.113128	0.758626	-0.0934464	7	0.487797	1.42007	0.487797	2	-0.162166	0.436986	-0.148545	7	0.122082	0.496244	0.122082	2
YDR092W	UBC13	0.930859	0.39646	1.12726	3	1.1739	0	1.1739	1	-0.796419	0.232336	-0.813255	3	-0.922798	0	-0.922798	1	0.52083	0.109608	0.546077	3	0.17405	0	0.17405	1	-0.365978	0.666248	-0.510874	3	-1.09563	0	-1.09563	1	-0.0723375	0.227887	0.0118634	3	0.295726	0	0.295726	1	-0.465773	0.7265	-0.759948	3	1.65518	0	1.65518	1
YDR093W	DNF2	-0.284679	0.746838	-0.471757	15	0.0475361	0	0.0475361	1	0.70827	0.75504	0.511241	16	0.0403688	0	0.0403688	1	-0.0185195	0.425875	0.0469551	15	0.253012	0	0.253012	1	0.064157	0.767381	-0.0029539	16	-1.42174	0	-1.42174	1	-0.174882	0.881424	-0.34922	16	-0.718157	0	-0.718157	1	-0.386892	0.810015	-0.447287	16	-0.0911076	0	-0.0911076	1
YDR094W	_	-0.955419	0	-0.955419	1	_	_	_	0	0.50864	0.447904	0.50864	2	_	_	_	0	0.0440585	0.803677	0.0440585	2	_	_	_	0	2.02204	0.339178	2.02204	2	_	_	_	0	1.85103	0.147828	1.85103	2	_	_	_	0	0.967116	1.82816	0.967116	2	_	_	_	0
YDR095C	_	0.691689	0.575501	0.691689	2	-0.516971	0.376218	-0.516971	2	0.225306	0.848598	0.225306	2	-0.550023	0	-0.550023	1	0.211537	0.566827	0.211537	2	-1.29632	0	-1.29632	1	1.55295	1.00258	1.55295	2	-0.25869	0	-0.25869	1	2.20288	0.645419	2.20288	2	0.691292	0	0.691292	1	1.6716	0.831862	1.6716	2	-1.05484	0	-1.05484	1
YDR096W	GIS1	-0.251852	0.443592	-0.0947825	9	_	_	_	0	0.586822	0.570363	0.52218	11	-0.289549	0	-0.289549	1	-0.432309	0.395263	-0.382917	11	-0.674668	0	-0.674668	1	-0.0174872	0.629908	-0.243677	11	0.17703	0	0.17703	1	-0.615198	0.762298	-0.627999	11	-0.221056	0	-0.221056	1	-0.263186	0.705756	-0.00401593	11	0.0671209	0	0.0671209	1
ARS421	ARSIV-640	0.143789	0	0.143789	1	_	_	_	0	_	_	_	0	_	_	_	0	_	_	_	0	_	_	_	0	_	_	_	0	_	_	_	0	_	_	_	0	_	_	_	0	_	_	_	0	_	_	_	0
YDR097C	MSH6|PMS3	-0.265203	0.705061	-0.294361	12	2.08194	0	2.08194	1	-0.142593	0.510893	-0.151612	15	-0.671013	0	-0.671013	1	-0.232493	0.382729	-0.313816	14	0.60743	0	0.60743	1	-0.13992	0.95422	-0.150849	15	0.377126	0	0.377126	1	-0.308492	0.645172	-0.289367	15	-0.296465	0	-0.296465	1	-0.548899	0.558966	-0.509786	15	2.1423	0	2.1423	1
YDR098C	GRX3	0.981401	0.403658	0.808626	3	_	_	_	0	-0.246254	0.453667	-0.210962	3	_	_	_	0	0.154387	0.446028	0.173113	3	_	_	_	0	0.705866	0.843754	0.682314	3	_	_	_	0	-0.179929	0.400748	-0.268426	3	_	_	_	0	0.239489	0.754707	0.169947	3	_	_	_	0
tQ(UUG)D2	_	_	_	_	0	_	_	_	0	_	_	_	0	_	_	_	0	_	_	_	0	_	_	_	0	_	_	_	0	_	_	_	0	_	_	_	0	_	_	_	0	_	_	_	0	_	_	_	0
YDRCdelta7	_	_	_	_	0	_	_	_	0	_	_	_	0	_	_	_	0	_	_	_	0	_	_	_	0	_	_	_	0	_	_	_	0	_	_	_	0	_	_	_	0	_	_	_	0	_	_	_	0
YDR098C-B	_	_	_	_	0	_	_	_	0	_	_	_	0	_	_	_	0	_	_	_	0	_	_	_	0	_	_	_	0	_	_	_	0	_	_	_	0	_	_	_	0	_	_	_	0	_	_	_	0
YDR098C-A	_	_	_	_	0	_	_	_	0	_	_	_	0	_	_	_	0	_	_	_	0	_	_	_	0	_	_	_	0	_	_	_	0	_	_	_	0	_	_	_	0	_	_	_	0	_	_	_	0
YDRCdelta8	_	_	_	_	0	_	_	_	0	_	_	_	0	_	_	_	0	_	_	_	0	_	_	_	0	_	_	_	0	_	_	_	0	_	_	_	0	_	_	_	0	_	_	_	0	_	_	_	0
YDRCsigma1	_	_	_	_	0	1.07636	0	1.07636	1	-1.8226	0	-1.8226	1	_	_	_	0	-1.23443	0	-1.23443	1	_	_	_	0	1.87017	0	1.87017	1	_	_	_	0	2.90697	0	2.90697	1	_	_	_	0	2.11859	0	2.11859	1	_	_	_	0
YDRCdelta9	_	_	_	_	0	0.000941133	0	0.000941133	1	-1.74515	0	-1.74515	1	-0.721999	0	-0.721999	1	-0.405303	0	-0.405303	1	0.248064	0	0.248064	1	-1.46162	0	-1.46162	1	-2.16751	0	-2.16751	1	-1.11407	0	-1.11407	1	-0.27794	0	-0.27794	1	-0.774527	0	-0.774527	1	-0.862499	0	-0.862499	1
YDR099W	BMH2|SCD3	0.64474	1.24153	0.761663	3	-0.0748823	0	-0.0748823	1	1.63447	0.462379	1.57936	3	_	_	_	0	0.993913	0.266588	0.984908	3	_	_	_	0	0.149182	0.192657	0.16769	3	_	_	_	0	-0.119975	0.183893	-0.0884124	3	_	_	_	0	-1.21008	1.01966	-1.36475	3	_	_	_	0
YDR100W	TVP15	-0.922403	0.185554	-0.922403	2	1.04453	0	1.04453	1	-2.06971	0.5762	-2.06971	2	_	_	_	0	-0.210194	0.294964	-0.210194	2	_	_	_	0	0.258857	0.929569	0.258857	2	_	_	_	0	0.179191	0.00647851	0.179191	2	_	_	_	0	-0.075758	0.733707	-0.075758	2	_	_	_	0
YDR101C	ARX1	0.125967	0.87361	-0.2715	6	1.31509	0	1.31509	1	0.937352	0.862117	0.987954	7	_	_	_	0	0.717927	0.274566	0.732525	6	_	_	_	0	-0.356611	0.795723	0.00587054	7	_	_	_	0	-0.0484719	0.668249	0.193034	7	_	_	_	0	-0.000503428	1.15689	-0.363221	7	_	_	_	0
YDR102C	_	0.779858	0	0.779858	1	0.812542	0	0.812542	1	-0.607253	0	-0.607253	1	-0.703022	0	-0.703022	1	_	_	_	0	-0.171626	0	-0.171626	1	-0.00834021	0	-0.00834021	1	0.168549	0	0.168549	1	-0.816872	0	-0.816872	1	-0.430065	0	-0.430065	1	-0.122742	0	-0.122742	1	1.44953	0	1.44953	1
YDR103W	STE5|NUL3|HMD3	-0.489186	0.411359	-0.500053	10	_	_	_	0	0.785342	0.806959	0.460606	9	-0.26533	0	-0.26533	1	0.0916019	0.663578	0.231266	9	-0.444853	0	-0.444853	1	-0.640699	0.671278	-0.684955	9	-0.554251	0	-0.554251	1	-0.501725	0.411969	-0.55546	9	0.906342	0	0.906342	1	-0.645829	0.949984	-1.21901	9	0.879665	0	0.879665	1
YDR104C	SPO71	-1.06555	0.354694	-1.08462	12	-0.834936	0	-0.834936	1	-0.235869	0.70258	-0.315003	14	-1.09905	0	-1.09905	1	-0.489138	0.709417	-0.663669	14	-0.845049	0	-0.845049	1	-0.604619	0.797953	-0.430737	14	0.65521	0	0.65521	1	-0.244806	0.716768	-0.486395	14	0.173654	0	0.173654	1	-0.60269	0.540668	-0.706388	14	-0.816065	0	-0.816065	1
YDR105C	TMS1	-0.64887	0.416212	-0.787258	5	-0.919558	0	-0.919558	1	-1.17912	0.256716	-1.21319	6	-0.59556	0	-0.59556	1	-0.351111	0.267155	-0.281083	6	-0.610012	0	-0.610012	1	-0.279223	0.603446	-0.357048	6	1.22891	0	1.22891	1	-0.463532	0.607188	-0.245899	6	-0.688406	0	-0.688406	1	-0.41612	0.507983	-0.45763	6	0.30881	0	0.30881	1
YDR106W	ARP10	-0.448232	0.504324	-0.285423	3	_	_	_	0	-1.27052	0.418123	-1.27052	2	-1.06175	0	-1.06175	1	-0.40211	0.283563	-0.40211	2	-0.461343	0	-0.461343	1	1.25068	1.92048	1.25068	2	0.477404	0	0.477404	1	0.349768	1.26858	0.349768	2	0.00451384	0	0.00451384	1	-0.0097377	0.042015	-0.0097377	2	-1.47797	0	-1.47797	1
tI(AAU)D	_	_	_	_	0	_	_	_	0	_	_	_	0	_	_	_	0	_	_	_	0	_	_	_	0	_	_	_	0	_	_	_	0	_	_	_	0	_	_	_	0	_	_	_	0	_	_	_	0
YDRWsigma2	YDRCsigma2	_	_	_	0	_	_	_	0	_	_	_	0	_	_	_	0	_	_	_	0	_	_	_	0	_	_	_	0	_	_	_	0	_	_	_	0	_	_	_	0	_	_	_	0	_	_	_	0
YDRWdelta10	_	_	_	_	0	2.51279	0	2.51279	1	1.5481	0	1.5481	1	_	_	_	0	2.56434	0	2.56434	1	_	_	_	0	-0.485489	0	-0.485489	1	_	_	_	0	-1.63554	0	-1.63554	1	_	_	_	0	0.287023	0	0.287023	1	_	_	_	0
YDR107C	TMN2	0.261124	0.791735	-0.0954965	7	_	_	_	0	0.298752	0.834929	0.476272	6	_	_	_	0	0.81364	0.427691	0.712955	6	_	_	_	0	0.0743647	0.770622	-0.192077	6	_	_	_	0	-0.389198	0.567645	-0.532455	6	_	_	_	0	-0.0516792	0.81183	-0.314916	6	_	_	_	0
YDR108W	GSG1|MUM1|TRS85	-1.08928	0.354084	-1.19814	7	-0.280195	0	-0.280195	1	0.186525	0.639089	0.100317	9	-0.425457	0	-0.425457	1	-0.25655	0.592174	-0.3096	9	1.01385	0	1.01385	1	-0.0673223	0.667841	-0.140993	9	-0.708449	0	-0.708449	1	0.155901	0.788073	0.108414	9	-0.690319	0	-0.690319	1	-0.0359692	0.797798	0.244	9	0.34105	0	0.34105	1
YDR109C	_	-0.764209	0.413539	-0.615066	7	-0.29945	0	-0.29945	1	0.0803404	0.728464	0.00368956	7	_	_	_	0	-0.574799	0.38561	-0.714018	6	_	_	_	0	-0.453547	0.692693	-0.413461	7	_	_	_	0	-0.00741013	0.671376	0.0409091	7	_	_	_	0	-0.10509	0.989934	0.280146	7	_	_	_	0
YDR110W	FOB1|HRM1	-0.649535	0.35242	-0.747838	6	-0.364656	0	-0.364656	1	0.345622	0.402186	0.295848	7	-1.46458	0	-1.46458	1	0.262562	0.351731	0.32273	7	-0.408	0	-0.408	1	0.109071	0.657345	0.270431	7	-0.83073	0	-0.83073	1	-0.383083	0.520328	-0.434394	7	0.0284753	0	0.0284753	1	-0.144506	0.798435	0.262706	7	0.0562275	0	0.0562275	1
YDR111C	ALT2	-1.01052	0.746606	-0.733132	5	_	_	_	0	-0.300147	0.785879	-0.263867	6	_	_	_	0	-0.535415	0.272169	-0.577513	5	_	_	_	0	-0.393673	0.294041	-0.472568	6	_	_	_	0	-0.30269	1.12777	-0.611488	6	_	_	_	0	-0.0681465	0.746408	0.0940515	6	_	_	_	0
YDR112W	IRC2	-0.57469	0	-0.57469	1	_	_	_	0	-0.568298	0	-0.568298	1	_	_	_	0	-0.067455	0	-0.067455	1	_	_	_	0	0.0212273	0	0.0212273	1	_	_	_	0	-0.212398	0	-0.212398	1	_	_	_	0	0.495152	0	0.495152	1	_	_	_	0
YDR113C	PDS1	0.548806	1.20185	0.334474	4	1.32928	0	1.32928	1	-0.293295	0.0854793	-0.293295	2	-0.730337	0	-0.730337	1	-0.785105	0.730306	-0.785105	2	-0.217313	0	-0.217313	1	0.622004	0.24947	0.622004	2	0.51975	0	0.51975	1	-0.251386	0.0394749	-0.251386	2	0.0510776	0	0.0510776	1	-0.978476	0.0591339	-0.978476	2	0.493942	0	0.493942	1
YDR114C	_	2.08535	0	2.08535	1	_	_	_	0	-0.656276	0	-0.656276	1	_	_	_	0	-0.495556	0	-0.495556	1	_	_	_	0	-1.98363	0	-1.98363	1	_	_	_	0	0.0265121	0	0.0265121	1	_	_	_	0	0.0357613	0	0.0357613	1	_	_	_	0
YDR115W	_	-1.01192	0	-1.01192	1	_	_	_	0	-1.1507	0	-1.1507	1	_	_	_	0	-0.666486	0	-0.666486	1	_	_	_	0	1.31721	0	1.31721	1	_	_	_	0	2.05141	0	2.05141	1	_	_	_	0	-0.780964	0	-0.780964	1	_	_	_	0
YDR116C	MRPL1	-0.57562	0.508107	-0.305185	3	-0.309585	0	-0.309585	1	0.119905	1.19933	0.119905	2	-1.72342	0	-1.72342	1	-0.19315	0.0986845	-0.19315	2	-0.0658209	0	-0.0658209	1	0.825624	0.22674	0.825624	2	1.47571	0	1.47571	1	-0.113154	0.512394	-0.113154	2	0.0631087	0	0.0631087	1	-0.526896	0.0448164	-0.526896	2	0.795214	0	0.795214	1
YDR117C	TMA64|RBF64	-0.465009	0.820407	-0.430656	6	-0.18279	0	-0.18279	1	-0.330317	0.584467	-0.221036	6	-1.1208	0	-1.1208	1	-0.373124	0.218795	-0.352561	6	-0.906928	0	-0.906928	1	0.290104	0.715377	0.266506	6	0.1972	0	0.1972	1	-0.245404	0.355112	-0.212851	6	1.94046	0	1.94046	1	0.232978	1.08675	0.481315	6	0.115316	0	0.115316	1
YDR118W	APC4	-0.465773	0.412716	-0.289178	6	-0.6296	0	-0.6296	1	-0.250997	0.46992	-0.428566	9	_	_	_	0	-0.0817763	0.567944	-0.152286	8	_	_	_	0	-0.482586	0.572333	-0.669255	9	_	_	_	0	0.289898	0.759112	0.191474	9	_	_	_	0	-0.272981	0.894017	0.0821955	9	_	_	_	0
YDR118W-A	_	_	_	_	0	_	_	_	0	-0.428566	0	-0.428566	1	_	_	_	0	0.458555	0	0.458555	1	_	_	_	0	-0.0495399	0	-0.0495399	1	_	_	_	0	1.02066	0	1.02066	1	_	_	_	0	0.556111	0	0.556111	1	_	_	_	0
YDR119W	_	-0.54281	1.12175	-0.552809	7	-0.4575	0	-0.4575	1	0.602039	0.36309	0.593704	7	0.98785	0	0.98785	1	0.497836	0.704156	0.575639	7	0.656408	0	0.656408	1	0.200303	1.16692	0.159496	7	-1.02229	0	-1.02229	1	0.279712	0.53116	-0.0425534	7	0.127946	0	0.127946	1	-0.357916	0.623469	-0.0945737	7	-0.872732	0	-0.872732	1
YDR119W-A	_	-0.684003	0	-0.684003	1	-0.0535541	0	-0.0535541	1	-0.490101	0	-0.490101	1	_	_	_	0	-0.522513	0	-0.522513	1	_	_	_	0	0.700937	0	0.700937	1	_	_	_	0	-0.326869	0	-0.326869	1	_	_	_	0	0.0925937	0	0.0925937	1	_	_	_	0
YDR120C	TRM1	-0.493869	0.810184	-0.547005	6	-0.532587	0	-0.532587	1	0.0486217	0.342586	0.0835319	4	-0.275827	0	-0.275827	1	0.0590023	0.35405	0.193168	4	-0.488917	0	-0.488917	1	0.260117	0.385058	0.236852	4	0.927392	0	0.927392	1	0.0349565	0.671605	0.277252	4	0.366805	0	0.366805	1	-0.0724161	0.864016	-0.27038	4	1.29642	0	1.29642	1
YDR121W	DPB4	-0.100253	0.469394	-0.100253	2	-0.271097	0	-0.271097	1	-0.606082	0.0535456	-0.606082	2	_	_	_	0	-0.162896	0.121771	-0.162896	2	_	_	_	0	0.173534	0.0866284	0.173534	2	_	_	_	0	-0.271497	0.235142	-0.271497	2	_	_	_	0	0.601555	0.324138	0.601555	2	_	_	_	0
YDR122W	KIN1	-0.545021	0.600713	-0.624533	10	-0.82874	0	-0.82874	1	0.77582	0.559889	0.879815	11	0.296694	0	0.296694	1	-0.498971	0.235969	-0.420947	10	-0.154268	0	-0.154268	1	0.412419	0.69976	0.555219	11	0.551609	0	0.551609	1	0.156895	0.649542	0.115059	11	0.540828	0	0.540828	1	0.101831	0.619396	0.0829107	11	-0.0212362	0	-0.0212362	1
YDR123C	INO2|SCS1|DIE1	0.00360535	0.490683	-0.227358	3	0.417578	0	0.417578	1	-0.481322	1.08674	-0.447493	4	-0.705975	0	-0.705975	1	-0.546888	0.433171	-0.487689	4	-1.15282	0	-1.15282	1	0.533158	0.743917	0.470242	4	0.629654	0	0.629654	1	0.501564	0.840505	0.632798	4	0.16565	0	0.16565	1	0.201995	0.623161	0.264246	4	1.07046	0	1.07046	1
YDR124W	_	-0.66947	0.414045	-0.720187	3	-0.0837038	0	-0.0837038	1	-0.554259	0.845926	-0.742004	3	-1.20774	0	-1.20774	1	-0.684702	0.556383	-0.850922	3	0.289488	0	0.289488	1	-0.461862	0.497941	-0.424005	3	1.1264	0	1.1264	1	-0.586653	0.831296	-1.02714	3	0.683339	0	0.683339	1	0.0621509	0.181558	0.00918812	3	-0.203122	0	-0.203122	1
YDR125C	ECM18	-1.21783	0.632918	-1.47172	5	_	_	_	0	-0.937913	0.2198	-0.999079	6	_	_	_	0	-0.662635	0.396778	-0.640963	6	_	_	_	0	-0.75553	0.592041	-0.870581	6	_	_	_	0	-0.435611	0.778678	-0.714935	6	_	_	_	0	-0.175173	0.75976	-0.184059	6	_	_	_	0
ARS422	ARS422|ARSIV-703|ARO1%20ARS	0.577724	0	0.577724	1	0.795313	0	0.795313	1	_	_	_	0	-1.01874	0	-1.01874	1	_	_	_	0	-1.12594	0	-1.12594	1	_	_	_	0	-0.0182534	0	-0.0182534	1	_	_	_	0	-0.0210585	0	-0.0210585	1	_	_	_	0	0.720446	0	0.720446	1
YDR126W	SWF1|PSL10	0.205627	0.557812	0.197387	4	_	_	_	0	-1.53453	0.20165	-1.57241	4	_	_	_	0	0.310841	0.618483	0.25367	4	_	_	_	0	0.0320142	0.604731	0.247453	4	_	_	_	0	0.0147332	1.06543	-0.202054	4	_	_	_	0	0.178475	1.75329	0.459971	4	_	_	_	0
YDR127W	ARO1	-0.217528	0.588347	-0.370552	15	1.2111	0	1.2111	1	0.801552	0.737237	0.777452	18	-0.17799	0	-0.17799	1	0.516981	0.402078	0.503493	18	0.925189	0	0.925189	1	0.263281	0.856832	0.336328	18	0.0405952	0	0.0405952	1	-0.0987149	0.97833	-0.359389	18	1.43873	0	1.43873	1	0.0557174	0.81569	0.386494	18	1.11189	0	1.11189	1
YDR128W	_	-0.821933	0.466533	-0.882821	11	-0.0589437	0	-0.0589437	1	0.0735704	1.05489	0.0323956	13	_	_	_	0	-0.362462	0.458612	-0.26509	13	_	_	_	0	-0.409027	0.69529	-0.359884	13	_	_	_	0	-0.0442105	0.940385	0.0764486	13	_	_	_	0	-0.00113842	0.981596	-0.139082	13	_	_	_	0
YDR129C	SAC6|ABP67	-0.462623	0.260161	-0.440433	7	-0.454483	0	-0.454483	1	0.636508	0.576706	0.805508	10	_	_	_	0	0.412885	0.587855	0.335414	10	_	_	_	0	0.231398	0.604715	0.239976	10	_	_	_	0	0.0600135	0.953486	-0.127048	10	_	_	_	0	0.323521	0.769191	0.144942	10	_	_	_	0
YDR130C	FIN1	-0.115143	0.340074	-0.183343	3	_	_	_	0	-0.368058	0.12328	-0.368058	2	_	_	_	0	0.200167	0.258304	0.200167	2	_	_	_	0	0.592924	0.254535	0.592924	2	_	_	_	0	-0.169736	0.69521	-0.169736	2	_	_	_	0	0.447177	0.314179	0.447177	2	_	_	_	0
YDR131C	_	-0.927243	0.328896	-0.799558	6	0.520373	0	0.520373	1	-0.508385	0.417584	-0.54071	4	-0.280041	0	-0.280041	1	-0.485974	0.461098	-0.451252	4	1.36316	0	1.36316	1	0.290989	0.917499	0.197659	4	-0.0602553	0	-0.0602553	1	0.49746	0.875722	0.485405	4	-0.339706	0	-0.339706	1	-0.0447697	0.246519	-0.0811495	4	0.289829	0	0.289829	1
YDR132C	_	0.200219	0.473923	-0.0286788	5	-0.109938	0	-0.109938	1	0.749242	0.632749	0.683035	5	-0.87704	0	-0.87704	1	0.499151	0.233517	0.450893	4	0.233026	0	0.233026	1	-0.908592	0.60668	-0.896168	5	-0.526689	0	-0.526689	1	-0.422897	0.398093	-0.55244	5	0.739417	0	0.739417	1	-0.134087	0.836032	-0.0342202	5	0.104312	0	0.104312	1
YDR133C	_	1.51013	0.496474	1.51013	2	_	_	_	0	1.62587	0	1.62587	1	_	_	_	0	3.32628	0	3.32628	1	_	_	_	0	0.00145833	0	0.00145833	1	_	_	_	0	-0.248642	0	-0.248642	1	_	_	_	0	0.196796	0	0.196796	1	_	_	_	0
YDR134C	_	1.18969	0.0433032	1.18969	2	1.77303	0	1.77303	1	-0.138241	0	-0.138241	1	0.86859	0	0.86859	1	2.56873	0	2.56873	1	1.48934	0	1.48934	1	2.70116	0	2.70116	1	2.53006	0	2.53006	1	3.92327	0	3.92327	1	2.30331	0	2.30331	1	2.50844	0	2.50844	1	2.41629	0	2.41629	1
YDR135C	YCF1	-0.244945	0.35066	-0.233382	14	-0.267435	0	-0.267435	1	0.653864	0.571144	0.715656	17	_	_	_	0	0.737835	0.636378	0.760727	17	_	_	_	0	-0.0799873	0.678979	0.0318854	17	_	_	_	0	0.0799781	0.804973	0.124925	17	_	_	_	0	-0.0652467	0.569677	-0.235417	17	_	_	_	0
YDR136C	VPS61	-0.212686	0.698959	-0.0675809	3	_	_	_	0	-0.638027	0.357771	-0.638027	2	_	_	_	0	-0.844003	0.594785	-0.844003	2	_	_	_	0	0.230206	0.86401	0.230206	2	_	_	_	0	0.333557	0.14263	0.333557	2	_	_	_	0	1.04051	0.910911	1.04051	2	_	_	_	0
YDR137W	RGP1	-0.794803	0.377962	-0.626283	7	_	_	_	0	-0.00699548	0.532501	0.0533756	8	_	_	_	0	-0.367647	0.370126	-0.301818	8	_	_	_	0	0.116763	0.738402	-0.142655	8	_	_	_	0	-0.505385	0.536185	-0.60137	8	_	_	_	0	-0.560574	0.553021	-0.703005	8	_	_	_	0
YDR138W	HPR1|TRF1	-0.548285	0.404607	-0.435481	7	_	_	_	0	0.452012	1.19646	0.28941	7	_	_	_	0	0.263213	0.5056	0.382226	6	_	_	_	0	0.149761	0.886923	-0.0626047	7	_	_	_	0	-0.0271499	0.904191	-0.472702	7	_	_	_	0	-0.643996	0.99119	-0.742672	7	_	_	_	0
YDR139C	RUB1	0.113847	0	0.113847	1	-0.274322	0	-0.274322	1	-1.58949	0.745481	-1.58949	2	_	_	_	0	0.23243	1.3791	0.23243	2	_	_	_	0	-0.822335	0.38545	-0.822335	2	_	_	_	0	0.115562	0.584118	0.115562	2	_	_	_	0	-0.32735	0.632559	-0.32735	2	_	_	_	0
YDR140W	MTQ2	-0.277938	0.457625	-0.477446	3	_	_	_	0	-0.630867	0.809577	-0.676358	3	_	_	_	0	0.618316	0.561048	0.45299	3	_	_	_	0	-1.24332	0.981615	-1.20812	3	_	_	_	0	-0.877765	0.12856	-0.847428	3	_	_	_	0	-0.245577	0.0553171	-0.242129	3	_	_	_	0
YDR141C	DOP1	-0.560655	0.36772	-0.561539	16	-0.129677	0	-0.129677	1	0.643993	0.556519	0.52683	18	_	_	_	0	0.183252	0.523186	0.0540972	17	_	_	_	0	-0.175192	0.596801	-0.0238116	18	_	_	_	0	-0.474255	0.91462	-0.505599	18	_	_	_	0	-0.285858	0.732916	-0.167829	18	_	_	_	0
YDR142C	PEX7|PEB1|PAS7	0.0289435	0.950289	0.270987	4	_	_	_	0	0.0111588	0.0906174	-0.0182659	4	-0.638157	0	-0.638157	1	-0.268695	0.267832	-0.21001	4	_	_	_	0	-0.472165	0.993435	-0.435005	4	-0.365901	0	-0.365901	1	-0.114211	0.468964	-0.207137	4	1.05076	0	1.05076	1	-0.320692	0.71192	-0.29489	4	-0.404209	0	-0.404209	1
YDR143C	SAN1	-0.297381	0.346943	-0.186003	6	-0.164663	0	-0.164663	1	0.566049	0.727978	0.721782	7	_	_	_	0	0.413378	0.647814	0.2564	6	_	_	_	0	0.728719	0.822595	0.60679	7	_	_	_	0	0.463924	0.416021	0.544906	7	_	_	_	0	0.236266	0.984781	0.367018	7	_	_	_	0
YDR144C	MKC7|YPS2	-0.155546	0.456934	-0.0982376	6	-0.0286788	0	-0.0286788	1	0.415208	0.568856	0.429513	6	-1.1958	0	-1.1958	1	0.0106104	0.335388	-0.0818478	6	0.0476865	0	0.0476865	1	0.595941	0.646432	0.599886	6	-0.0474198	0	-0.0474198	1	0.34969	0.710848	0.483265	6	-0.595278	0	-0.595278	1	0.0603079	0.754435	0.106375	6	-1.11899	0	-1.11899	1
YDR145W	TAF12|TAF68|TAF61	-0.227639	0.369271	-0.162567	5	-0.321539	0	-0.321539	1	1.09268	0.940536	1.11132	6	_	_	_	0	0.366668	0.289473	0.342294	6	_	_	_	0	0.47324	0.870997	0.563757	6	_	_	_	0	0.393838	1.22221	0.451954	6	_	_	_	0	0.305692	0.542755	0.14585	6	_	_	_	0
ARS451	ARSIV-748|ARS422.5	0.708688	0	0.708688	1	_	_	_	0	_	_	_	0	_	_	_	0	_	_	_	0	_	_	_	0	_	_	_	0	_	_	_	0	_	_	_	0	_	_	_	0	_	_	_	0	_	_	_	0
YDR146C	SWI5	0.309368	0.70161	0.507313	7	1.43705	0	1.43705	1	0.88666	0.313754	1.01256	8	0.363146	0	0.363146	1	0.282736	0.517913	0.340043	8	0.167536	0	0.167536	1	0.284183	1.13941	0.395291	8	0.548687	0	0.548687	1	0.142462	0.790417	-0.0935972	8	-0.226191	0	-0.226191	1	0.122158	0.954277	0.502222	8	-0.174458	0	-0.174458	1
YDR147W	EKI1	-0.466345	0.385378	-0.581301	5	0.948365	0	0.948365	1	0.428536	0.8213	0.338381	6	_	_	_	0	0.297754	0.731689	0.46868	6	_	_	_	0	-0.235121	0.728371	-0.100853	6	_	_	_	0	-0.402178	0.579835	-0.249423	6	_	_	_	0	0.434826	0.595685	0.534929	6	_	_	_	0
ARS423	ARSIV-753	0.79117	1.09426	0.79117	2	_	_	_	0	-0.487734	0	-0.487734	1	_	_	_	0	0.283957	0	0.283957	1	_	_	_	0	0.597851	0	0.597851	1	_	_	_	0	0.0783615	0	0.0783615	1	_	_	_	0	1.27557	0	1.27557	1	_	_	_	0
YDR148C	KGD2	-0.348225	0.144414	-0.366637	5	-0.284663	0	-0.284663	1	0.103702	0.728913	0.228187	5	-0.235141	0	-0.235141	1	-0.448917	0.411192	-0.362348	5	-0.0305448	0	-0.0305448	1	0.0430133	0.542641	-0.00707958	5	-0.202821	0	-0.202821	1	0.426489	0.83196	0.996449	5	-0.915033	0	-0.915033	1	0.132844	0.581856	0.259405	5	0.806878	0	0.806878	1
YDR149C	_	-0.436805	0.359427	-0.436805	2	_	_	_	0	0.313427	1.38202	0.313427	2	_	_	_	0	-0.393996	0.375339	-0.393996	2	_	_	_	0	0.174881	1.14711	0.174881	2	_	_	_	0	-0.377662	0.848448	-0.377662	2	_	_	_	0	-0.159328	0.193035	-0.159328	2	_	_	_	0
YDR150W	NUM1|PAC12	-0.76595	0.405472	-0.888636	84	_	_	_	0	0.786831	0.650238	0.794265	22	_	_	_	0	0.0597743	0.492499	-0.0237341	20	_	_	_	0	-0.0362176	0.908723	-0.0965842	22	_	_	_	0	-0.634961	0.762449	-0.720598	22	_	_	_	0	-0.468786	0.741181	-0.431359	22	_	_	_	0
YDR151C	CTH1	0.250032	0.587733	0.43893	3	0.408145	1.2315	0.408145	2	0.403382	0.720978	0.508614	3	-0.693761	0	-0.693761	1	0.591614	0.366027	0.388083	3	-0.122866	0	-0.122866	1	0.943206	0.259706	0.807345	3	0.153594	0	0.153594	1	-0.157596	1.00467	-0.0224177	3	0.791367	0	0.791367	1	0.42165	0.656357	0.566564	3	0.286363	0	0.286363	1
YDR152W	GIR2	0.203882	0.820343	-0.0630665	3	0.44729	0	0.44729	1	0.872892	0.951815	0.926666	3	_	_	_	0	0.494307	0.410004	0.404401	3	_	_	_	0	0.66308	0.286108	0.656356	3	_	_	_	0	-0.27638	1.04965	-0.718157	3	_	_	_	0	-0.119551	0.643971	0.170167	3	_	_	_	0
YDR153C	ENT5	0.480821	0.935008	0.745242	4	1.02518	0	1.02518	1	1.47403	0.752324	1.80261	5	1.57703	0	1.57703	1	0.643545	0.223287	0.763767	5	1.42743	0	1.42743	1	-0.0024042	0.881834	0.338047	5	-2.13033	0	-2.13033	1	0.472147	0.778834	0.22651	5	-0.340461	0	-0.340461	1	0.397838	0.86533	0.48789	5	-0.606065	0	-0.606065	1
YDR154C	_	2.25897	0.150911	2.25897	2	_	_	_	0	0.181896	0	0.181896	1	_	_	_	0	1.07518	0	1.07518	1	_	_	_	0	1.63461	0	1.63461	1	_	_	_	0	1.13584	0	1.13584	1	_	_	_	0	0.659818	0	0.659818	1	_	_	_	0
YDR155C	CPR1|CPH1|CYP1	2.3555	0.0143967	2.3555	2	2.01197	0	2.01197	1	0.181896	0	0.181896	1	0.159628	0	0.159628	1	1.07518	0	1.07518	1	0.291705	0	0.291705	1	1.63461	0	1.63461	1	2.6399	0	2.6399	1	1.13584	0	1.13584	1	2.6218	0	2.6218	1	0.659818	0	0.659818	1	3.03187	0	3.03187	1
YDR156W	RPA14	1.19309	0.0631588	1.19309	2	1.52088	0.536998	1.52088	2	-1.04791	0	-1.04791	1	-0.257032	0	-0.257032	1	1.34734	0	1.34734	1	0.814641	0	0.814641	1	-0.376674	0	-0.376674	1	1.42253	0	1.42253	1	-0.478089	0	-0.478089	1	2.50386	0	2.50386	1	-0.154927	0	-0.154927	1	2.33563	0	2.33563	1
YDR157W	_	1.88398	0.294885	1.88398	2	_	_	_	0	0.585393	0	0.585393	1	_	_	_	0	2.50259	0	2.50259	1	_	_	_	0	-0.442284	0	-0.442284	1	_	_	_	0	-0.339253	0	-0.339253	1	_	_	_	0	1.54553	0	1.54553	1	_	_	_	0
YDR158W	HOM2	0.823074	0.0575359	0.806646	4	_	_	_	0	1.32783	1.39219	1.27362	5	_	_	_	0	0.318868	0.283579	0.260657	5	_	_	_	0	1.19813	0.212977	1.12921	5	_	_	_	0	0.934037	0.424638	0.796149	5	_	_	_	0	0.519679	0.31872	0.363992	5	_	_	_	0
YDR159W	SAC3|LEP1	-0.346652	0.466596	-0.382206	12	-0.621124	0	-0.621124	1	0.817898	0.634987	0.858724	14	-0.932072	0	-0.932072	1	0.0379223	0.384764	-0.0602215	13	0.24907	0	0.24907	1	0.110597	1.16734	0.0825684	14	-2.09153	0	-2.09153	1	-0.464659	0.943889	-0.693063	14	0.540778	0	0.540778	1	-0.263149	0.87177	-0.362644	14	-0.600124	0	-0.600124	1
YDR160W	SSY1|SHR10	-0.764612	0.192894	-0.708383	8	-0.964517	0	-0.964517	1	0.246714	0.456683	0.459097	10	0.188438	0	0.188438	1	-0.418153	0.208765	-0.337105	10	0.0234492	0	0.0234492	1	-0.274465	0.599481	-0.0956674	10	-1.1189	0	-1.1189	1	-0.569066	0.760486	-0.319821	10	0.0155381	0	0.0155381	1	-0.202874	0.99101	-0.451634	10	-0.14871	0	-0.14871	1
YDR161W	_	-0.36135	0.276247	-0.37973	4	0.337125	0	0.337125	1	0.3298	0.277133	0.327455	4	0.426307	0	0.426307	1	0.323812	0.451918	0.299567	3	-0.431906	0	-0.431906	1	-1.11202	0.738517	-0.9592	4	0.22396	0	0.22396	1	-0.534444	1.27066	-0.267897	4	-0.30613	0	-0.30613	1	-0.939042	0.567704	-0.860161	4	-0.623561	0	-0.623561	1
YDR162C	NBP2	-1.41905	0.361258	-1.428	3	-0.0752508	0	-0.0752508	1	0.130995	1.33614	0.130995	2	0.147818	0	0.147818	1	0.336226	0.634935	0.336226	2	-0.269444	0	-0.269444	1	-0.720426	0.459964	-0.720426	2	0.189006	0	0.189006	1	-0.355814	0.311529	-0.355814	2	-1.33647	0	-1.33647	1	0.088825	0.490603	0.088825	2	-0.578887	0	-0.578887	1
YDR163W	CWC15	-1.03256	0.0070215	-1.03256	2	_	_	_	0	-0.132465	0.487838	-0.132465	2	-0.0025537	0	-0.0025537	1	-0.0038735	0.718001	-0.0038735	2	-0.441299	0	-0.441299	1	1.3279	0.311947	1.3279	2	-0.697046	0	-0.697046	1	0.17602	0.799041	0.17602	2	-0.00721521	0	-0.00721521	1	0.394416	0.683055	0.394416	2	-0.147115	0	-0.147115	1
YDR164C	SEC1	-0.709793	0.393235	-0.831527	8	-1.38652	0	-1.38652	1	0.23442	1.38532	0.645185	7	-2.39811	0	-2.39811	1	-0.254571	0.181879	-0.272107	7	0.3401	0	0.3401	1	-0.736412	0.648033	-1.00607	7	-1.11277	0	-1.11277	1	0.391803	0.764757	0.631036	7	-0.159945	0	-0.159945	1	-0.21187	0.711553	0.00192589	7	-0.448497	0	-0.448497	1
YDR165W	TRM82	-0.191004	0.353953	-0.123504	5	-0.167957	0	-0.167957	1	1.20209	0.706856	1.27702	4	-1.3696	0	-1.3696	1	1.58567	0.817079	1.60024	4	0.353744	0	0.353744	1	-0.376888	0.50356	-0.298629	4	-0.40521	0	-0.40521	1	0.182399	0.99928	0.451401	4	0.607326	0	0.607326	1	0.532742	0.245943	0.48258	4	-1.05418	0	-1.05418	1
YDR166C	SEC5	-0.752865	0.485661	-0.519688	9	-1.04377	0	-1.04377	1	0.374094	0.621322	0.268306	12	-0.424208	0	-0.424208	1	0.366088	0.766928	0.324713	12	-0.430558	0	-0.430558	1	-0.892052	0.676704	-1.00269	12	-0.130392	0	-0.130392	1	-0.717956	0.748931	-0.756515	12	0.908557	0	0.908557	1	-0.614057	0.839836	-0.617344	12	-0.0171099	0	-0.0171099	1
YDR167W	TAF10|TAF25|TAF23	-0.842488	0.261689	-0.842488	2	-0.861608	0	-0.861608	1	-0.307707	0.0737986	-0.307707	2	_	_	_	0	-1.22678	0.831954	-1.22678	2	_	_	_	0	-0.266282	0.891199	-0.266282	2	_	_	_	0	-0.051086	0.61804	-0.051086	2	_	_	_	0	0.028114	0.41945	0.028114	2	_	_	_	0
YDR168W	CDC37|SMO1	-0.44309	0.584626	-0.34388	5	-0.285654	0	-0.285654	1	0.0657615	0.379875	0.069478	4	0.309571	0	0.309571	1	0.120081	0.290505	0.0036971	4	0.0388989	0	0.0388989	1	-0.592099	0.644735	-0.557631	4	-0.361317	0	-0.361317	1	-0.446615	0.620945	-0.565301	4	-0.334722	0	-0.334722	1	0.0673133	0.714944	0.163951	4	-0.298576	0	-0.298576	1
YDR169C	STB3	-0.478566	0.830668	-0.208172	5	-0.744095	0	-0.744095	1	0.462593	0.552146	0.275454	6	-0.931916	0	-0.931916	1	-0.217964	0.122101	-0.199714	6	-0.106822	0	-0.106822	1	0.105518	0.311772	0.118869	6	0.373574	0	0.373574	1	0.347164	1.03698	0.54848	6	-0.230168	0	-0.230168	1	-0.0887603	0.481736	0.0056945	6	-0.191348	0	-0.191348	1
YDR169C-A	_	-0.19608	0	-0.19608	1	-0.0190282	0	-0.0190282	1	_	_	_	0	_	_	_	0	_	_	_	0	_	_	_	0	_	_	_	0	_	_	_	0	_	_	_	0	_	_	_	0	_	_	_	0	_	_	_	0
YDR170C	SEC7	-0.680334	0.641083	-0.652011	19	-0.0243487	0	-0.0243487	1	0.663979	0.538444	0.651201	22	0.236817	1.41119	0.236817	2	-0.0317169	0.202836	-0.107896	21	0.073621	0.342404	0.073621	2	0.300097	0.57209	0.3316	22	0.84806	0.351418	0.84806	2	0.107508	0.895928	0.0496428	22	-0.256042	0.232864	-0.256042	2	-0.0578572	0.685087	-0.312523	22	-0.532151	1.08146	-0.532151	2
tQ(UUG)D3	_	_	_	_	0	_	_	_	0	_	_	_	0	_	_	_	0	_	_	_	0	_	_	_	0	_	_	_	0	_	_	_	0	_	_	_	0	_	_	_	0	_	_	_	0	_	_	_	0
YDRWdelta11	_	_	_	_	0	2.63921	0	2.63921	1	_	_	_	0	-0.31339	0	-0.31339	1	_	_	_	0	-0.441471	0	-0.441471	1	_	_	_	0	1.43697	0	1.43697	1	_	_	_	0	3.26665	0	3.26665	1	_	_	_	0	2.39615	0	2.39615	1
YDR170W-A	_	_	_	_	0	_	_	_	0	_	_	_	0	_	_	_	0	_	_	_	0	_	_	_	0	_	_	_	0	_	_	_	0	_	_	_	0	_	_	_	0	_	_	_	0	_	_	_	0
ARS425	ARSIV-806	1.12286	0	1.12286	1	0.325828	0.452717	0.325828	2	-1.05856	0	-1.05856	1	-0.605679	0	-0.605679	1	-0.702893	0	-0.702893	1	0.85274	0	0.85274	1	0.178863	0	0.178863	1	-0.639744	0	-0.639744	1	1.6947	0	1.6947	1	-0.370111	0	-0.370111	1	0.185242	0	0.185242	1	-0.0939135	0	-0.0939135	1
YDR171W	HSP42	-0.107565	0.0843639	-0.0755042	4	1.4999	0	1.4999	1	-0.0908335	0.561937	0.0456235	5	_	_	_	0	-1.67408	0.477777	-1.47344	5	_	_	_	0	1.02352	0.685075	0.899314	5	_	_	_	0	0.492151	1.29457	0.359406	5	_	_	_	0	-0.157711	0.551012	-0.284712	5	_	_	_	0
YDR172W	SUP35|%5BPSI(%2B)%5D|%5BPSI%5D|SUP36|SUP2|SUF12|SAL3|PNM2|GST1	0.456121	0.634199	0.454914	7	_	_	_	0	1.64398	0.666564	1.54553	7	-0.162336	0.311077	-0.162336	2	0.446051	0.516603	0.575045	7	-0.55867	0.693714	-0.55867	2	0.523827	0.574992	0.470127	7	1.29437	0.328402	1.29437	2	0.225762	0.827472	0.210703	7	1.39916	1.1231	1.39916	2	0.708137	0.620658	0.660093	7	0.638169	0.335459	0.638169	2
YDR173C	ARG82|ARGRIII|IPK2|ARGR3	-0.385552	0.28864	-0.348924	4	-0.120971	0	-0.120971	1	-0.608059	1.30875	-0.53366	4	-0.884825	0.0859842	-0.884825	2	0.818499	0.812625	0.49614	4	-0.01169	0.300556	-0.01169	2	-0.589663	1.33273	-0.739966	4	0.636704	1.25331	0.636704	2	0.132539	0.898544	-0.218439	4	0.142771	0.759282	0.142771	2	0.0707794	0.13249	0.0736127	4	1.24176	0.61649	1.24176	2
YDR174W	HMO1|HSM2	0.825978	0.326114	1.00945	3	1.25108	0	1.25108	1	1.22917	1.30869	1.22917	2	0.20086	0	0.20086	1	0.720136	0.741109	0.720136	2	-0.500516	0	-0.500516	1	1.33214	0.667295	1.33214	2	0.463881	0	0.463881	1	1.51678	1.16521	1.51678	2	1.48685	0	1.48685	1	1.53788	0.378832	1.53788	2	1.13005	0	1.13005	1
YDR175C	RSM24	-0.545079	0.668445	-0.25707	3	_	_	_	0	0.218837	0.974524	0.734789	5	_	_	_	0	-0.0615197	0.559614	-0.0625756	5	_	_	_	0	-0.0968594	0.684266	-0.369167	5	_	_	_	0	-0.629801	0.414285	-0.545493	5	_	_	_	0	-0.286219	0.565695	-0.351172	5	_	_	_	0
YDR176W	NGG1|SWI7|ADA3	-0.0671076	0.627769	-0.156326	7	-0.294199	0	-0.294199	1	1.28504	0.637332	1.39626	8	-0.187003	0	-0.187003	1	-0.0491437	0.294842	-0.168495	7	-0.823623	0	-0.823623	1	0.81935	0.637481	0.802189	8	1.82422	0	1.82422	1	0.0825774	0.719921	0.345688	8	1.26858	0	1.26858	1	-0.418638	0.847796	-0.609036	8	-0.998336	0	-0.998336	1
YDR177W	UBC1	0.2821	0.525762	0.2821	2	_	_	_	0	-0.881321	0.445178	-0.869275	3	_	_	_	0	0.414738	0.0384221	0.414738	2	_	_	_	0	-0.986095	0.757957	-0.781222	3	_	_	_	0	-0.320343	0.627699	-0.07024	3	_	_	_	0	-1.3248	1.15163	-1.28833	3	_	_	_	0
YDR178W	SDH4|ACN18	-0.639584	0.289818	-0.639584	2	-0.753469	0	-0.753469	1	-0.730613	0.570327	-0.66594	3	_	_	_	0	-0.504393	0.179552	-0.40896	3	_	_	_	0	-0.278211	0.392661	-0.407846	3	_	_	_	0	0.279366	0.207553	0.390666	3	_	_	_	0	0.246127	0.363756	0.420439	3	_	_	_	0
YDR179C	CSN9	0.256108	0.125781	0.256108	2	1.21308	0	1.21308	1	-1.19106	1.41652	-1.19106	2	-0.463216	0	-0.463216	1	0.824383	0.185047	0.824383	2	-0.848214	0	-0.848214	1	-1.07732	1.26194	-1.07732	2	-1.30902	0	-1.30902	1	-1.46531	0.22044	-1.46531	2	-0.419544	0	-0.419544	1	-0.754255	1.15973	-0.754255	2	-0.679953	0	-0.679953	1
YDR179W-A	_	-0.523876	0.343639	-0.406402	6	_	_	_	0	-0.270218	0.504192	-0.380636	5	_	_	_	0	-0.0155521	0.515486	-0.0704604	5	_	_	_	0	-0.811558	0.623923	-0.711715	5	_	_	_	0	-0.625755	0.897408	-0.710455	5	_	_	_	0	-1.54162	1.12946	-1.19986	5	_	_	_	0
YDR180W	SCC2	-1.32838	0.530612	-1.37344	14	-0.834015	0	-0.834015	1	0.326463	0.695872	0.478763	17	-1.19841	0	-1.19841	1	-0.106721	0.450945	-0.17206	18	-0.327483	0	-0.327483	1	-0.584691	0.968983	-0.594448	18	0.125802	0	0.125802	1	-0.677829	0.965578	-0.502024	18	-0.234195	0	-0.234195	1	-0.637767	0.777479	-0.572395	18	0.807428	0	0.807428	1
YDR181C	SAS4	-0.500959	0.510459	-0.603262	6	_	_	_	0	-0.0187254	0.490698	0.0963243	6	_	_	_	0	-0.272575	0.37698	-0.411143	6	_	_	_	0	-0.212018	1.14932	0.274271	6	_	_	_	0	-0.0985224	0.528896	0.0354474	6	_	_	_	0	-0.533461	0.477998	-0.558531	6	_	_	_	0
YDR182W	CDC1|ESP2|DSR1|DSC1	-0.384859	0.35463	-0.254663	6	0.181379	0	0.181379	1	0.857995	0.617957	0.640139	5	-0.461603	0	-0.461603	1	-0.229147	0.166024	-0.189533	5	-1.00192	0	-1.00192	1	0.0883162	0.623586	-0.0600261	5	-0.845342	0	-0.845342	1	0.0226862	0.680289	-0.045171	5	0.191625	0	0.191625	1	-0.785553	0.65635	-0.868441	5	-0.856722	0	-0.856722	1
YDR182W-A	_	-0.698329	0	-0.698329	1	_	_	_	0	-0.874868	0	-0.874868	1	_	_	_	0	1.02394	0	1.02394	1	_	_	_	0	-0.910723	0	-0.910723	1	_	_	_	0	-1.2369	0	-1.2369	1	_	_	_	0	0.122413	0	0.122413	1	_	_	_	0
YDR183W	PLP1	-0.919809	0.508397	-0.919809	2	-0.838943	0	-0.838943	1	-0.552091	0.106908	-0.552091	2	-0.24396	0	-0.24396	1	-0.404321	0.316684	-0.404321	2	-0.246612	0	-0.246612	1	0.466459	0.271715	0.466459	2	0.277537	0	0.277537	1	-0.658353	0.0719021	-0.658353	2	-0.573733	0	-0.573733	1	-0.536496	0.704567	-0.536496	2	1.05434	0	1.05434	1
YDR183C-A	_	-0.00350416	0	-0.00350416	1	_	_	_	0	0.957583	0	0.957583	1	_	_	_	0	1.43406	0	1.43406	1	_	_	_	0	-0.492079	0	-0.492079	1	_	_	_	0	-0.36996	0	-0.36996	1	_	_	_	0	1.20514	0	1.20514	1	_	_	_	0
YDR184C	ATC1|LIC4	-0.501527	0.254998	-0.501527	2	-0.425301	0	-0.425301	1	0.355129	0.179065	0.297995	3	-0.70154	0	-0.70154	1	1.32629	1.23913	1.76329	3	-1.90346	0	-1.90346	1	-0.351824	0.788268	-0.0482793	3	-1.62097	0	-1.62097	1	-0.822661	0.969101	-0.341518	3	-0.775241	0	-0.775241	1	-0.671388	0.517352	-0.673461	3	-0.335658	0	-0.335658	1
YDR185C	_	0.571931	0.444117	0.571931	2	0.338738	0	0.338738	1	-0.789758	0.45446	-0.789758	2	-0.445774	0	-0.445774	1	0.444214	0.511759	0.444214	2	2.2104	0	2.2104	1	-0.439104	0.778882	-0.439104	2	1.33882	0	1.33882	1	0.0464965	0.680795	0.0464965	2	0.829071	0	0.829071	1	-0.357499	0.146742	-0.357499	2	-0.161254	0	-0.161254	1
YDR186C	_	0.161683	0.701314	0.103897	8	0.0253327	0	0.0253327	1	1.0001	0.794763	1.25383	10	-1.25633	0	-1.25633	1	0.355312	0.667092	0.422467	10	-1.43382	0	-1.43382	1	0.540212	0.812903	0.377241	10	0.565476	0	0.565476	1	0.195083	0.51726	0.330007	10	0.485203	0	0.485203	1	0.451948	0.639666	0.429407	10	-0.396176	0	-0.396176	1
YDR187C	_	-0.466057	0.634832	-0.466057	2	_	_	_	0	0.603948	0.0113399	0.603948	2	_	_	_	0	-0.859891	0.439324	-0.859891	2	_	_	_	0	0.379762	0.246837	0.379762	2	_	_	_	0	1.3938	0.99535	1.3938	2	_	_	_	0	0.317832	0.224158	0.317832	2	_	_	_	0
YDR188W	CCT6|TCP20|TCP6|HTR3	0.322178	0.791135	0.1583	5	_	_	_	0	1.79789	0.678042	2.04122	5	_	_	_	0	0.302646	0.621177	0.434969	4	_	_	_	0	1.02792	0.459027	0.967159	5	_	_	_	0	1.47881	0.531036	1.58809	5	_	_	_	0	0.961751	0.867625	1.42208	5	_	_	_	0
YDR189W	SLY1	-0.553221	0.557131	-0.374836	7	-0.167773	0	-0.167773	1	0.662372	0.639584	0.618475	8	0.657776	0	0.657776	1	0.0663633	0.474562	-0.125471	7	1.76014	0	1.76014	1	-0.0888921	0.748857	0.0624557	8	-0.751138	0	-0.751138	1	0.0360007	0.672205	0.18712	8	-0.150984	0	-0.150984	1	-0.482256	0.925447	-0.241029	8	-0.744103	0	-0.744103	1
YDR190C	RVB1|TIP48|TIH1|TIP49A	0.345003	0.348652	0.332818	5	0.98987	0	0.98987	1	1.23602	0.468952	1.16461	5	0.777777	0	0.777777	1	0.521757	0.57629	0.535198	5	0.563984	0	0.563984	1	-0.197963	1.0333	0.0107985	5	0.541925	0	0.541925	1	0.0872917	0.274315	0.0336603	5	-0.400918	0	-0.400918	1	0.154741	1.11543	0.0369166	5	0.61927	0	0.61927	1
YDR191W	HST4	-0.634962	0.599344	-0.441815	4	0.756941	0	0.756941	1	-0.521149	1.14974	-0.56264	4	0.320874	0	0.320874	1	-0.571659	0.599142	-0.721308	4	-1.11216	0	-1.11216	1	0.262323	0.399957	0.109844	4	0.739558	0	0.739558	1	-0.317834	0.575017	-0.286573	4	0.0487117	0	0.0487117	1	0.206176	0.507413	0.0418957	4	1.19975	0	1.19975	1
YDR192C	NUP42|UIP1|RIP1	-1.46503	0.39031	-1.52032	4	_	_	_	0	-0.372639	0.762554	-0.328934	5	_	_	_	0	-0.59658	0.22878	-0.548522	5	_	_	_	0	0.378524	0.867318	0.499694	5	_	_	_	0	0.487871	0.72409	0.651424	5	_	_	_	0	-0.0678145	1.4299	0.0722374	5	_	_	_	0
YDR193W	_	-1.17634	0.475094	-1.17634	2	_	_	_	0	-1.51921	0	-1.51921	1	_	_	_	0	-0.609612	0	-0.609612	1	_	_	_	0	0.976327	0	0.976327	1	_	_	_	0	1.13337	0	1.13337	1	_	_	_	0	-0.84891	0	-0.84891	1	_	_	_	0
YDR194C	MSS116	0.0173461	0.558991	-0.126199	8	_	_	_	0	1.37257	0.963201	1.61514	7	_	_	_	0	0.974748	0.416787	0.99304	6	_	_	_	0	-0.243342	0.80096	-0.197263	7	_	_	_	0	-0.0251799	0.731269	-0.316701	7	_	_	_	0	-0.370074	0.427364	-0.39403	7	_	_	_	0
YDR194W-A	_	-0.577846	0	-0.577846	1	_	_	_	0	-0.509442	0	-0.509442	1	_	_	_	0	-0.21897	0	-0.21897	1	_	_	_	0	0.474711	0	0.474711	1	_	_	_	0	1.81335	0	1.81335	1	_	_	_	0	0.84616	0	0.84616	1	_	_	_	0
YDR195W	REF2	-0.451655	0.120028	-0.458721	5	1.12021	0	1.12021	1	0.475476	1.12577	1.15942	7	_	_	_	0	0.724377	0.892073	0.334672	7	_	_	_	0	-0.679987	1.30746	0.00294817	7	_	_	_	0	-0.784252	0.321516	-0.830514	7	_	_	_	0	-0.546546	1.15523	-0.292799	7	_	_	_	0
YDR196C	_	-0.661993	0.489699	-0.778736	3	-0.748563	0	-0.748563	1	-0.606441	0.121431	-0.606441	2	-0.42175	0	-0.42175	1	-0.22181	0.587609	-0.22181	2	-0.967344	0	-0.967344	1	-1.36785	1.02993	-1.36785	2	1.39692	0	1.39692	1	-0.378063	0.941919	-0.378063	2	1.63213	0	1.63213	1	-0.289306	0.1071	-0.289306	2	0.258414	0	0.258414	1
YDR197W	CBS2|CBP7	-0.853558	0.215082	-0.859339	4	_	_	_	0	0.183252	0.562527	0.116764	4	_	_	_	0	0.0360965	0.532458	0.0721465	4	_	_	_	0	0.37333	0.583125	0.393514	4	_	_	_	0	-0.145081	0.699272	-0.0284835	4	_	_	_	0	-0.614965	0.50282	-0.448524	4	_	_	_	0
YDR198C	RKM2	-1.00896	0.320635	-1.01681	4	-0.683542	0	-0.683542	1	-0.0513505	0.818697	0.0323696	6	_	_	_	0	0.194493	0.403421	0.317148	6	_	_	_	0	-0.527433	0.725518	-0.857691	6	_	_	_	0	0.418067	0.843537	0.518175	6	_	_	_	0	-0.59101	0.527545	-0.565683	6	_	_	_	0
YDR199W	_	-0.742218	0.281479	-0.742218	2	_	_	_	0	-0.355624	0	-0.355624	1	_	_	_	0	0.491054	0	0.491054	1	_	_	_	0	0.962117	0	0.962117	1	_	_	_	0	-0.110612	0	-0.110612	1	_	_	_	0	0.151132	0	0.151132	1	_	_	_	0
YDR200C	VPS64|FAR9	-0.855347	0.496332	-0.681124	6	_	_	_	0	-0.194545	0.703572	-0.106055	4	-1.05222	0	-1.05222	1	-0.304958	0.50873	-0.432443	4	-0.671857	0	-0.671857	1	0.238114	0.818901	0.130988	4	0.745116	0	0.745116	1	-0.33213	0.581086	-0.532203	4	0.819657	0	0.819657	1	-0.522617	1.11052	-0.887008	4	-0.0700912	0	-0.0700912	1
YDR201W	SPC19	-1.38108	0.115506	-1.38108	2	-0.705446	0	-0.705446	1	0.148631	0.583277	0.148631	2	-0.348938	0	-0.348938	1	-0.31837	0.229101	-0.31837	2	-1.20848	0	-1.20848	1	-0.747213	0.930095	-0.747213	2	-0.369626	0	-0.369626	1	-1.4158	0.278211	-1.4158	2	0.142393	0	0.142393	1	-1.24159	1.32017	-1.24159	2	-0.899195	0	-0.899195	1
YDR202C	RAV2	-1.17233	0.565926	-1.25533	5	_	_	_	0	-0.724666	1.28154	-0.90485	4	_	_	_	0	-0.337901	0.629583	-0.535026	3	_	_	_	0	-0.927857	1.04849	-0.605879	4	_	_	_	0	0.240732	1.13408	0.495423	4	_	_	_	0	-0.933112	0.558818	-0.907501	4	_	_	_	0
YDR203W	_	-1.29166	0.0513854	-1.29166	2	_	_	_	0	-1.25933	1.15632	-1.25933	2	_	_	_	0	-0.729987	0.163125	-0.729987	2	_	_	_	0	-0.455406	0.49343	-0.455406	2	_	_	_	0	0.695799	0.619964	0.695799	2	_	_	_	0	-0.029736	0.66162	-0.029736	2	_	_	_	0
YDR204W	COQ4	-0.381291	0.299766	-0.271639	4	_	_	_	0	-1.25079	0.256461	-1.3108	3	_	_	_	0	-0.745982	0.393675	-0.934376	3	_	_	_	0	-0.501417	1.06954	-0.931638	3	_	_	_	0	0.475085	0.508609	0.562726	3	_	_	_	0	-0.179574	0.541672	-0.230795	3	_	_	_	0
YDR205W	MSC2	-1.10407	0.301403	-1.15737	7	_	_	_	0	-0.136069	0.808624	0.0024279	9	_	_	_	0	-0.231264	0.331119	-0.281797	9	_	_	_	0	-0.0952096	0.566741	-0.0397414	9	_	_	_	0	-0.466661	0.544645	-0.386421	9	_	_	_	0	-0.318968	0.744289	-0.201471	9	_	_	_	0
YDR206W	EBS1	-0.49586	0.321353	-0.60742	9	-0.245923	0	-0.245923	1	0.81985	0.436165	0.619484	9	-0.0739871	0	-0.0739871	1	0.591877	0.3556	0.649568	8	1.65338	0	1.65338	1	-0.317099	0.753882	-0.333984	9	-1.04395	0	-1.04395	1	-0.44246	0.748789	-0.305626	9	-0.820244	0	-0.820244	1	-0.68787	0.563637	-0.831744	9	-0.313871	0	-0.313871	1
YDR207C	UME6|RIM16|NIM2|CAR80	-0.0581147	0.92447	-0.302191	8	0.533202	0	0.533202	1	-0.484305	0.735455	-0.441807	9	-1.48776	0	-1.48776	1	-0.961034	0.518785	-0.802139	9	-1.64929	0	-1.64929	1	0.628208	0.779446	0.508862	9	-0.0924014	0	-0.0924014	1	0.790522	0.852359	0.488727	9	0.52331	0	0.52331	1	0.466989	0.753432	0.527502	9	1.70541	0	1.70541	1
YDR208W	MSS4	0.31059	0.798603	0.142569	8	-0.509278	0	-0.509278	1	1.212	0.735885	1.1495	9	0.140066	0	0.140066	1	0.439366	0.587217	0.505807	9	0.127346	0	0.127346	1	0.215804	0.452859	0.300801	9	1.37131	0	1.37131	1	-0.492815	0.599895	-0.303613	9	0.785175	0	0.785175	1	-0.092269	0.410204	-0.0841205	9	0.0275087	0	0.0275087	1
YDR209C	_	0.78792	0	0.78792	1	_	_	_	0	-0.268303	0.130131	-0.268303	2	_	_	_	0	0.381961	0.890713	0.381961	2	_	_	_	0	0.063143	0.484395	0.063143	2	_	_	_	0	0.829902	0.338263	0.829902	2	_	_	_	0	-0.356867	0.488113	-0.356867	2	_	_	_	0
YDR210W	_	0.78792	0	0.78792	1	_	_	_	0	-0.176286	0	-0.176286	1	_	_	_	0	-0.247869	0	-0.247869	1	_	_	_	0	0.405662	0	0.405662	1	_	_	_	0	1.06909	0	1.06909	1	_	_	_	0	-0.0117183	0	-0.0117183	1	_	_	_	0
YDRWdelta13	_	_	_	_	0	1.64975	0	1.64975	1	_	_	_	0	0.185642	0	0.185642	1	_	_	_	0	4.33455	0	4.33455	1	_	_	_	0	0.403027	0	0.403027	1	_	_	_	0	0.432347	0	0.432347	1	_	_	_	0	0.838017	0	0.838017	1
YDR210W-B	_	_	_	_	0	_	_	_	0	_	_	_	0	_	_	_	0	_	_	_	0	_	_	_	0	_	_	_	0	_	_	_	0	_	_	_	0	_	_	_	0	_	_	_	0	_	_	_	0
YDR210W-A	_	_	_	_	0	_	_	_	0	_	_	_	0	_	_	_	0	_	_	_	0	_	_	_	0	_	_	_	0	_	_	_	0	_	_	_	0	_	_	_	0	_	_	_	0	_	_	_	0
YDRWdelta14	_	_	_	_	0	_	_	_	0	_	_	_	0	_	_	_	0	_	_	_	0	_	_	_	0	_	_	_	0	_	_	_	0	_	_	_	0	_	_	_	0	_	_	_	0	_	_	_	0
YDR210C-D	YDR210W-D	_	_	_	0	_	_	_	0	_	_	_	0	_	_	_	0	_	_	_	0	_	_	_	0	_	_	_	0	_	_	_	0	_	_	_	0	_	_	_	0	_	_	_	0	_	_	_	0
YDR210C-C	YDR210W-C	_	_	_	0	_	_	_	0	_	_	_	0	_	_	_	0	_	_	_	0	_	_	_	0	_	_	_	0	_	_	_	0	_	_	_	0	_	_	_	0	_	_	_	0	_	_	_	0
tI(UAU)D	_	_	_	_	0	2.13957	0	2.13957	1	_	_	_	0	0.136346	0	0.136346	1	_	_	_	0	1.06197	0	1.06197	1	_	_	_	0	0.536997	0	0.536997	1	_	_	_	0	0.258677	0	0.258677	1	_	_	_	0	1.93434	0	1.93434	1
YDR211W	GCD6	-0.195699	0.795372	-0.081032	7	0.673977	0	0.673977	1	0.81099	0.776755	1.11735	6	0.447638	0	0.447638	1	0.248108	0.296559	0.324661	6	0.329152	0	0.329152	1	0.241417	0.659591	0.121276	6	0.295185	0	0.295185	1	0.053452	0.711348	0.130211	6	-0.0240285	0	-0.0240285	1	-0.0201367	0.991176	0.0184309	6	0.372134	0	0.372134	1
YDR212W	TCP1|CCT1	-0.426276	0.349978	-0.329266	6	-0.327596	0	-0.327596	1	0.750955	0.229386	0.856871	5	1.17986	0	1.17986	1	0.0358912	0.417336	0.0215522	5	1.23424	0	1.23424	1	0.78188	0.463949	1.0456	5	-1.98495	0	-1.98495	1	0.484982	0.783195	0.552004	5	0.0956782	0	0.0956782	1	0.367975	0.326851	0.374225	5	-0.142383	0	-0.142383	1
YDR213W	UPC2|MOX4	-0.893132	1.08148	-1.20339	9	-0.596318	0	-0.596318	1	-0.762163	0.456291	-0.609367	8	-1.69878	0	-1.69878	1	-0.872322	0.66261	-1.00992	7	-1.1324	0	-1.1324	1	0.14729	0.935707	0.0743745	8	-0.0552701	0	-0.0552701	1	-0.101847	0.840952	0.00043635	8	1.52531	0	1.52531	1	-0.186582	1.2678	-0.34556	8	-0.721491	0	-0.721491	1
YDR214W	AHA1	0.787706	0.956253	0.638934	4	2.0215	0	2.0215	1	0.308106	0.951964	-0.00757433	3	0.83844	0	0.83844	1	-0.349474	0.252521	-0.427507	3	0.82728	0	0.82728	1	0.792521	0.754859	1.11488	3	0.13457	0	0.13457	1	0.303899	1.11015	0.203857	3	0.159055	0	0.159055	1	-0.049972	1.38604	-0.248456	3	-0.521064	0	-0.521064	1
YDR215C	_	1.3788	0.0509399	1.3788	2	_	_	_	0	-2.21287	0	-2.21287	1	-0.53794	0	-0.53794	1	_	_	_	0	-0.487431	0	-0.487431	1	0.7599	0	0.7599	1	0.301087	0	0.301087	1	-0.297371	0	-0.297371	1	-0.600564	0	-0.600564	1	1.85357	0	1.85357	1	0.779699	0	0.779699	1
YDR216W	ADR1	-0.682314	0.311599	-0.756855	13	0.391943	0	0.391943	1	-0.310722	0.370277	-0.278844	15	-0.526767	0	-0.526767	1	-0.956825	0.307845	-1.05331	15	-0.587512	0	-0.587512	1	-0.23381	0.949907	-0.467095	15	0.261893	0	0.261893	1	-0.562256	0.520925	-0.543932	15	0.506547	0	0.506547	1	-0.946062	0.819512	-0.948765	15	-0.630438	0	-0.630438	1
YDR217C	RAD9	-0.823414	0.593575	-0.858095	12	-0.636694	0	-0.636694	1	0.0892437	0.63051	0.0103165	16	-0.498256	0	-0.498256	1	-0.126808	0.683571	-0.355846	13	-0.869469	0	-0.869469	1	-0.209934	0.837988	-0.0267339	16	0.52101	0	0.52101	1	-0.408199	0.751292	-0.383074	16	1.0786	0	1.0786	1	-0.019242	0.463722	-0.0132312	16	0.665264	0	0.665264	1
YDR218C	SPR28	-1.31687	0.319669	-1.23869	4	-0.433224	0	-0.433224	1	-1.57466	0.414762	-1.72681	3	-0.423844	0	-0.423844	1	-1.53429	0	-1.53429	1	-0.228889	0	-0.228889	1	-0.623796	0.401397	-0.622841	3	0.7289	0	0.7289	1	-0.311415	0.32509	-0.298226	3	-0.107139	0	-0.107139	1	-1.23384	0.460847	-1.30698	3	1.02414	0	1.02414	1
YDR219C	MFB1	-0.0853759	0.508696	-0.264026	5	-0.533301	0	-0.533301	1	0.806908	0.556249	0.970225	5	-1.117	0	-1.117	1	0.10999	0.18152	0.176632	5	-0.259034	0	-0.259034	1	-0.133636	0.642473	0.0977247	5	-0.619173	0	-0.619173	1	-0.972309	0.572882	-0.681157	5	-0.851102	0	-0.851102	1	-1.23059	0.470424	-1.19166	5	-0.0820848	0	-0.0820848	1
YDR220C	_	-0.361258	0.27705	-0.361258	2	_	_	_	0	-0.4397	0	-0.4397	1	_	_	_	0	-0.382026	0	-0.382026	1	_	_	_	0	1.03397	0	1.03397	1	_	_	_	0	-0.78692	0	-0.78692	1	_	_	_	0	0.038237	0	0.038237	1	_	_	_	0
YDR221W	GTB1	-0.438396	0.526335	-0.224088	7	_	_	_	0	-0.0588288	0.901225	0.228915	8	_	_	_	0	-0.246893	0.518547	-0.302069	8	_	_	_	0	0.156336	0.705112	0.335669	8	_	_	_	0	0.133917	0.749973	0.0653488	8	_	_	_	0	-0.0144341	1.04229	-0.188817	8	_	_	_	0
YDR222W	_	-0.443237	0.500699	-0.293853	4	0.968173	0	0.968173	1	0.0852155	0.843242	-0.051752	4	-0.107324	0	-0.107324	1	0.134251	0.226757	0.202018	4	0.864602	0	0.864602	1	-0.536002	1.15745	-0.237689	4	-0.504341	0	-0.504341	1	-0.10851	0.51042	-0.0589386	4	0.170633	0	0.170633	1	-0.756454	0.745103	-0.747597	4	-0.00583148	0	-0.00583148	1
YDR223W	CRF1	-0.237755	0.339387	-0.3176	5	1.10149	0	1.10149	1	-0.981364	0.594166	-0.934435	4	-0.912406	0	-0.912406	1	-0.622848	0.410329	-0.641329	4	-0.157776	0	-0.157776	1	-0.782023	0.72746	-0.834596	4	-0.958398	0	-0.958398	1	-0.328165	0.828435	-0.528529	4	-0.764016	0	-0.764016	1	-0.810577	0.614	-0.857796	4	-0.590881	0	-0.590881	1
ARS428	ARSIV-914	0.934292	0	0.934292	1	-0.263519	0	-0.263519	1	_	_	_	0	_	_	_	0	_	_	_	0	_	_	_	0	_	_	_	0	_	_	_	0	_	_	_	0	_	_	_	0	_	_	_	0	_	_	_	0
YDR224C	HTB1|SPT12	1.50893	0.319506	1.50893	2	2.12455	0	2.12455	1	_	_	_	0	-0.111024	0.261908	-0.111024	2	_	_	_	0	1.5272	1.54468	1.5272	2	_	_	_	0	1.44113	0.38205	1.44113	2	_	_	_	0	1.21547	0.622347	1.21547	2	_	_	_	0	1.81	0.491425	1.81	2
YDR225W	HTA1|SPT11|H2A1	_	_	_	0	2.23681	0	2.23681	1	-0.51921	0	-0.51921	1	-1.19214	0	-1.19214	1	2.6843	0	2.6843	1	1.68426	0	1.68426	1	1.39365	0	1.39365	1	1.55582	0	1.55582	1	1.14611	0	1.14611	1	1.53624	0	1.53624	1	0.642982	0	0.642982	1	2.77054	0	2.77054	1
YDR226W	ADK1|AKY2|AKY1	0.272488	0.403146	0.106868	3	2.01141	0	2.01141	1	0.231127	0.984726	0.231127	2	0.849951	0	0.849951	1	-0.2012	0.181193	-0.2012	2	1.5572	0	1.5572	1	-0.513481	0.627911	-0.513481	2	-0.561299	0	-0.561299	1	-0.176733	0.430524	-0.176733	2	0.00622537	0	0.00622537	1	0.0212368	0.0345457	0.0212368	2	-0.379121	0	-0.379121	1
YDR227W	SIR4|UTH2|STE9|ASD1	-0.794313	0.372222	-0.738659	13	-0.328587	0	-0.328587	1	0.529511	0.708647	0.529919	15	0.421039	0	0.421039	1	-0.461526	0.182737	-0.530741	15	1.16906	0	1.16906	1	-0.102715	0.547992	0.0929114	15	-0.254278	0	-0.254278	1	-0.766731	0.702966	-0.808012	15	0.355479	0	0.355479	1	-0.430892	0.865539	-0.13303	15	0.626972	0	0.626972	1
ARS429	ARSIV-922	0.716899	0.124283	0.716899	2	_	_	_	0	_	_	_	0	_	_	_	0	_	_	_	0	_	_	_	0	_	_	_	0	_	_	_	0	_	_	_	0	_	_	_	0	_	_	_	0	_	_	_	0
YDR228C	PCF11	-0.387089	0.184376	-0.363746	6	-0.0780377	0	-0.0780377	1	0.0386724	0.486177	0.265543	7	-0.466116	0	-0.466116	1	0.174185	0.226546	0.207783	7	0.607167	0	0.607167	1	0.43207	1.08623	0.963778	7	-0.496262	0	-0.496262	1	0.460365	1.27402	0.381001	7	0.548631	0	0.548631	1	-0.139758	1.00219	0.0703119	7	-0.910859	0	-0.910859	1
YDR229W	IVY1	-0.274957	0.590371	-0.178828	5	-0.653715	0	-0.653715	1	0.0363237	0.740753	0.156344	4	-0.474792	0	-0.474792	1	-0.42067	0.246094	-0.421095	4	-0.176117	0	-0.176117	1	0.567653	0.864992	0.802016	4	-0.459703	0	-0.459703	1	-0.634342	1.1036	-1.00096	4	0.0553061	0	0.0553061	1	-0.187126	0.873234	-0.0597205	4	0.820797	0	0.820797	1
YDR230W	_	0.540307	0.837728	0.540307	2	_	_	_	0	-0.300345	0	-0.300345	1	_	_	_	0	0.678531	0	0.678531	1	_	_	_	0	0.213359	0	0.213359	1	_	_	_	0	1.16076	0	1.16076	1	_	_	_	0	0.651785	0	0.651785	1	_	_	_	0
YDR231C	COX20	0.311666	0.712547	-0.0520569	3	1.57819	0	1.57819	1	-0.309592	0.0130779	-0.309592	2	-0.481009	0	-0.481009	1	0.123741	0.784591	0.123741	2	-0.621119	0	-0.621119	1	0.284212	0.100201	0.284212	2	0.957704	0	0.957704	1	1.16192	0.00163336	1.16192	2	1.6935	0	1.6935	1	0.980152	0.464382	0.980152	2	0.473365	0	0.473365	1
YDR232W	HEM1|CYD1	-0.079558	0.238901	-0.15621	5	0.962541	0.261544	0.962541	2	0.577786	0.501541	0.604169	6	-0.227585	0.707853	-0.227585	2	-0.000542328	0.259531	-0.0800935	6	0.388631	0.693647	0.388631	2	0.495825	0.885962	0.778609	6	-0.554969	0.671512	-0.554969	2	0.404149	0.309979	0.546542	6	0.00396001	1.2543	0.00396001	2	0.495959	0.638421	0.503515	6	0.774252	0.388949	0.774252	2
YDR233C	RTN1	0.903129	0.0359041	0.884104	3	2.28891	0	2.28891	1	1.24695	1.16202	1.9006	3	1.12636	0	1.12636	1	1.96851	0.805578	1.62908	3	0.67036	0	0.67036	1	1.14632	0.680866	1.50745	3	1.02973	0	1.02973	1	1.38821	0.146888	1.41754	3	-0.295709	0	-0.295709	1	0.942588	0.172044	1.03256	3	0.484479	0	0.484479	1
YDR234W	LYS4|LYS3	-0.18306	0.534712	-0.311151	7	_	_	_	0	0.453451	0.481076	0.458564	7	_	_	_	0	0.0207842	0.340233	0.0808828	5	_	_	_	0	0.283554	0.921296	0.223902	7	_	_	_	0	0.310102	0.86224	0.346368	7	_	_	_	0	0.119066	1.14738	0.452459	7	_	_	_	0
YDR235W	PRP42|SNU65|MUD16	-0.334612	0.436397	-0.224134	5	-1.00556	0	-1.00556	1	0.470319	1.10033	0.909661	6	0.729482	0	0.729482	1	0.360592	0.549665	0.0836025	5	1.58956	0	1.58956	1	0.0393528	0.871369	-0.181362	6	0.27364	0	0.27364	1	0.716142	1.10061	0.615328	6	0.424847	0	0.424847	1	-0.188377	0.983561	-0.545326	6	0.748945	0	0.748945	1
YDR236C	FMN1	-0.0270281	0.0894904	-0.0615233	3	-0.373408	0	-0.373408	1	-0.462236	0.262809	-0.44857	3	-2.29388	0	-2.29388	1	0.218292	0.516752	0.314434	3	-0.823988	0	-0.823988	1	-0.468892	0.501727	-0.315762	3	-1.11558	0	-1.11558	1	-0.087758	0.627136	-0.185366	3	-1.13904	0	-1.13904	1	-0.783367	0.176328	-0.760388	3	-1.09726	0	-1.09726	1
YDR237W	MRPL7	-0.129899	0.422544	-0.121915	3	-1.32334	0	-1.32334	1	-0.398396	0.585639	-0.290401	4	-1.303	0	-1.303	1	-0.620502	0.400446	-0.731604	4	-0.789352	0	-0.789352	1	-0.627668	0.679294	-0.373895	4	0.237827	0	0.237827	1	-1.3163	1.21454	-1.66992	4	0.685604	0	0.685604	1	-0.495261	0.22696	-0.490833	4	1.2661	0	1.2661	1
YDR238C	SEC26	-0.192998	0.638134	-0.353116	9	-0.132763	0	-0.132763	1	0.825276	0.751433	0.88879	12	_	_	_	0	0.295356	0.417265	0.329158	12	_	_	_	0	0.146713	0.813184	0.32269	12	_	_	_	0	0.149729	1.08332	0.048611	12	_	_	_	0	0.0160242	0.835474	-0.0700636	12	_	_	_	0
YDR239C	_	-1.08023	0.28116	-1.10278	8	-0.421546	0	-0.421546	1	-0.434753	0.314166	-0.349224	8	_	_	_	0	-0.458155	0.283585	-0.563434	8	_	_	_	0	0.0127106	0.836863	0.0535455	8	_	_	_	0	-0.052703	0.629643	0.0506749	8	_	_	_	0	-0.0653326	0.785238	-0.231071	8	_	_	_	0
YDR240C	SNU56|MUD10	-0.733427	0.531051	-0.614882	5	_	_	_	0	-0.504544	0.74249	-0.334644	5	_	_	_	0	0.115786	0.590957	-0.0566905	5	_	_	_	0	-1.00199	1.25016	-0.416957	5	_	_	_	0	-0.321674	0.577867	-0.480303	5	_	_	_	0	-0.995496	1.08382	-0.713568	5	_	_	_	0
YDR241W	BUD26	-0.170836	0	-0.170836	1	_	_	_	0	-0.971496	0	-0.971496	1	_	_	_	0	-0.196035	0	-0.196035	1	_	_	_	0	0.56857	0	0.56857	1	_	_	_	0	0.57677	0	0.57677	1	_	_	_	0	0.12951	0	0.12951	1	_	_	_	0
YDRWdelta12	_	_	_	_	0	_	_	_	0	-0.470187	0	-0.470187	1	_	_	_	0	0.148978	0	0.148978	1	_	_	_	0	-0.0956103	0	-0.0956103	1	_	_	_	0	-0.0477886	0	-0.0477886	1	_	_	_	0	0.595008	0	0.595008	1	_	_	_	0
YDRCsigma3	_	_	_	_	0	_	_	_	0	_	_	_	0	-0.701917	0	-0.701917	1	_	_	_	0	-2.18139	0	-2.18139	1	_	_	_	0	1.10273	0	1.10273	1	_	_	_	0	2.29319	0	2.29319	1	_	_	_	0	1.43297	0	1.43297	1
tY(GUA)D	SUP2	_	_	_	0	_	_	_	0	_	_	_	0	_	_	_	0	_	_	_	0	_	_	_	0	_	_	_	0	_	_	_	0	_	_	_	0	_	_	_	0	_	_	_	0	_	_	_	0
YDR242W	AMD2	-0.466137	0.425923	-0.594003	6	0.264688	0	0.264688	1	-0.0158533	0.508104	0.0219837	6	_	_	_	0	-0.178398	0.994777	0.101697	6	_	_	_	0	-0.328808	0.548987	-0.341119	6	_	_	_	0	-0.173091	0.628903	-0.03533	6	_	_	_	0	-0.141136	0.915875	-0.217234	6	_	_	_	0
[truncated: 6,346 more rows]
[truncated: 255 more columns]
